# Supplementary material for: PRMT inhibitor promotes SMN2 exon 7 inclusion and synergizes with nusinersen to rescue SMA mice
Source: EMBO Mol Med. 2023 Sep 19;15(11):e17683. doi: 10.15252/emmm.202317683 (PMC10630883; doi:10.15252/emmm.202317683)
Supplement: Supplementary file 3 — Table EV1 [file EMMM-15-e17683-s012.xlsx]

## Sheet: Sheet1
Table EV1. List of small molecule epigenetic modulators
Small molecule	Target protein family	Specific Targets	Concentration used for screening (Fig. 1)
A-485	Acetyltransferase	p300, CBP	10 µM
GSK484	Arginine deiminases	PAD-4	10 µM
BAY-299	Bromodomains	BRD1, TAF1	10 µM
BAY-850	Bromodomains	ATAD2	2 µM
BAZ2-ICR	Bromodomains	BAZ2A, BAZ2B	10 µM
BI-9564	Bromodomains	BRD9, BRD7	10 µM
BSP	Bromodomains	pan-Bromodomain	10 µM
GSK2801	Bromodomains	BAZ2A, BAZ2B	10 µM
GSK4027	Bromodomains	PCAF, GCN5	10 µM
GSK6853	Bromodomains	BRPF1	10 µM
GSK8814	Bromodomains	ATAD2, ATAD2B	10 µM
I-BRD9	Bromodomains	BRD9	10 µM
I-CBP112	Bromodomains	CREBBP, EP300	10 µM
JQ1(+)	Bromodomains	BRD2, BRD3, BRD4, BRDT (BET)	10 µM
L-MOSES	Bromodomains	PCAF bromodomain	10 µM
LP99	Bromodomains	BRD9, BRD7	10 µM
NI-57	Bromodomains	BRPF1, BRPF2, BRPF3	10 µM
NVS-CECR2-1	Bromodomains	CECR2	1 µM
OF-1	Bromodomains	BRPF1, BRPF2, BRPF3	10 µM
PFI-1	Bromodomains	BRD2, BRD3, BRD4, BRDT (BET)	10 µM
PFI-3	Bromodomains	SMARCA,PB1	10 µM
PFI-4	Bromodomains	BRPF1B	10 µM
SGC-CBP30	Bromodomains	CREBBP, EP300	10 µM
TP-472	Bromodomains	BRD9, BRD7	10 µM
GSK864	Dehydrogenase	Mutant IDH2	10 µM
GSK-J1	Lysine Demethylase	JMJD3, UTX, JARID1B	10 µM
GSK-LSD	Lysine Demethylase	LSD1	10 µM
T-26c	Matrix metalloproteinase	MMP-13	10 µM
A-395	Methyl Lysine Binder	EED	10 µM
UNC1215	Methyl Lysine Binder	L3MBTL3	10 µM
A-196	Methyltransferase	SUV420H1/H2	10 µM
A-366	Methyltransferase	G9a, GLP	10 µM
BAY-598	Methyltransferase	SMYD2	10 µM
BAY-6035	Methyltransferase	SMYD3	10 µM
GSK343	Methyltransferase	EZH2	10 µM
GSK591	Methyltransferase	PRTM5	10 µM
LLY-283	Methyltransferase	PRMT5	10 µM
MS023	Methyltransferase	Type I PRMTs	10 µM
MS049	Methyltransferase	PRMT4,6	10 µM
PFI-2	Methyltransferase	SETD7	10 µM
PFI-5	Methyltransferase	SMDY2	5 µM
SGC0946	Methyltransferase	DOT1L	10 µM
SGC3027	Methyltransferase	PRTM7	5 µM
SGC707	Methyltransferase	PRMT3	10 µM
TP-064	Methyltransferase	PRMT4	10 µM
UNC0638	Methyltransferase	G9a, GLP	2 µM
UNC0642	Methyltransferase	EHMT2 (G9a), EHTM1 (GLP)	2 µM
UNC1999	Methyltransferase	EZH2	5 µM
IOX1	2-oxoglutarate oxygenase	pan-2-OG	10 µM
IOX2	2-oxoglutarate oxygenase	PHD2	10 µM
BAY-678	Serine Proteases	Neutrophil Elastase	10 µM
NVS-PAK1-1	Serine/threonine-protein kinase	PAK1	10 µM
BAY-876	Solute carriers	SLC2A1	10 µM
OICR-9424	WD40	WDR5	10 µM
