# Supplementary material for: PRMT inhibitor promotes SMN2 exon 7 inclusion and synergizes with nusinersen to rescue SMA mice
Source: EMBO Mol Med. 2023 Sep 19;15(11):e17683. doi: 10.15252/emmm.202317683 (PMC10630883; doi:10.15252/emmm.202317683)
Supplement: Supplementary file 4 — Table EV2 [file EMMM-15-e17683-s010.xlsx]

## Sheet: Sheet1
Table EV2. Splice events only corrected by the combination of MS023 and nusinersen
Gene name	Alternative splicing event
Apc	Skipped exon
Brsk2	Skipped exon
Camk2d	Intron retention
Eml4	Skipped exon
Gsap	Skipped exon
Klf12	Mutually exclusive exon
Mgat1	Skipped exon
Mtmr1	Skipped exon
Nin	Skipped exon
Nrcam	Skipped exon
Nsmf	Skipped exon
Pfkp	Skipped exon
Usp40	Skipped exon
Zfp420	Skipped exon
