# Supplementary material for: PRMT inhibitor promotes SMN2 exon 7 inclusion and synergizes with nusinersen to rescue SMA mice
Source: EMBO Mol Med. 2023 Sep 19;15(11):e17683. doi: 10.15252/emmm.202317683 (PMC10630883; doi:10.15252/emmm.202317683)
Supplement: Supplementary file 5 — Table EV3 [file EMMM-15-e17683-s013.xlsx]

## Sheet: Sheet1
Table EV3. Sequences of primers used throughout the study
Primer name	Primer sequence (5ʹ – 3ʹ)
Full length SMN2 forward primer	GCT TTG GGA AGT ATG TTA ATT TCA
Full length SMN2 reverse primer	CTA TGC CAG CAT TTC TCC TTA ATT
Delta 7 SMN2 forward primer	ACT TAC TAT CAT GCT GGC TG
Delta 7 SMN2 reverse primer	CCA GCA TTT CCA TAT AAT AGC C
Total SMN2 forward primer	GCG ATG ATT CTG ACA TTT GG
Total SMN2 reverse primer	GGA AGC TGC AGT ATT CTT CT
mouse Gapdh forward primer	AAAGGGTCATCATCTCCGCC
mouse Gapdh reverse primer	ACTGTGGTCATGAGCCCTTC
mouse PolJ forward primer	ACC ACA CTC TGG GGA ACA TC
mouse PolJ reverse primer	CTC GCT GAT GAG GTC TGT GA
human GAPDH forward primer	ACA TCG CTC AGA CAC CAT
human GAPDH reverse primer	TGT AGT TGA GGT CAA TGA AGG G
