# Supplementary material for: PRMT inhibitor promotes SMN2 exon 7 inclusion and synergizes with nusinersen to rescue SMA mice
Source: EMBO Mol Med. 2023 Sep 19;15(11):e17683. doi: 10.15252/emmm.202317683 (PMC10630883; doi:10.15252/emmm.202317683)
Supplement: Supplementary file 6 — Dataset EV1 [file EMMM-15-e17683-s002.xlsx]

## Sheet: Sheet1
Dataset EV1. Transcriptomic analysis in SMA mice
				SMA vs WT		nusinersen vs WT		MS023 vs WT		Combination vs WT		Corrected by..
SMA transcripts	gene_id	gene_biotype	gene_description	log2FoldChange	padj	log2FoldChange	padj	log2FoldChange	padj	log2FoldChange	padj numb	nusinersen only?	MS023 only?	combination?
Hif3a	ENSMUSG00000004328	protein_coding	hypoxia inducible factor 3, alpha subunit [Source:MGI Symbol;Acc:MGI:1859778]	2.77941	2.89e-87	0.492861	0.0463526	1.55099	3.16562e-14	-0.257863	0.375136	no	no	yes
Agt	ENSMUSG00000031980	protein_coding	angiotensinogen (serpin peptidase inhibitor, clade A, member 8) [Source:MGI Symbol;Acc:MGI:87963]	2.2689	8.05e-47	0.473703	6.44579e-07	1.27122	2.14741e-32	0.243962	0.144628	no	no	yes
Mt1	ENSMUSG00000031765	protein_coding	metallothionein 1 [Source:MGI Symbol;Acc:MGI:97171]	1.98118	3e-40	0.245467	0.00567676	1.11503	2.18471e-06	0.133218	0.485808	no	no	yes
Per1	ENSMUSG00000020893	protein_coding	period circadian clock 1 [Source:MGI Symbol;Acc:MGI:1098283]	1.30205	5.72e-38	0.620174	6.60714e-07	0.65982	6.2065e-08	0.0893944	0.66892	no	no	yes
Htra1	ENSMUSG00000006205	protein_coding	HtrA serine peptidase 1 [Source:MGI Symbol;Acc:MGI:1929076]	1.26524	4.85e-58	0.430689	0.000227265	0.998804	3.16249e-13	0.304136	0.0517939	no	no	yes
Glul	ENSMUSG00000026473	protein_coding	glutamate-ammonia ligase (glutamine synthetase) [Source:MGI Symbol;Acc:MGI:95739]	1.05581	2.36e-31	0.265286	0.000277562	0.534559	6.76541e-08	0.123506	0.339001	no	no	yes
Sdc4	ENSMUSG00000017009	protein_coding	syndecan 4 [Source:MGI Symbol;Acc:MGI:1349164]	1.01682	1.19e-31	0.569339	9.18375e-07	0.900907	3.73276e-15	0.265313	0.0726097	no	no	yes
Th	ENSMUSG00000000214	protein_coding	tyrosine hydroxylase [Source:MGI Symbol;Acc:MGI:98735]	1.01227	0.00962767	0.866689	0.0453877	0.846373	0.0309548	0.82334	0.0601957	no	no	yes
Smox	ENSMUSG00000027333	protein_coding	spermine oxidase [Source:MGI Symbol;Acc:MGI:2445356]	0.876128	1.17e-50	0.306171	0.000423146	0.703659	1.87998e-11	0.026385	0.92254	no	no	yes
Cyp2d22	ENSMUSG00000061740	protein_coding	cytochrome P450, family 2, subfamily d, polypeptide 22 [Source:MGI Symbol;Acc:MGI:1929474]	0.859133	1.47e-12	0.412538	0.0358595	0.84212	9.61713e-10	0.386704	0.170117	no	no	yes
Egr1	ENSMUSG00000038418	protein_coding	early growth response 1 [Source:MGI Symbol;Acc:MGI:95295]	0.827649	2.26e-07	0.776547	0.00085388	0.584563	0.00052926	0.475551	0.134463	no	no	yes
Lmo3	ENSMUSG00000030226	protein_coding	LIM domain only 3 [Source:MGI Symbol;Acc:MGI:102810]	0.603071	2.85e-24	0.256761	0.0421363	0.247411	0.119954	0.102849	0.622907	no	yes	yes
Tsc22d3	ENSMUSG00000031431	protein_coding	TSC22 domain family, member 3 [Source:MGI Symbol;Acc:MGI:1196284]	0.802364	1.87e-26	0.326721	0.00518978	0.523436	2.21872e-05	0.272036	0.127411	no	no	yes
F3	ENSMUSG00000028128	protein_coding	coagulation factor III [Source:MGI Symbol;Acc:MGI:88381]	0.783712	7.82e-20	0.69495	1.90665e-08	0.707145	6.37317e-05	0.31718	0.286258	no	no	yes
C1qa	ENSMUSG00000036887	protein_coding	complement component 1, q subcomponent, alpha polypeptide [Source:MGI Symbol;Acc:MGI:88223]	0.766302	2.09e-16	0.292978	0.0254426	0.488327	3.60393e-05	0.246789	0.118231	no	no	yes
Cd38	ENSMUSG00000029084	protein_coding	CD38 antigen [Source:MGI Symbol;Acc:MGI:107474]	0.72922	1.01e-06	0.514955	0.00820686	1.11285	4.89821e-13	0.374786	0.0865633	no	no	yes
Cebpb	ENSMUSG00000056501	protein_coding	CCAAT/enhancer binding protein (C/EBP), beta [Source:MGI Symbol;Acc:MGI:88373]	0.690453	0.000231165	0.672754	0.00478167	0.674795	0.000650806	0.302896	0.373015	no	no	yes
mt-Tl1	ENSMUSG00000064340	Mt_tRNA	mitochondrially encoded tRNA leucine 1 [Source:MGI Symbol;Acc:MGI:102482]	0.6696	0.000753231	0.661812	0.0348919	0.669491	0.00681206	0.372548	0.302979	no	no	yes
Prrx1	ENSMUSG00000026586	protein_coding	paired related homeobox 1 [Source:MGI Symbol;Acc:MGI:97712]	-1.00257	1.25e-15	-0.408741	0.0372906	-0.278875	0.204806	-0.186673	0.500304	no	yes	yes
Cirbp	ENSMUSG00000045193	protein_coding	cold inducible RNA binding protein [Source:MGI Symbol;Acc:MGI:893588]	0.64643	1.67e-20	0.268457	0.0320203	0.221571	0.0316466	0.137065	0.269751	no	no	yes
Tcea2	ENSMUSG00000059540	protein_coding	transcription elongation factor A (SII), 2 [Source:MGI Symbol;Acc:MGI:107368]	0.64244	2.18e-13	0.31478	0.0445014	0.288567	0.0121621	0.264068	0.0529502	no	no	yes
Prkn	ENSMUSG00000023826	protein_coding	parkin RBR E3 ubiquitin protein ligase [Source:MGI Symbol;Acc:MGI:1355296]	0.635486	7.74e-09	0.362721	0.0298844	0.397736	0.00811653	0.219436	0.241076	no	no	yes
Aldoc	ENSMUSG00000017390	protein_coding	aldolase C, fructose-bisphosphate [Source:MGI Symbol;Acc:MGI:101863]	0.633607	1.4e-60	0.291546	5.218e-06	0.580214	2.01717e-15	0.203088	0.0650106	no	no	yes
Nop53	ENSMUSG00000041560	protein_coding	NOP53 ribosome biogenesis factor [Source:MGI Symbol;Acc:MGI:2154441]	0.58651	4.64e-09	0.247597	0.0044024	0.280431	0.00920003	0.120732	0.302391	no	no	yes
Shisa8	ENSMUSG00000096883	protein_coding	shisa family member 8 [Source:MGI Symbol;Acc:MGI:2146080]	0.576428	4.44e-06	0.305744	0.044076	0.288683	0.0164529	0.184884	0.186028	no	no	yes
Pink1	ENSMUSG00000028756	protein_coding	PTEN induced putative kinase 1 [Source:MGI Symbol;Acc:MGI:1916193]	0.558206	7.81e-14	0.244458	0.000958123	0.320775	1.70657e-07	0.187729	0.112057	no	no	yes
Tssc4	ENSMUSG00000045752	protein_coding	tumor-suppressing subchromosomal transferable fragment 4 [Source:MGI Symbol;Acc:MGI:1861712]	0.543317	7.76e-15	0.300346	0.00439199	0.375795	0.000424451	0.180637	0.415919	no	no	yes
Nudt9	ENSMUSG00000029310	protein_coding	nudix (nucleoside diphosphate linked moiety X)-type motif 9 [Source:MGI Symbol;Acc:MGI:1921417]	0.513646	4.47e-14	0.277479	0.0103887	0.486768	2.70593e-06	0.189294	0.168097	no	no	yes
Coq8a	ENSMUSG00000026489	protein_coding	coenzyme Q8A [Source:MGI Symbol;Acc:MGI:1914676]	0.503334	0.000398441	0.33816	0.0433887	0.425916	0.00125023	0.308739	0.121089	no	no	yes
Vgf	ENSMUSG00000037428	protein_coding	VGF nerve growth factor inducible [Source:MGI Symbol;Acc:MGI:1343180]	0.470644	6.44e-13	0.312063	0.0220533	0.215841	0.094976	0.0952742	0.646653	no	yes	yes
Ctsf	ENSMUSG00000083282	protein_coding	cathepsin F [Source:MGI Symbol;Acc:MGI:1861434]	0.502367	1.86e-06	0.225683	0.0216221	0.28057	0.000982552	0.161797	0.166941	no	no	yes
Omg	ENSMUSG00000049612	protein_coding	oligodendrocyte myelin glycoprotein [Source:MGI Symbol;Acc:MGI:106586]	0.481354	8.41e-05	0.34622	0.00655474	0.365765	0.00111727	0.329058	0.154798	no	no	yes
Nfkbia	ENSMUSG00000021025	protein_coding	nuclear factor of kappa light polypeptide gene enhancer in B cells inhibitor, alpha [Source:MGI Symbol;Acc:MGI:104741]	0.480404	7.77e-07	0.36937	0.0030377	0.265501	0.0241019	0.0951137	0.658784	no	no	yes
Sned1	ENSMUSG00000047793	protein_coding	sushi, nidogen and EGF-like domains 1 [Source:MGI Symbol;Acc:MGI:3045960]	-0.967682	1.83e-11	-0.4727	0.00975483	-0.136005	0.830571	-0.31899	0.550453	no	yes	yes
Cxcl14	ENSMUSG00000021508	protein_coding	chemokine (C-X-C motif) ligand 14 [Source:MGI Symbol;Acc:MGI:1888514]	0.477598	2.24e-06	0.354775	0.00987233	0.65141	7.8873e-08	0.29847	0.229015	no	no	yes
Gpr146	ENSMUSG00000044197	protein_coding	G protein-coupled receptor 146 [Source:MGI Symbol;Acc:MGI:1933113]	0.473969	7.94e-06	0.305009	0.0337396	0.365085	0.00596826	0.126348	0.642248	no	no	yes
Cartpt	ENSMUSG00000021647	protein_coding	CART prepropeptide [Source:MGI Symbol;Acc:MGI:1351330]	0.469583	0.0390391	0.526206	0.0342323	0.446335	0.0241285	-0.200795	0.603755	no	no	yes
AC149090.1	ENSMUSG00000095041	protein_coding		0.464668	5.91e-07	0.21759	0.00561722	0.230674	0.0490368	0.188971	0.201076	no	no	yes
Cbarp	ENSMUSG00000035640	protein_coding	calcium channel, voltage-dependent, beta subunit associated regulatory protein [Source:MGI Symbol;Acc:MGI:1354170]	0.45181	1.9e-19	0.210822	0.0444525	0.185272	0.0152906	0.189675	0.0704151	no	no	yes
Calm3	ENSMUSG00000019370	protein_coding	calmodulin 3 [Source:MGI Symbol;Acc:MGI:103249]	0.280306	1.91e-10	0.19306	0.0494459	0.154366	0.0602843	0.147703	0.137616	no	yes	yes
Ypel3	ENSMUSG00000042675	protein_coding	yippee like 3 [Source:MGI Symbol;Acc:MGI:1913340]	0.450255	1.02e-08	0.27547	0.0200601	0.354622	3.35513e-05	0.236258	0.122526	no	no	yes
Nrsn1	ENSMUSG00000048978	protein_coding	neurensin 1 [Source:MGI Symbol;Acc:MGI:894662]	0.447767	2.24e-07	0.285115	0.00905795	0.301101	0.00845364	0.231512	0.112232	no	no	yes
Jph3	ENSMUSG00000025318	protein_coding	junctophilin 3 [Source:MGI Symbol;Acc:MGI:1891497]	0.378871	4.36e-10	0.180163	0.019948	0.166065	0.0989005	0.164861	0.109973	no	yes	yes
Cpeb1	ENSMUSG00000025586	protein_coding	cytoplasmic polyadenylation element binding protein 1 [Source:MGI Symbol;Acc:MGI:108442]	0.435634	8.47e-06	0.345393	0.0139806	0.273114	0.0375889	0.280804	0.148556	no	no	yes
Tmem240	ENSMUSG00000084845	protein_coding	transmembrane protein 240 [Source:MGI Symbol;Acc:MGI:3648074]	0.434918	2.41e-09	0.226845	0.0372999	0.268973	0.0124931	0.227757	0.0932016	no	no	yes
Ciita	ENSMUSG00000022504	protein_coding	class II transactivator [Source:MGI Symbol;Acc:MGI:108445]	-1.45435	9.22e-10	-0.611336	0.024157	-0.385643	0.14745	-0.374561	0.333497	no	yes	yes
Nrip2	ENSMUSG00000001520	protein_coding	nuclear receptor interacting protein 2 [Source:MGI Symbol;Acc:MGI:1891884]	0.424059	0.00100755	0.375444	0.0492256	0.409402	0.00464493	0.31508	0.0564575	no	no	yes
B3gat3	ENSMUSG00000071649	protein_coding	beta-1,3-glucuronyltransferase 3 (glucuronosyltransferase I) [Source:MGI Symbol;Acc:MGI:1919977]	0.391876	7.73e-09	0.271358	0.00800186	0.26837	0.000563477	0.219867	0.0770307	no	no	yes
Scn1b	ENSMUSG00000019194	protein_coding	sodium channel, voltage-gated, type I, beta [Source:MGI Symbol;Acc:MGI:98247]	0.39113	5.27e-05	0.397878	0.00011732	0.386245	0.000215404	0.408954	0.0631784	no	no	yes
Nectin3	ENSMUSG00000022656	protein_coding	nectin cell adhesion molecule 3 [Source:MGI Symbol;Acc:MGI:1930171]	-0.515225	2.12e-09	-0.311245	0.0342524	-0.193451	0.169868	-0.214442	0.118211	no	yes	yes
Gadd45g	ENSMUSG00000021453	protein_coding	growth arrest and DNA-damage-inducible 45 gamma [Source:MGI Symbol;Acc:MGI:1346325]	0.390931	0.000990602	0.472172	0.00739746	0.513039	0.000765283	0.0727111	0.818586	no	no	yes
Rab4a	ENSMUSG00000019478	protein_coding	RAB4A, member RAS oncogene family [Source:MGI Symbol;Acc:MGI:105069]	0.387976	1.06e-06	0.23665	0.0247189	0.307506	0.00408345	0.135898	0.420224	no	no	yes
Id2	ENSMUSG00000020644	protein_coding	inhibitor of DNA binding 2 [Source:MGI Symbol;Acc:MGI:96397]	0.383134	1.25e-07	0.306987	0.000896598	0.320198	0.0213307	0.114228	0.526289	no	no	yes
Rnf126	ENSMUSG00000035890	protein_coding	ring finger protein 126 [Source:MGI Symbol;Acc:MGI:1917544]	0.382842	8.35e-11	0.257311	0.0197963	0.244164	0.0208886	0.20098	0.0858672	no	no	yes
Dohh	ENSMUSG00000078440	protein_coding	deoxyhypusine hydroxylase/monooxygenase [Source:MGI Symbol;Acc:MGI:1915964]	0.382096	0.00133932	0.364509	0.0325608	0.359435	0.0288558	0.186044	0.510798	no	no	yes
Klhdc3	ENSMUSG00000063576	protein_coding	kelch domain containing 3 [Source:MGI Symbol;Acc:MGI:2651568]	0.381947	1.25e-11	0.263472	0.00105936	0.234447	0.000203201	0.167478	0.0581059	no	no	yes
Tfpt	ENSMUSG00000006335	protein_coding	TCF3 (E2A) fusion partner [Source:MGI Symbol;Acc:MGI:1916964]	0.37231	0.00014459	0.313465	0.0337396	0.352707	0.00347865	0.21017	0.181711	no	no	yes
Ahcyl1	ENSMUSG00000027893	protein_coding	S-adenosylhomocysteine hydrolase-like 1 [Source:MGI Symbol;Acc:MGI:2385184]	0.348673	2.16e-11	0.249917	0.00278226	0.396045	4.59107e-06	0.0870626	0.55707	no	no	yes
Ndufs7	ENSMUSG00000020153	protein_coding	NADH:ubiquinone oxidoreductase core subunit S7 [Source:MGI Symbol;Acc:MGI:1922656]	0.346559	2.44e-09	0.334712	0.00304705	0.3872	0.000296743	0.261998	0.131734	no	no	yes
Eef2	ENSMUSG00000034994	protein_coding	eukaryotic translation elongation factor 2 [Source:MGI Symbol;Acc:MGI:95288]	0.340503	1.91e-08	0.134549	0.0232523	0.106506	0.103955	0.103364	0.0876028	no	yes	yes
6330403K07Rik	ENSMUSG00000018451	lincRNA	RIKEN cDNA 6330403K07 gene [Source:MGI Symbol;Acc:MGI:1918001]	0.26927	2.06e-08	0.246692	0.026535	0.178137	0.119992	0.145132	0.285368	no	yes	yes
Arl6ip4	ENSMUSG00000029404	protein_coding	ADP-ribosylation factor-like 6 interacting protein 4 [Source:MGI Symbol;Acc:MGI:1929500]	0.336459	1.54e-05	0.27264	0.0171504	0.277269	0.00215966	0.232099	0.0503167	no	no	yes
Snap25	ENSMUSG00000027273	protein_coding	synaptosomal-associated protein 25 [Source:MGI Symbol;Acc:MGI:98331]	0.348381	3.06e-08	0.27175	0.00532793	0.242795	0.0645291	0.248257	0.0734961	no	yes	yes
Mdc1	ENSMUSG00000061607	protein_coding	mediator of DNA damage checkpoint 1 [Source:MGI Symbol;Acc:MGI:3525201]	-0.394583	3.11e-08	-0.287798	0.00465936	-0.221729	0.0766334	-0.157981	0.166581	no	yes	yes
Cacng7	ENSMUSG00000069806	protein_coding	calcium channel, voltage-dependent, gamma subunit 7 [Source:MGI Symbol;Acc:MGI:1932374]	0.331128	4.6e-07	0.259681	0.00378782	0.245602	0.0105892	0.220257	0.163325	no	no	yes
Klc2	ENSMUSG00000024862	protein_coding	kinesin light chain 2 [Source:MGI Symbol;Acc:MGI:107953]	0.329549	1.4e-09	0.26437	0.0111222	0.24016	0.0492287	0.228607	0.0843551	no	no	yes
Dcc	ENSMUSG00000060534	protein_coding	deleted in colorectal carcinoma [Source:MGI Symbol;Acc:MGI:94869]	-0.625929	1.15e-07	-0.691396	0.0118006	-0.726015	0.0948795	-0.536733	0.0705433	no	yes	yes
Otub1	ENSMUSG00000024767	protein_coding	OTU domain, ubiquitin aldehyde binding 1 [Source:MGI Symbol;Acc:MGI:2147616]	0.323891	1.22e-06	0.294985	3.92024e-05	0.280035	0.00972843	0.227958	0.07149	no	no	yes
Igsf8	ENSMUSG00000038034	protein_coding	immunoglobulin superfamily, member 8 [Source:MGI Symbol;Acc:MGI:2154090]	0.323831	0.00303025	0.343565	0.00176601	0.359249	0.000135125	0.276228	0.0866647	no	no	yes
Golga2	ENSMUSG00000002546	protein_coding	golgi autoantigen, golgin subfamily a, 2 [Source:MGI Symbol;Acc:MGI:2139395]	0.360101	1.36e-07	0.184824	0.0159362	0.136791	0.101583	0.121831	0.289207	no	yes	yes
AI837181	ENSMUSG00000047423	protein_coding	expressed sequence AI837181 [Source:MGI Symbol;Acc:MGI:2147598]	0.382029	1.49e-07	0.243246	0.0474849	0.213954	0.139365	0.196288	0.0845027	no	yes	yes
Zfp60	ENSMUSG00000037640	protein_coding	zinc finger protein 60 [Source:MGI Symbol;Acc:MGI:99207]	-0.389663	1.54e-07	-0.223482	0.011149	-0.165443	0.0900456	-0.156234	0.149092	no	yes	yes
Clba1	ENSMUSG00000037594	protein_coding	clathrin binding box of aftiphilin containing 1 [Source:MGI Symbol;Acc:MGI:2443738]	0.317573	0.0195565	0.344036	0.030583	0.369928	0.00816358	0.278007	0.137616	no	no	yes
Atp6v1b2	ENSMUSG00000006273	protein_coding	ATPase, H+ transporting, lysosomal V1 subunit B2 [Source:MGI Symbol;Acc:MGI:109618]	0.316981	2.14e-06	0.214259	0.019948	0.196403	0.0154535	0.182049	0.0753236	no	no	yes
Tpgs1	ENSMUSG00000020308	protein_coding	tubulin polyglutamylase complex subunit 1 [Source:MGI Symbol;Acc:MGI:106618]	0.311154	7.92e-05	0.326701	0.0274839	0.354717	0.00196259	0.253447	0.0608611	no	no	yes
Apoe	ENSMUSG00000002985	protein_coding	apolipoprotein E [Source:MGI Symbol;Acc:MGI:88057]	0.308465	4.1e-09	0.273214	0.0217965	0.346448	0.0001799	0.18349	0.223665	no	no	yes
Ddx47	ENSMUSG00000030204	protein_coding	DEAD (Asp-Glu-Ala-Asp) box polypeptide 47 [Source:MGI Symbol;Acc:MGI:1915005]	0.308284	0.000173816	0.23053	0.0423712	0.196818	0.0420715	0.119319	0.46308	no	no	yes
Kcmf1	ENSMUSG00000055239	protein_coding	potassium channel modulatory factor 1 [Source:MGI Symbol;Acc:MGI:1921537]	0.312285	2.62e-07	0.193427	0.0134501	0.173875	0.0933122	0.12478	0.320753	no	yes	yes
Hcn2	ENSMUSG00000020331	protein_coding	hyperpolarization-activated, cyclic nucleotide-gated K+ 2 [Source:MGI Symbol;Acc:MGI:1298210]	0.305174	3.86e-06	0.233488	0.0122673	0.207602	0.00780904	0.223831	0.101792	no	no	yes
Azin2	ENSMUSG00000028789	protein_coding	antizyme inhibitor 2 [Source:MGI Symbol;Acc:MGI:2442093]	0.302765	0.00398248	0.293514	0.0346802	0.275374	0.0404764	0.269251	0.0555506	no	no	yes
Bcl2l2	ENSMUSG00000089682	protein_coding	BCL2-like 2 [Source:MGI Symbol;Acc:MGI:108052]	0.299995	0.000833545	0.232391	0.02949	0.223476	0.0230015	0.195448	0.19944	no	no	yes
Cd248	ENSMUSG00000056481	protein_coding	CD248 antigen, endosialin [Source:MGI Symbol;Acc:MGI:1917695]	-0.957005	3.85e-07	-0.652563	0.00520824	-0.217891	0.571936	-0.249977	0.628009	no	yes	yes
Ppp1r9b	ENSMUSG00000038976	protein_coding	protein phosphatase 1, regulatory subunit 9B [Source:MGI Symbol;Acc:MGI:2387581]	0.299608	1.34e-07	0.150323	0.0200601	0.161451	0.04751	0.0988307	0.292944	no	no	yes
Rnf220	ENSMUSG00000028677	protein_coding	ring finger protein 220 [Source:MGI Symbol;Acc:MGI:1913993]	0.29911	8.1e-05	0.209994	0.0110681	0.228323	0.0134781	0.152978	0.48305	no	no	yes
Mpi	ENSMUSG00000032306	protein_coding	mannose phosphate isomerase [Source:MGI Symbol;Acc:MGI:97075]	0.297398	0.000226718	0.291725	0.00693107	0.22243	0.0257622	0.189064	0.254578	no	no	yes
Zfp397	ENSMUSG00000024276	protein_coding	zinc finger protein 397 [Source:MGI Symbol;Acc:MGI:1916506]	-0.465452	5.33e-07	-0.316863	0.0410897	-0.200434	0.0978402	-0.214495	0.0763533	no	yes	yes
Capn2	ENSMUSG00000026509	protein_coding	calpain 2 [Source:MGI Symbol;Acc:MGI:88264]	0.297348	1.87e-10	0.16596	0.0337396	0.293972	9.91205e-07	0.107636	0.229015	no	no	yes
Tmem160	ENSMUSG00000019158	protein_coding	transmembrane protein 160 [Source:MGI Symbol;Acc:MGI:1916344]	0.296364	0.000209213	0.347212	0.00439199	0.403557	0.000366419	0.262444	0.0735365	no	no	yes
Cdip1	ENSMUSG00000004071	protein_coding	cell death inducing Trp53 target 1 [Source:MGI Symbol;Acc:MGI:1913876]	0.294939	8.96e-06	0.209624	0.0024227	0.230273	0.000765283	0.168447	0.201076	no	no	yes
Chga	ENSMUSG00000021194	protein_coding	chromogranin A [Source:MGI Symbol;Acc:MGI:88394]	0.294558	3.68e-07	0.300934	0.00105936	0.290759	0.0266822	0.276066	0.0532274	no	no	yes
Sap30l	ENSMUSG00000020519	protein_coding	SAP30-like [Source:MGI Symbol;Acc:MGI:1354709]	0.489069	6.74e-07	0.232972	0.0346631	0.213211	0.0688244	0.248504	0.0739392	no	yes	yes
Wbp2	ENSMUSG00000034341	protein_coding	WW domain binding protein 2 [Source:MGI Symbol;Acc:MGI:104709]	0.294475	3.89e-06	0.279699	7.61257e-05	0.233725	0.00536404	0.203305	0.0873684	no	no	yes
Inpp5a	ENSMUSG00000025477	protein_coding	inositol polyphosphate-5-phosphatase A [Source:MGI Symbol;Acc:MGI:2686961]	0.351224	8.92e-07	0.240453	0.0183582	0.186234	0.0615724	0.138542	0.242946	no	yes	yes
Pqbp1	ENSMUSG00000031157	protein_coding	polyglutamine binding protein 1 [Source:MGI Symbol;Acc:MGI:1859638]	0.292365	4.13e-05	0.272101	0.0463526	0.275116	0.0280115	0.222667	0.0571095	no	no	yes
Tmem91	ENSMUSG00000061702	protein_coding	transmembrane protein 91 [Source:MGI Symbol;Acc:MGI:2443589]	0.289357	8.38e-06	0.262752	0.0480314	0.263328	0.00391801	0.203994	0.0699456	no	no	yes
Dok7	ENSMUSG00000044716	protein_coding	docking protein 7 [Source:MGI Symbol;Acc:MGI:3584043]	0.286438	0.00703087	0.365968	0.0119071	0.282384	0.0348754	0.270214	0.124652	no	no	yes
Ccndbp1	ENSMUSG00000023572	protein_coding	cyclin D-type binding-protein 1 [Source:MGI Symbol;Acc:MGI:109595]	0.282894	1.37e-05	0.268566	0.0120848	0.273769	0.00891947	0.192323	0.185778	no	no	yes
Got1	ENSMUSG00000025190	protein_coding	glutamic-oxaloacetic transaminase 1, soluble [Source:MGI Symbol;Acc:MGI:95791]	0.282262	0.00359553	0.245124	0.0250654	0.261479	0.0249377	0.250285	0.115422	no	no	yes
F8a	ENSMUSG00000078317	protein_coding	factor 8-associated gene A [Source:MGI Symbol;Acc:MGI:95474]	0.28152	0.00861896	0.286314	0.0486693	0.303165	0.0306829	0.273707	0.0570404	no	no	yes
Mt3	ENSMUSG00000031760	protein_coding	metallothionein 3 [Source:MGI Symbol;Acc:MGI:97173]	0.273095	5.22e-05	0.304116	0.00572097	0.482059	4.32713e-05	0.154244	0.599103	no	no	yes
Ndufv1	ENSMUSG00000037916	protein_coding	NADH:ubiquinone oxidoreductase core subunit V1 [Source:MGI Symbol;Acc:MGI:107851]	0.268556	3.19e-06	0.205605	0.0250654	0.196414	0.024241	0.187514	0.0631784	no	no	yes
Zfp442	ENSMUSG00000068130	protein_coding	zinc finger protein 442 [Source:MGI Symbol;Acc:MGI:3651999]	-1.34705	2.49e-06	-0.830154	0.0355132	-0.724565	0.0726901	-0.404475	0.376969	no	yes	yes
Got2	ENSMUSG00000031672	protein_coding	glutamatic-oxaloacetic transaminase 2, mitochondrial [Source:MGI Symbol;Acc:MGI:95792]	0.264374	3.51e-07	0.20125	0.0104885	0.191936	0.0344615	0.178938	0.121013	no	no	yes
Dazap2	ENSMUSG00000000346	protein_coding	DAZ associated protein 2 [Source:MGI Symbol;Acc:MGI:1344344]	0.25768	5.48e-06	0.190104	0.03514	0.209891	0.013004	0.180241	0.199847	no	no	yes
Thy1	ENSMUSG00000032011	protein_coding	thymus cell antigen 1, theta [Source:MGI Symbol;Acc:MGI:98747]	0.251602	0.0182525	0.36708	0.00141015	0.383328	0.00399684	0.355224	0.0615734	no	no	yes
Oxa1l	ENSMUSG00000000959	protein_coding	oxidase assembly 1-like [Source:MGI Symbol;Acc:MGI:1916339]	0.290319	3.53e-06	0.207625	0.0259973	0.155612	0.171034	0.16613	0.11668	no	yes	yes
Slitrk2	ENSMUSG00000036790	protein_coding	SLIT and NTRK-like family, member 2 [Source:MGI Symbol;Acc:MGI:2679449]	-0.328874	3.64e-06	-0.232787	0.0211058	-0.195604	0.0503964	-0.172156	0.125939	no	yes	yes
Tprgl	ENSMUSG00000029030	protein_coding	transformation related protein 63 regulated like [Source:MGI Symbol;Acc:MGI:1915058]	0.250723	0.000207155	0.169128	0.0463526	0.179743	0.0124515	0.140708	0.204727	no	no	yes
Pip4p1	ENSMUSG00000035953	protein_coding	phosphatidylinositol-4,5-bisphosphate 4-phosphatase 1 [Source:MGI Symbol;Acc:MGI:2448501]	0.250674	0.00014454	0.21863	0.0394185	0.212872	0.0140511	0.171846	0.243217	no	no	yes
Aplp1	ENSMUSG00000006651	protein_coding	amyloid beta (A4) precursor-like protein 1 [Source:MGI Symbol;Acc:MGI:88046]	0.247756	0.00097073	0.215055	0.0221689	0.233622	0.00121552	0.139892	0.488761	no	no	yes
Rpgrip1l	ENSMUSG00000033282	protein_coding	Rpgrip1-like [Source:MGI Symbol;Acc:MGI:1920563]	-0.441706	4.84e-06	-0.231128	0.0407386	-0.165255	0.171664	-0.121613	0.447833	no	yes	yes
Lrch3	ENSMUSG00000022801	protein_coding	leucine-rich repeats and calponin homology (CH) domain containing 3 [Source:MGI Symbol;Acc:MGI:1917394]	-0.444741	4.93e-06	-0.311417	0.0275024	-0.261603	0.0969004	-0.141967	0.346573	no	yes	yes
Pim3	ENSMUSG00000035828	protein_coding	proviral integration site 3 [Source:MGI Symbol;Acc:MGI:1355297]	0.239806	0.00236208	0.269205	0.00502397	0.286694	0.0031359	0.201194	0.369771	no	no	yes
Jund	ENSMUSG00000071076	protein_coding	jun D proto-oncogene [Source:MGI Symbol;Acc:MGI:96648]	0.346771	5.75e-06	0.281478	0.0269156	0.216752	0.0549188	0.105211	0.44904	no	yes	yes
Bin1	ENSMUSG00000024381	protein_coding	bridging integrator 1 [Source:MGI Symbol;Acc:MGI:108092]	0.238265	0.000423549	0.20183	0.0487934	0.205191	0.0305467	0.150207	0.358216	no	no	yes
Tubg1	ENSMUSG00000035198	protein_coding	tubulin, gamma 1 [Source:MGI Symbol;Acc:MGI:101834]	0.237599	0.00261606	0.219398	0.0459427	0.236179	0.0267589	0.20998	0.0792377	no	no	yes
Bnip3	ENSMUSG00000078566	protein_coding	BCL2/adenovirus E1B interacting protein 3 [Source:MGI Symbol;Acc:MGI:109326]	0.236107	0.00040113	0.177303	0.0353574	0.228703	0.0343574	0.155306	0.320636	no	no	yes
Pdk2	ENSMUSG00000038967	protein_coding	pyruvate dehydrogenase kinase, isoenzyme 2 [Source:MGI Symbol;Acc:MGI:1343087]	0.233456	0.027801	0.318223	0.0486693	0.324552	0.0113681	0.237042	0.254087	no	no	yes
Ecsit	ENSMUSG00000066839	protein_coding	ECSIT signalling integrator [Source:MGI Symbol;Acc:MGI:1349469]	0.231367	0.00691387	0.24666	0.0252582	0.294225	0.00676814	0.164505	0.408636	no	no	yes
Lgmn	ENSMUSG00000021190	protein_coding	legumain [Source:MGI Symbol;Acc:MGI:1330838]	0.231321	0.000185814	0.26457	0.000898752	0.22822	0.0112726	0.215949	0.212747	no	no	yes
Cox4i1	ENSMUSG00000031818	protein_coding	cytochrome c oxidase subunit 4I1 [Source:MGI Symbol;Acc:MGI:88473]	0.229524	6.2e-07	0.225183	0.00413922	0.264894	0.0126652	0.205936	0.171651	no	no	yes
6330403L08Rik	ENSMUSG00000075585	antisense	RIKEN cDNA 6330403L08 gene [Source:MGI Symbol;Acc:MGI:1917994]	0.470934	1.27e-05	0.240096	0.0422353	0.125037	0.458818	0.14116	0.422168	no	yes	yes
Limk1	ENSMUSG00000029674	protein_coding	LIM-domain containing, protein kinase [Source:MGI Symbol;Acc:MGI:104572]	0.227865	6.48e-05	0.178015	0.0351387	0.189207	0.027571	0.211105	0.124833	no	no	yes
Sod1	ENSMUSG00000022982	protein_coding	superoxide dismutase 1, soluble [Source:MGI Symbol;Acc:MGI:98351]	0.231856	1.49e-05	0.181895	0.0348768	0.229541	0.0653774	0.189711	0.155132	no	yes	yes
Dapk3	ENSMUSG00000034974	protein_coding	death-associated protein kinase 3 [Source:MGI Symbol;Acc:MGI:1203520]	0.221357	0.00493402	0.268808	0.0284755	0.256747	0.0364424	0.11667	0.45994	no	no	yes
Adrm1	ENSMUSG00000039041	protein_coding	adhesion regulating molecule 1 [Source:MGI Symbol;Acc:MGI:1929289]	0.261641	1.74e-05	0.21371	0.0118913	0.172974	0.0819428	0.137417	0.201949	no	yes	yes
Mapk8ip1	ENSMUSG00000027223	protein_coding	mitogen-activated protein kinase 8 interacting protein 1 [Source:MGI Symbol;Acc:MGI:1309464]	0.21991	4.8e-07	0.165115	0.0336948	0.160339	0.0257827	0.107873	0.187663	no	no	yes
Hdac3	ENSMUSG00000024454	protein_coding	histone deacetylase 3 [Source:MGI Symbol;Acc:MGI:1343091]	0.218384	9.92e-05	0.214434	0.0403989	0.223487	0.0466427	0.183475	0.0644943	no	no	yes
Ak1	ENSMUSG00000026817	protein_coding	adenylate kinase 1 [Source:MGI Symbol;Acc:MGI:87977]	0.218307	0.0150277	0.239565	0.0211964	0.294897	0.0028654	0.241475	0.0741863	no	no	yes
App	ENSMUSG00000022892	protein_coding	amyloid beta (A4) precursor protein [Source:MGI Symbol;Acc:MGI:88059]	0.253054	2.58e-05	0.157055	0.0183849	0.134091	0.0979603	0.126954	0.199101	no	yes	yes
Rtn3	ENSMUSG00000024758	protein_coding	reticulon 3 [Source:MGI Symbol;Acc:MGI:1339970]	0.213834	3.15e-05	0.190923	0.00598624	0.121927	0.169199	0.148041	0.0884529	no	yes	yes
Npas1	ENSMUSG00000001988	protein_coding	neuronal PAS domain protein 1 [Source:MGI Symbol;Acc:MGI:109205]	0.53882	3.32e-05	0.430182	0.00585663	0.319101	0.0578547	0.352845	0.0699045	no	yes	yes
Pcmt1	ENSMUSG00000019795	protein_coding	protein-L-isoaspartate (D-aspartate) O-methyltransferase 1 [Source:MGI Symbol;Acc:MGI:97502]	0.217141	0.00012558	0.24854	0.00208718	0.253423	0.00455033	0.202141	0.0762865	no	no	yes
Auh	ENSMUSG00000021460	protein_coding	AU RNA binding protein/enoyl-coenzyme A hydratase [Source:MGI Symbol;Acc:MGI:1338011]	0.216467	0.00711351	0.273156	0.0129498	0.30894	0.00216119	0.240595	0.208252	no	no	yes
Tra2a	ENSMUSG00000029817	protein_coding	transformer 2 alpha [Source:MGI Symbol;Acc:MGI:1933972]	-0.796255	3.49e-05	-0.203771	0.0390217	-0.141479	0.112085	-0.119977	0.193547	no	yes	yes
Pdgfa	ENSMUSG00000025856	protein_coding	platelet derived growth factor, alpha [Source:MGI Symbol;Acc:MGI:97527]	0.216233	0.00557944	0.24309	0.0143927	0.260663	0.0156279	0.236449	0.0890974	no	no	yes
Enho	ENSMUSG00000028445	protein_coding	energy homeostasis associated [Source:MGI Symbol;Acc:MGI:1916888]	0.214178	0.000801579	0.251837	0.0347822	0.311206	0.000769155	0.18409	0.189197	no	no	yes
Saraf	ENSMUSG00000031532	protein_coding	store-operated calcium entry-associated regulatory factor [Source:MGI Symbol;Acc:MGI:1915137]	0.213111	3.45e-05	0.204832	0.00774914	0.214452	0.00052926	0.164227	0.0953401	no	no	yes
Ndufv2	ENSMUSG00000024099	protein_coding	NADH:ubiquinone oxidoreductase core subunit V2 [Source:MGI Symbol;Acc:MGI:1920150]	0.210154	0.000436381	0.240631	0.00378303	0.270323	0.036225	0.265349	0.0733976	no	no	yes
Gde1	ENSMUSG00000033917	protein_coding	glycerophosphodiester phosphodiesterase 1 [Source:MGI Symbol;Acc:MGI:1891827]	0.204286	0.00172802	0.246739	0.0071171	0.268756	0.000550999	0.208892	0.134479	no	no	yes
Thap2	ENSMUSG00000020137	protein_coding	THAP domain containing, apoptosis associated protein 2 [Source:MGI Symbol;Acc:MGI:1914066]	-0.464483	4.64e-05	-0.397354	0.0337396	-0.217237	0.161777	-0.154774	0.410263	no	yes	yes
Sult4a1	ENSMUSG00000018865	protein_coding	sulfotransferase family 4A, member 1 [Source:MGI Symbol;Acc:MGI:1888971]	0.204049	0.000342818	0.275701	0.00208718	0.216379	0.0257423	0.198638	0.140974	no	no	yes
Adap1	ENSMUSG00000056413	protein_coding	ArfGAP with dual PH domains 1 [Source:MGI Symbol;Acc:MGI:2442201]	0.202156	0.00104677	0.188639	0.0175111	0.162518	0.0212088	0.113009	0.377218	no	no	yes
Cend1	ENSMUSG00000060240	protein_coding	cell cycle exit and neuronal differentiation 1 [Source:MGI Symbol;Acc:MGI:1929898]	0.201948	0.0126701	0.268985	0.0027883	0.228236	0.0172006	0.26266	0.0739392	no	no	yes
Ccdc92	ENSMUSG00000037979	protein_coding	coiled-coil domain containing 92 [Source:MGI Symbol;Acc:MGI:106485]	0.201559	0.00595519	0.28044	0.00959682	0.283581	0.00198622	0.293827	0.0843549	no	no	yes
0610012G03Rik	ENSMUSG00000107002	protein_coding	RIKEN cDNA 0610012G03 gene [Source:MGI Symbol;Acc:MGI:1913301]	0.196195	0.00701505	0.238658	0.0428729	0.274937	0.0414044	0.217579	0.151063	no	no	yes
Trnp1	ENSMUSG00000056596	protein_coding	TMF1-regulated nuclear protein 1 [Source:MGI Symbol;Acc:MGI:1916789]	0.192778	0.0342987	0.242781	0.0463526	0.282978	0.00638976	0.292136	0.129436	no	no	yes
Vdac1	ENSMUSG00000020402	protein_coding	voltage-dependent anion channel 1 [Source:MGI Symbol;Acc:MGI:106919]	0.18412	0.000322345	0.197162	0.00748434	0.179493	0.0416421	0.151074	0.171093	no	no	yes
Lypd6b	ENSMUSG00000026765	protein_coding	LY6/PLAUR domain containing 6B [Source:MGI Symbol;Acc:MGI:1919147]	0.408484	7.36e-05	0.270747	0.0412737	0.260149	0.106613	0.241087	0.13691	no	yes	yes
Cd81	ENSMUSG00000037706	protein_coding	CD81 antigen [Source:MGI Symbol;Acc:MGI:1096398]	0.183088	0.00479227	0.209171	0.0413527	0.298919	0.000437054	0.111594	0.590959	no	no	yes
Pitpna	ENSMUSG00000017781	protein_coding	phosphatidylinositol transfer protein, alpha [Source:MGI Symbol;Acc:MGI:99887]	0.192049	8.06e-05	0.1503	0.0488613	0.119005	0.0930928	0.12651	0.172287	no	yes	yes
Phlda3	ENSMUSG00000041801	protein_coding	pleckstrin homology like domain, family A, member 3 [Source:MGI Symbol;Acc:MGI:1351485]	0.181581	0.048883	0.379631	0.00115614	0.439943	5.33842e-08	0.354191	0.0860901	no	no	yes
Naalad2	ENSMUSG00000043943	protein_coding	N-acetylated alpha-linked acidic dipeptidase 2 [Source:MGI Symbol;Acc:MGI:1919810]	-1.21612	8.19e-05	-1.0501	0.00294132	-0.512575	0.118487	-0.544123	0.272489	no	yes	yes
Idh3b	ENSMUSG00000027406	protein_coding	isocitrate dehydrogenase 3 (NAD+) beta [Source:MGI Symbol;Acc:MGI:2158650]	0.176461	0.00597207	0.199743	0.021086	0.185196	0.0161022	0.191016	0.121959	no	no	yes
Sirt3	ENSMUSG00000025486	protein_coding	sirtuin 3 [Source:MGI Symbol;Acc:MGI:1927665]	0.175058	0.0442755	0.210135	0.0463526	0.274995	0.00154397	0.203451	0.0669758	no	no	yes
Sdhd	ENSMUSG00000000171	protein_coding	succinate dehydrogenase complex, subunit D, integral membrane protein [Source:MGI Symbol;Acc:MGI:1914175]	0.17495	0.00127533	0.195965	0.0339554	0.179044	0.0342119	0.155474	0.0543288	no	no	yes
Vmp1	ENSMUSG00000018171	protein_coding	vacuole membrane protein 1 [Source:MGI Symbol;Acc:MGI:1923159]	0.169752	0.00887699	0.174381	0.0453734	0.264421	0.00470267	0.199218	0.288301	no	no	yes
Gnas	ENSMUSG00000027523	protein_coding	GNAS (guanine nucleotide binding protein, alpha stimulating) complex locus [Source:MGI Symbol;Acc:MGI:95777]	0.217534	0.00011229	0.202613	0.0412636	0.137572	0.136536	0.151239	0.129634	no	yes	yes
Rnd2	ENSMUSG00000001313	protein_coding	Rho family GTPase 2 [Source:MGI Symbol;Acc:MGI:1338755]	0.167309	0.0382767	0.247384	0.00429578	0.266742	0.0026673	0.200807	0.333417	no	no	yes
Coq10a	ENSMUSG00000039914	protein_coding	coenzyme Q10A [Source:MGI Symbol;Acc:MGI:2684847]	0.339828	0.00012161	0.255065	0.0159491	0.184317	0.148353	0.223736	0.0671388	no	yes	yes
Dynlrb1	ENSMUSG00000047459	protein_coding	dynein light chain roadblock-type 1 [Source:MGI Symbol;Acc:MGI:1914318]	0.166804	0.00504514	0.234774	0.00617028	0.257253	0.04413	0.179853	0.201381	no	no	yes
Zfp882	ENSMUSG00000089857	protein_coding	zinc finger protein 882 [Source:MGI Symbol;Acc:MGI:3642748]	-0.76964	0.000124439	-0.615168	0.00434213	-0.316657	0.110463	-0.335953	0.163101	no	yes	yes
Abhd17a	ENSMUSG00000003346	protein_coding	abhydrolase domain containing 17A [Source:MGI Symbol;Acc:MGI:106388]	0.166131	0.0040401	0.222833	0.0215365	0.248962	0.00216119	0.209998	0.102082	no	no	yes
Ndufa13	ENSMUSG00000036199	protein_coding	NADH:ubiquinone oxidoreductase subunit A13 [Source:MGI Symbol;Acc:MGI:1914434]	0.165339	0.0280382	0.288516	0.00102721	0.338145	0.00424902	0.253707	0.0835873	no	no	yes
4930447C04Rik	ENSMUSG00000021098	protein_coding	RIKEN cDNA 4930447C04 gene [Source:MGI Symbol;Acc:MGI:1923051]	-0.700657	0.000134014	-0.536703	0.0183702	-0.382648	0.109261	-0.599555	0.051567	no	yes	yes
Actr1b	ENSMUSG00000037351	protein_coding	ARP1 actin-related protein 1B, centractin beta [Source:MGI Symbol;Acc:MGI:1917446]	0.158578	0.00881336	0.208976	0.00425494	0.166388	0.0131076	0.147515	0.106515	no	no	yes
Atp1b2	ENSMUSG00000041329	protein_coding	ATPase, Na+/K+ transporting, beta 2 polypeptide [Source:MGI Symbol;Acc:MGI:88109]	0.158554	0.0169795	0.181313	0.0377111	0.266423	0.000324873	0.0815616	0.518922	no	no	yes
Syngr3	ENSMUSG00000007021	protein_coding	synaptogyrin 3 [Source:MGI Symbol;Acc:MGI:1341881]	0.153387	0.0160499	0.27189	0.0200601	0.195909	0.0484427	0.195178	0.0506739	no	no	yes
Ociad1	ENSMUSG00000029152	protein_coding	OCIA domain containing 1 [Source:MGI Symbol;Acc:MGI:1915345]	0.148252	0.0117957	0.18419	0.0425944	0.186678	0.0363099	0.158769	0.11889	no	no	yes
Ggt7	ENSMUSG00000027603	protein_coding	gamma-glutamyltransferase 7 [Source:MGI Symbol;Acc:MGI:1913385]	0.225691	0.000152866	0.245835	0.010154	0.144022	0.10636	0.138943	0.322921	no	yes	yes
Pnck	ENSMUSG00000002012	protein_coding	pregnancy upregulated non-ubiquitously expressed CaM kinase [Source:MGI Symbol;Acc:MGI:1347357]	0.144094	0.0133795	0.259501	0.0480314	0.261265	0.00277523	0.186942	0.0606113	no	no	yes
Srrm4os	ENSMUSG00000086219	antisense	serine/arginine repetitive matrix 4, opposite strand [Source:MGI Symbol;Acc:MGI:1924048]	-0.942706	0.000179921	-0.751316	0.00899013	-0.600513	0.0557376	-0.635071	0.0716744	no	yes	yes
Dnah6	ENSMUSG00000052861	protein_coding	dynein, axonemal, heavy chain 6 [Source:MGI Symbol;Acc:MGI:107744]	-0.762933	0.000182009	-0.466906	0.0108161	-0.374904	0.493784	-0.302783	0.492337	no	yes	yes
Ndufa4	ENSMUSG00000029632	protein_coding	Ndufa4, mitochondrial complex associated [Source:MGI Symbol;Acc:MGI:107686]	0.14297	0.0171053	0.176985	0.0342086	0.219509	0.0485661	0.143864	0.364093	no	no	yes
R3hcc1	ENSMUSG00000034194	protein_coding	R3H domain and coiled-coil containing 1 [Source:MGI Symbol;Acc:MGI:1919093]	0.288126	0.000192359	0.292244	0.00479832	0.170188	0.187467	0.181905	0.207036	no	yes	yes
Rab1b	ENSMUSG00000024870	protein_coding	RAB1B, member RAS oncogene family [Source:MGI Symbol;Acc:MGI:1923558]	0.140253	0.0239335	0.201139	0.0429712	0.195289	0.00944161	0.160975	0.126516	no	no	yes
Tspan3	ENSMUSG00000032324	protein_coding	tetraspanin 3 [Source:MGI Symbol;Acc:MGI:1928098]	0.129196	0.0288667	0.188968	0.0416376	0.211972	0.0119425	0.178098	0.145939	no	no	yes
Gpx4	ENSMUSG00000075706	protein_coding	glutathione peroxidase 4 [Source:MGI Symbol;Acc:MGI:104767]	0.128265	0.0306216	0.209093	0.0161308	0.249867	0.0150368	0.180417	0.130757	no	no	yes
Ctsb	ENSMUSG00000021939	protein_coding	cathepsin B [Source:MGI Symbol;Acc:MGI:88561]	0.108364	0.0386212	0.161569	0.0245937	0.167042	0.00542582	0.172996	0.0587375	no	no	yes
Sesn3	ENSMUSG00000032009	protein_coding	sestrin 3 [Source:MGI Symbol;Acc:MGI:1922997]	-0.113916	0.0411079	-0.254971	0.00554444	-0.291664	0.018737	-0.208356	0.129578	no	no	yes
Ncor1	ENSMUSG00000018501	protein_coding	nuclear receptor co-repressor 1 [Source:MGI Symbol;Acc:MGI:1349717]	-0.119077	0.0426286	-0.271546	0.000305467	-0.273797	0.0164454	-0.205507	0.103189	no	no	yes
Map2	ENSMUSG00000015222	protein_coding	microtubule-associated protein 2 [Source:MGI Symbol;Acc:MGI:97175]	-0.131131	0.00231463	-0.22649	0.00449457	-0.254933	0.00715182	-0.202264	0.0932016	no	no	yes
Ash1l	ENSMUSG00000028053	protein_coding	ASH1 like histone lysine methyltransferase [Source:MGI Symbol;Acc:MGI:2183158]	-0.134245	0.0429657	-0.315954	0.00548233	-0.290793	0.0123819	-0.245619	0.0596625	no	no	yes
Helz	ENSMUSG00000020721	protein_coding	helicase with zinc finger domain [Source:MGI Symbol;Acc:MGI:1925705]	-0.147629	0.0325233	-0.326072	0.00774914	-0.326627	0.00960817	-0.221841	0.124652	no	no	yes
Lpp	ENSMUSG00000033306	protein_coding	LIM domain containing preferred translocation partner in lipoma [Source:MGI Symbol;Acc:MGI:2441849]	-0.399111	0.000262861	-0.463768	0.0341148	-0.117171	0.693836	-0.327404	0.201183	no	yes	yes
Tnpo1	ENSMUSG00000009470	protein_coding	transportin 1 [Source:MGI Symbol;Acc:MGI:2681523]	-0.150429	0.0365082	-0.288809	0.021874	-0.242595	0.0143122	-0.204538	0.0586144	no	no	yes
Oaz2	ENSMUSG00000040652	protein_coding	ornithine decarboxylase antizyme 2 [Source:MGI Symbol;Acc:MGI:109492]	0.21118	0.000313895	0.194654	0.0262695	0.124311	0.219254	0.139255	0.0725944	no	yes	yes
Tnrc18	ENSMUSG00000039477	protein_coding	trinucleotide repeat containing 18 [Source:MGI Symbol;Acc:MGI:3648294]	-0.152363	0.0255274	-0.275921	7.60138e-05	-0.360981	0.00411002	-0.295676	0.0543921	no	no	yes
Zfp568	ENSMUSG00000074221	protein_coding	zinc finger protein 568 [Source:MGI Symbol;Acc:MGI:2142347]	-0.535655	0.000337293	-0.540192	0.0193553	-0.0735502	0.786336	-0.147046	0.60895	no	yes	yes
Ppip5k2	ENSMUSG00000040648	protein_coding	diphosphoinositol pentakisphosphate kinase 2 [Source:MGI Symbol;Acc:MGI:2142810]	-0.157302	0.0347832	-0.215658	0.0247189	-0.247173	0.00217562	-0.202316	0.0562503	no	no	yes
Pcgf3	ENSMUSG00000033623	protein_coding	polycomb group ring finger 3 [Source:MGI Symbol;Acc:MGI:1916837]	-0.159047	0.0109868	-0.209012	0.031361	-0.23184	0.0211127	-0.200877	0.0785245	no	no	yes
Kat6a	ENSMUSG00000031540	protein_coding	K(lysine) acetyltransferase 6A [Source:MGI Symbol;Acc:MGI:2442415]	-0.161391	0.00164441	-0.274557	0.0282429	-0.301281	0.0281296	-0.290514	0.0575859	no	no	yes
Shank1	ENSMUSG00000038738	protein_coding	SH3 and multiple ankyrin repeat domains 1 [Source:MGI Symbol;Acc:MGI:3613677]	-0.171725	0.00372044	-0.190692	0.0382924	-0.240273	0.00278952	-0.20042	0.143494	no	no	yes
Lyst	ENSMUSG00000019726	protein_coding	lysosomal trafficking regulator [Source:MGI Symbol;Acc:MGI:107448]	-0.178273	0.0213147	-0.319748	0.00561722	-0.305347	0.0400242	-0.200215	0.220405	no	no	yes
Ppp2r2cos	ENSMUSG00000087487	antisense	protein phosphatase 2, regulatory subunit B, gamma, opposite strand [Source:MGI Symbol;Acc:MGI:1918304]	-2.24242	0.000381613	-1.88613	0.00931633	-1.20481	0.0718073	-1.04686	0.219983	no	yes	yes
Ep400	ENSMUSG00000029505	protein_coding	E1A binding protein p400 [Source:MGI Symbol;Acc:MGI:1276124]	-0.178378	0.00284507	-0.239839	0.0356305	-0.276042	0.00402857	-0.220881	0.0550428	no	no	yes
Cdh6	ENSMUSG00000039385	protein_coding	cadherin 6 [Source:MGI Symbol;Acc:MGI:107435]	-0.191703	0.0372565	-0.332765	0.0286713	-0.257087	0.00701781	-0.220321	0.0715335	no	no	yes
Afdn	ENSMUSG00000068036	protein_coding	afadin, adherens junction formation factor [Source:MGI Symbol;Acc:MGI:1314653]	-0.208831	0.00706408	-0.240435	0.00434213	-0.333593	2.83265e-05	-0.200064	0.132274	no	no	yes
Dmxl2	ENSMUSG00000041268	protein_coding	Dmx-like 2 [Source:MGI Symbol;Acc:MGI:2444630]	-0.216183	1.94e-05	-0.244331	0.0466957	-0.245005	0.0108065	-0.194267	0.157659	no	no	yes
Nsd2	ENSMUSG00000057406	protein_coding	nuclear receptor binding SET domain protein 2 [Source:MGI Symbol;Acc:MGI:1276574]	-0.2164	0.00093642	-0.263054	0.00893462	-0.312497	9.73539e-05	-0.233438	0.123292	no	no	yes
Cnbp	ENSMUSG00000030057	protein_coding	cellular nucleic acid binding protein [Source:MGI Symbol;Acc:MGI:88431]	0.175721	0.000457578	0.161645	0.0433831	0.205492	0.0601292	0.123077	0.240027	no	yes	yes
Rrp1	ENSMUSG00000061032	protein_coding	ribosomal RNA processing 1 homolog (S. cerevisiae) [Source:MGI Symbol;Acc:MGI:1203500]	0.191641	0.00046057	0.19414	0.021758	0.187695	0.0657663	0.157562	0.203156	no	yes	yes
Nynrin	ENSMUSG00000075592	protein_coding	NYN domain and retroviral integrase containing [Source:MGI Symbol;Acc:MGI:2652872]	-0.226024	0.0161173	-0.380539	0.0463526	-0.420651	0.0496484	-0.289835	0.157513	no	no	yes
Psmc2	ENSMUSG00000028932	protein_coding	proteasome (prosome, macropain) 26S subunit, ATPase 2 [Source:MGI Symbol;Acc:MGI:109555]	0.234576	0.000582898	0.17423	0.0316407	0.20697	0.0599722	0.197627	0.0914921	no	yes	yes
Nrcam	ENSMUSG00000020598	protein_coding	neuronal cell adhesion molecule [Source:MGI Symbol;Acc:MGI:104750]	-0.233192	3.96e-07	-0.213987	0.0346802	-0.329107	0.0108065	-0.202419	0.0588871	no	no	yes
A330102I10Rik	ENSMUSG00000086363	lincRNA	RIKEN cDNA A330102I10 gene [Source:MGI Symbol;Acc:MGI:1925170]	-0.364588	0.000706679	-0.262476	0.0252582	-0.166231	0.171664	-0.166104	0.280152	no	yes	yes
Nwd2	ENSMUSG00000090061	protein_coding	NACHT and WD repeat domain containing 2 [Source:MGI Symbol;Acc:MGI:1920464]	-0.236636	0.012947	-0.366374	0.0097584	-0.42261	0.000280005	-0.340399	0.0503167	no	no	yes
Dnah11	ENSMUSG00000018581	protein_coding	dynein, axonemal, heavy chain 11 [Source:MGI Symbol;Acc:MGI:1100864]	-0.953663	0.000731494	-0.594512	0.00910777	-0.59724	0.103725	-0.405231	0.423069	no	yes	yes
Dock7	ENSMUSG00000028556	protein_coding	dedicator of cytokinesis 7 [Source:MGI Symbol;Acc:MGI:1914549]	-0.240598	0.000922687	-0.297843	0.00171793	-0.30698	0.000986868	-0.278759	0.099998	no	no	yes
39142	ENSMUSG00000026977	protein_coding	membrane-associated ring finger (C3HC4) 7 [Source:MGI Symbol;Acc:MGI:1931053]	-0.24084	0.000339692	-0.194956	0.0463526	-0.165933	0.0490779	-0.159088	0.101101	no	no	yes
Zfp407	ENSMUSG00000048410	protein_coding	zinc finger protein 407 [Source:MGI Symbol;Acc:MGI:2685179]	-0.256245	0.0461116	-0.346669	0.00617074	-0.342631	0.0278154	-0.2254	0.150937	no	no	yes
Pag1	ENSMUSG00000027508	protein_coding	phosphoprotein associated with glycosphingolipid microdomains 1 [Source:MGI Symbol;Acc:MGI:2443160]	-0.261594	3.37e-05	-0.188556	0.0289356	-0.233124	0.038832	-0.157713	0.291097	no	no	yes
Iws1	ENSMUSG00000024384	protein_coding	IWS1, SUPT6 interacting protein [Source:MGI Symbol;Acc:MGI:1920723]	-0.269217	4.55e-05	-0.22461	0.0331973	-0.21355	0.032566	-0.176591	0.0873083	no	no	yes
Map1s	ENSMUSG00000019261	protein_coding	microtubule-associated protein 1S [Source:MGI Symbol;Acc:MGI:2443304]	0.252777	0.000906635	0.206699	0.0416061	0.179593	0.119688	0.138369	0.286258	no	yes	yes
Adgrl3	ENSMUSG00000037605	protein_coding	adhesion G protein-coupled receptor L3 [Source:MGI Symbol;Acc:MGI:2441950]	-0.269373	7.14e-06	-0.318597	0.00893462	-0.33951	0.0190872	-0.319682	0.0538697	no	no	yes
Ppp1r12a	ENSMUSG00000019907	protein_coding	protein phosphatase 1, regulatory subunit 12A [Source:MGI Symbol;Acc:MGI:1309528]	-0.270862	1.11e-06	-0.221087	0.00944926	-0.191248	0.0236421	-0.150493	0.0813968	no	no	yes
Pds5b	ENSMUSG00000034021	protein_coding	PDS5 cohesin associated factor B [Source:MGI Symbol;Acc:MGI:2140945]	-0.271011	7.49e-08	-0.194314	0.0235026	-0.264507	0.00272204	-0.171621	0.23357	no	no	yes
Stag2	ENSMUSG00000025862	protein_coding	stromal antigen 2 [Source:MGI Symbol;Acc:MGI:1098583]	-0.275284	0.000122208	-0.324349	0.0311582	-0.323444	0.000142215	-0.182572	0.557882	no	no	yes
Pcdh1	ENSMUSG00000051375	protein_coding	protocadherin 1 [Source:MGI Symbol;Acc:MGI:104692]	-0.280603	0.000709102	-0.163385	0.0332148	-0.271864	0.0195079	-0.117131	0.383458	no	no	yes
Sorbs2	ENSMUSG00000031626	protein_coding	sorbin and SH3 domain containing 2 [Source:MGI Symbol;Acc:MGI:1924574]	-0.287578	4.36e-05	-0.234769	0.00557444	-0.351884	1.21883e-06	-0.198411	0.0643556	no	no	yes
Triobp	ENSMUSG00000033088	protein_coding	TRIO and F-actin binding protein [Source:MGI Symbol;Acc:MGI:1349410]	-0.33231	0.00109319	-0.276418	0.0336756	-0.213884	0.0813255	-0.192481	0.145494	no	yes	yes
Uggt2	ENSMUSG00000042104	protein_coding	UDP-glucose glycoprotein glucosyltransferase 2 [Source:MGI Symbol;Acc:MGI:1913685]	-0.287695	0.000594873	-0.268302	0.0133993	-0.288553	0.00107279	-0.253318	0.162739	no	no	yes
D7Ertd443e	ENSMUSG00000030994	protein_coding	DNA segment, Chr 7, ERATO Doi 443, expressed [Source:MGI Symbol;Acc:MGI:1196431]	1.26474	0.00112292	0.970641	0.0416061	0.7706	0.0991105	0.617953	0.407597	no	yes	yes
Cep192	ENSMUSG00000024542	protein_coding	centrosomal protein 192 [Source:MGI Symbol;Acc:MGI:1918049]	-0.397095	0.00118525	-0.32784	0.00656836	-0.193864	0.0828848	-0.254644	0.104305	no	yes	yes
Mex3a	ENSMUSG00000074480	protein_coding	mex3 RNA binding family member A [Source:MGI Symbol;Acc:MGI:1919890]	-0.294568	0.0285563	-0.43273	0.0115492	-0.5303	0.000230135	-0.359668	0.0581715	no	no	yes
Smarcad1	ENSMUSG00000029920	protein_coding	SWI/SNF-related, matrix-associated actin-dependent regulator of chromatin, subfamily a, containing DEAD/H box 1 [Source:MGI Symbol;Acc:MGI:95453]	-0.251285	0.00120926	-0.234587	0.0415842	-0.169997	0.12212	-0.180051	0.142316	no	yes	yes
Pak3	ENSMUSG00000031284	protein_coding	p21 (RAC1) activated kinase 3 [Source:MGI Symbol;Acc:MGI:1339656]	-0.296671	1.96e-07	-0.268129	0.0224234	-0.363599	8.35317e-05	-0.237127	0.0948003	no	no	yes
Aamp	ENSMUSG00000006299	protein_coding	angio-associated migratory protein [Source:MGI Symbol;Acc:MGI:107809]	0.184654	0.00128653	0.198486	0.031361	0.161643	0.107227	0.12962	0.225693	no	yes	yes
Zfp644	ENSMUSG00000049606	protein_coding	zinc finger protein 644 [Source:MGI Symbol;Acc:MGI:1277212]	-0.301652	2.5e-06	-0.283744	0.0480316	-0.260762	0.0202407	-0.174428	0.0758914	no	no	yes
Vtn	ENSMUSG00000017344	protein_coding	vitronectin [Source:MGI Symbol;Acc:MGI:98940]	-0.942633	0.00138098	-0.55405	0.0191207	-0.325703	0.142901	-0.382763	0.463953	no	yes	yes
Slit2	ENSMUSG00000031558	protein_coding	slit guidance ligand 2 [Source:MGI Symbol;Acc:MGI:1315205]	-0.302387	2.92e-07	-0.202255	0.0453734	-0.195868	0.0276336	-0.122755	0.304892	no	no	yes
Ascc3	ENSMUSG00000038774	protein_coding	activating signal cointegrator 1 complex subunit 3 [Source:MGI Symbol;Acc:MGI:1925237]	-0.329664	0.000106056	-0.312733	0.0254426	-0.341269	0.00130852	-0.169296	0.366589	no	no	yes
Slc1a3	ENSMUSG00000005360	protein_coding	solute carrier family 1 (glial high affinity glutamate transporter), member 3 [Source:MGI Symbol;Acc:MGI:99917]	-0.330178	5.53e-07	-0.26812	0.000264054	-0.301665	0.0187131	-0.156218	0.422663	no	no	yes
Ralgapa1	ENSMUSG00000021027	protein_coding	Ral GTPase activating protein, alpha subunit 1 [Source:MGI Symbol;Acc:MGI:1931050]	-0.34312	4.75e-09	-0.274227	0.0143589	-0.312953	0.000404767	-0.22612	0.0858583	no	no	yes
Rtraf	ENSMUSG00000021807	protein_coding	RNA transcription, translation and transport factor [Source:MGI Symbol;Acc:MGI:1915295]	0.208405	0.00191772	0.214307	0.0188676	0.206168	0.15566	0.183907	0.232234	no	yes	yes
Usp43	ENSMUSG00000020905	protein_coding	ubiquitin specific peptidase 43 [Source:MGI Symbol;Acc:MGI:2444541]	-1.01869	0.00194289	-0.99009	0.0104885	-0.524153	0.249181	-0.616577	0.260227	no	yes	yes
Rnf208	ENSMUSG00000044628	protein_coding	ring finger protein 208 [Source:MGI Symbol;Acc:MGI:1916096]	0.196043	0.00195108	0.24661	0.0350767	0.183259	0.0710922	0.195648	0.219638	no	yes	yes
A230057D06Rik	ENSMUSG00000109394	lincRNA	RIKEN cDNA A230057D06 gene [Source:MGI Symbol;Acc:MGI:2442922]	-0.245243	0.0019763	-0.265989	0.00561722	-0.128312	0.389129	-0.217058	0.117119	no	yes	yes
Utp20	ENSMUSG00000004356	protein_coding	UTP20 small subunit processome component [Source:MGI Symbol;Acc:MGI:1917933]	-0.343507	0.000279407	-0.236319	0.0359437	-0.216236	0.0412596	-0.22895	0.0541829	no	no	yes
Atp6v0d1	ENSMUSG00000013160	protein_coding	ATPase, H+ transporting, lysosomal V0 subunit D1 [Source:MGI Symbol;Acc:MGI:1201778]	0.166314	0.00216914	0.193516	0.0495899	0.148548	0.158936	0.152875	0.0786018	no	yes	yes
Sp4	ENSMUSG00000025323	protein_coding	trans-acting transcription factor 4 [Source:MGI Symbol;Acc:MGI:107595]	-0.347928	0.00198091	-0.392152	0.00554444	-0.291018	0.0268691	-0.266721	0.166726	no	no	yes
Rfx7	ENSMUSG00000037674	protein_coding	regulatory factor X, 7 [Source:MGI Symbol;Acc:MGI:2442675]	-0.3589	2.17e-08	-0.248578	0.0153982	-0.194758	0.0203625	-0.202053	0.0683041	no	no	yes
Atp6v1d	ENSMUSG00000021114	protein_coding	ATPase, H+ transporting, lysosomal V1 subunit D [Source:MGI Symbol;Acc:MGI:1921084]	0.213447	0.00221732	0.252884	0.0336961	0.220733	0.0758313	0.234997	0.0581059	no	yes	yes
Axin2	ENSMUSG00000000142	protein_coding	axin 2 [Source:MGI Symbol;Acc:MGI:1270862]	-0.363395	0.00038149	-0.257222	0.0463696	-0.258654	0.0455868	-0.201697	0.269069	no	no	yes
Nin	ENSMUSG00000021068	protein_coding	ninein [Source:MGI Symbol;Acc:MGI:105108]	-0.363791	0.000427532	-0.315377	0.023045	-0.328281	0.00415583	-0.312684	0.0917387	no	no	yes
2700049A03Rik	ENSMUSG00000034601	protein_coding	RIKEN cDNA 2700049A03 gene [Source:MGI Symbol;Acc:MGI:1924217]	-0.380726	0.00938924	-0.446933	0.0109334	-0.376614	0.0136422	-0.234715	0.273959	no	no	yes
2900026A02Rik	ENSMUSG00000051339	protein_coding	RIKEN cDNA 2900026A02 gene [Source:MGI Symbol;Acc:MGI:1920194]	-0.382155	6.95e-06	-0.304097	0.0142243	-0.433516	0.00226073	-0.194635	0.428078	no	no	yes
Zfp322a	ENSMUSG00000046351	protein_coding	zinc finger protein 322A [Source:MGI Symbol;Acc:MGI:2442566]	-0.220138	0.00295902	-0.226282	0.0148933	-0.141763	0.143696	-0.0520534	0.771395	no	yes	yes
Emc4	ENSMUSG00000027131	protein_coding	ER membrane protein complex subunit 4 [Source:MGI Symbol;Acc:MGI:1915282]	0.244351	0.00296371	0.270462	0.0133057	0.237828	0.057375	0.23932	0.0806756	no	yes	yes
Il17rd	ENSMUSG00000040717	protein_coding	interleukin 17 receptor D [Source:MGI Symbol;Acc:MGI:2159727]	-0.391628	0.000259484	-0.424383	0.000585942	-0.586242	1.33663e-05	-0.389405	0.0642621	no	no	yes
Zyx	ENSMUSG00000029860	protein_coding	zyxin [Source:MGI Symbol;Acc:MGI:103072]	0.191327	0.00343947	0.170148	0.0482888	0.129316	0.126499	0.138088	0.250301	no	yes	yes
Dzip3	ENSMUSG00000064061	protein_coding	DAZ interacting protein 3, zinc finger [Source:MGI Symbol;Acc:MGI:1917433]	-0.392717	5.67e-10	-0.205818	0.0241412	-0.208723	0.00611204	-0.17137	0.129869	no	no	yes
Igsf10	ENSMUSG00000036334	protein_coding	immunoglobulin superfamily, member 10 [Source:MGI Symbol;Acc:MGI:1923481]	-0.401526	0.000198104	-0.418093	0.0175111	-0.457784	0.000642576	-0.292524	0.215371	no	no	yes
Gorasp2	ENSMUSG00000014959	protein_coding	golgi reassembly stacking protein 2 [Source:MGI Symbol;Acc:MGI:2135962]	0.204132	0.00361312	0.210943	0.0339552	0.144053	0.154911	0.170642	0.11926	no	yes	yes
Gm36992	ENSMUSG00000103435	antisense	predicted gene, 36992 [Source:MGI Symbol;Acc:MGI:5610220]	-2.01399	0.00370211	-1.61914	0.0197963	-1.16903	0.0654641	-1.28211	0.0873684	no	yes	yes
Cdk5rap2	ENSMUSG00000039298	protein_coding	CDK5 regulatory subunit associated protein 2 [Source:MGI Symbol;Acc:MGI:2384875]	-0.402247	0.000138223	-0.298495	0.0260279	-0.398187	0.00609828	-0.199653	0.189979	no	no	yes
Uchl5	ENSMUSG00000018189	protein_coding	ubiquitin carboxyl-terminal esterase L5 [Source:MGI Symbol;Acc:MGI:1914848]	0.278254	0.00375894	0.257765	0.0489978	0.236417	0.197888	0.132097	0.485027	no	yes	yes
Zbtb26	ENSMUSG00000050714	protein_coding	zinc finger and BTB domain containing 26 [Source:MGI Symbol;Acc:MGI:2444402]	-0.370074	0.00385121	-0.3825	0.00868658	-0.262262	0.065502	-0.243774	0.167744	no	yes	yes
St8sia4	ENSMUSG00000040710	protein_coding	ST8 alpha-N-acetyl-neuraminide alpha-2,8-sialyltransferase 4 [Source:MGI Symbol;Acc:MGI:106018]	-0.405071	0.000213245	-0.42868	0.021177	-0.421696	0.00272204	-0.371611	0.0914921	no	no	yes
Slitrk4	ENSMUSG00000046699	protein_coding	SLIT and NTRK-like family, member 4 [Source:MGI Symbol;Acc:MGI:2442509]	-0.417468	2.52e-06	-0.436277	2.1058e-06	-0.355559	2.72473e-05	-0.23892	0.0781732	no	no	yes
Chmp4b	ENSMUSG00000038467	protein_coding	charged multivesicular body protein 4B [Source:MGI Symbol;Acc:MGI:1922858]	0.151157	0.00406338	0.141476	0.0332148	0.137438	0.0686817	0.103717	0.303542	no	yes	yes
Hes5	ENSMUSG00000048001	protein_coding	hes family bHLH transcription factor 5 [Source:MGI Symbol;Acc:MGI:104876]	-0.56254	0.00462921	-0.603573	0.0222951	-0.415095	0.121232	-0.440776	0.1103	no	yes	yes
Zfp992	ENSMUSG00000070605	protein_coding	zinc finger protein 992 [Source:MGI Symbol;Acc:MGI:3700963]	-0.636147	0.00470743	-0.52486	0.0403204	-0.313072	0.230164	-0.41823	0.198966	no	yes	yes
Mest	ENSMUSG00000051855	protein_coding	mesoderm specific transcript [Source:MGI Symbol;Acc:MGI:96968]	-0.426721	1.1e-06	-0.385562	0.000129699	-0.413392	0.00651342	-0.191648	0.552062	no	no	yes
Iqgap1	ENSMUSG00000030536	protein_coding	IQ motif containing GTPase activating protein 1 [Source:MGI Symbol;Acc:MGI:1352757]	-0.440129	6.05e-06	-0.325952	0.0413527	-0.323334	0.000710116	-0.229992	0.34267	no	no	yes
Gabrb2	ENSMUSG00000007653	protein_coding	gamma-aminobutyric acid (GABA) A receptor, subunit beta 2 [Source:MGI Symbol;Acc:MGI:95620]	-0.458323	5.09e-05	-0.48186	0.0214768	-0.376895	0.0437849	-0.343062	0.134619	no	no	yes
Hic1	ENSMUSG00000043099	protein_coding	hypermethylated in cancer 1 [Source:MGI Symbol;Acc:MGI:1338010]	-1.47517	0.00508088	-0.648007	0.0018966	-0.397836	0.208165	-0.188372	0.697267	no	yes	yes
Plag1	ENSMUSG00000003282	protein_coding	pleiomorphic adenoma gene 1 [Source:MGI Symbol;Acc:MGI:1891916]	-0.707235	0.00528128	-0.62219	0.0383316	-0.321214	0.440015	-0.396293	0.345187	no	yes	yes
Sars	ENSMUSG00000068739	protein_coding	seryl-aminoacyl-tRNA synthetase [Source:MGI Symbol;Acc:MGI:102809]	0.133177	0.00539038	0.184706	0.0299182	0.179103	0.0840988	0.133652	0.255562	no	yes	yes
Cd46	ENSMUSG00000016493	protein_coding	CD46 antigen, complement regulatory protein [Source:MGI Symbol;Acc:MGI:1203290]	-0.477221	0.00543458	-0.493502	0.0281241	-0.259977	0.328623	-0.433572	0.0756022	no	yes	yes
Zfp36l1	ENSMUSG00000021127	protein_coding	zinc finger protein 36, C3H type-like 1 [Source:MGI Symbol;Acc:MGI:107946]	-0.46014	0.000147968	-0.485112	0.003462	-0.331705	0.0350736	-0.253916	0.239012	no	no	yes
Pgbd5	ENSMUSG00000050751	protein_coding	piggyBac transposable element derived 5 [Source:MGI Symbol;Acc:MGI:2429955]	0.229473	0.00562889	0.265113	0.0141141	0.152652	0.159406	0.224245	0.0631784	no	yes	yes
Adgrl4	ENSMUSG00000039167	protein_coding	adhesion G protein-coupled receptor L4 [Source:MGI Symbol;Acc:MGI:2655562]	-0.464548	0.00220414	-0.467574	0.0175111	-0.597343	0.00029086	-0.357593	0.0642621	no	no	yes
Sfpq	ENSMUSG00000028820	protein_coding	splicing factor proline/glutamine rich (polypyrimidine tract binding protein associated) [Source:MGI Symbol;Acc:MGI:1918764]	-0.487894	2.76e-14	-0.228682	0.0416061	-0.205751	0.0127845	-0.162664	0.0867173	no	no	yes
Gm3227	ENSMUSG00000114306	antisense	predicted gene 3227 [Source:MGI Symbol;Acc:MGI:3781405]	-1.60664	0.00600163	-1.46444	0.0487934	-0.576048	0.459803	-1.25802	0.111644	no	yes	yes
Ei24	ENSMUSG00000062762	protein_coding	etoposide induced 2.4 mRNA [Source:MGI Symbol;Acc:MGI:108090]	0.167012	0.00631027	0.177916	0.0476388	0.125566	0.11651	0.106747	0.326183	no	yes	yes
Tent5c	ENSMUSG00000044468	protein_coding	terminal nucleotidyltransferase 5C [Source:MGI Symbol;Acc:MGI:1921895]	-0.531028	0.0175508	-1.53158	2.08743e-16	-1.06283	1.43759e-06	-0.388661	0.713632	no	no	yes
Zfyve16	ENSMUSG00000021706	protein_coding	zinc finger, FYVE domain containing 16 [Source:MGI Symbol;Acc:MGI:2145181]	-0.537324	2.41e-11	-0.358275	0.000383338	-0.318475	0.00943218	-0.200227	0.0719909	no	no	yes
Dmd	ENSMUSG00000045103	protein_coding	dystrophin, muscular dystrophy [Source:MGI Symbol;Acc:MGI:94909]	-0.545356	9.64e-09	-0.320599	0.0480314	-0.332216	0.0050016	-0.319493	0.0723688	no	no	yes
Pcdhga12	ENSMUSG00000102428	protein_coding	protocadherin gamma subfamily A, 12 [Source:MGI Symbol;Acc:MGI:1935229]	-0.555475	0.00217506	-0.461063	0.0155309	-0.495761	0.0283638	-0.309386	0.302391	no	no	yes
Pde5a	ENSMUSG00000053965	protein_coding	phosphodiesterase 5A, cGMP-specific [Source:MGI Symbol;Acc:MGI:2651499]	-0.573902	0.00038093	-0.543958	0.00760906	-0.503615	0.00392137	-0.311355	0.302391	no	no	yes
Syn3	ENSMUSG00000059602	protein_coding	synapsin III [Source:MGI Symbol;Acc:MGI:1351334]	-0.263367	0.00849366	-0.423071	0.00298985	-0.391124	0.30161	-0.343141	0.223159	no	yes	yes
Alas2	ENSMUSG00000025270	protein_coding	aminolevulinic acid synthase 2, erythroid [Source:MGI Symbol;Acc:MGI:87990]	-0.592999	0.00010962	-2.06076	0.000406969	-1.16047	0.039575	-0.887227	0.210464	no	no	yes
Eif6	ENSMUSG00000027613	protein_coding	eukaryotic translation initiation factor 6 [Source:MGI Symbol;Acc:MGI:1196288]	0.177648	0.00880163	0.18788	0.042431	0.164688	0.0578547	0.139809	0.164992	no	yes	yes
Syne2	ENSMUSG00000063450	protein_coding	spectrin repeat containing, nuclear envelope 2 [Source:MGI Symbol;Acc:MGI:2449316]	-0.60981	4.67e-13	-0.373445	0.00417057	-0.372945	0.000236893	-0.375518	0.0916602	no	no	yes
Adgrv1	ENSMUSG00000069170	protein_coding	adhesion G protein-coupled receptor V1 [Source:MGI Symbol;Acc:MGI:1274784]	-0.619631	0.0017399	-0.641643	0.0147016	-0.515654	0.0446199	-0.241275	0.546417	no	no	yes
Mlf2	ENSMUSG00000030120	protein_coding	myeloid leukemia factor 2 [Source:MGI Symbol;Acc:MGI:1353554]	0.133811	0.00916933	0.18044	0.014338	0.113321	0.105125	0.113779	0.293165	no	yes	yes
Slitrk6	ENSMUSG00000045871	protein_coding	SLIT and NTRK-like family, member 6 [Source:MGI Symbol;Acc:MGI:2443198]	-0.481896	0.00926993	-0.618084	0.003462	-0.213385	0.416116	-0.207511	0.518659	no	yes	yes
St6gal2	ENSMUSG00000024172	protein_coding	beta galactoside alpha 2,6 sialyltransferase 2 [Source:MGI Symbol;Acc:MGI:2445190]	-0.655627	7.56e-13	-0.337508	0.000460268	-0.466631	1.03477e-07	-0.24682	0.110834	no	no	yes
Scml2	ENSMUSG00000000037	protein_coding	Scm polycomb group protein like 2 [Source:MGI Symbol;Acc:MGI:1340042]	-0.664913	0.00110775	-0.493966	0.0408105	-0.514881	0.0424714	-0.323105	0.369122	no	no	yes
Obscn	ENSMUSG00000061462	protein_coding	obscurin, cytoskeletal calmodulin and titin-interacting RhoGEF [Source:MGI Symbol;Acc:MGI:2681862]	-0.705771	0.00349134	-0.795886	0.00115614	-0.481183	0.0273309	-0.627056	0.055152	no	no	yes
Uba6	ENSMUSG00000035898	protein_coding	ubiquitin-like modifier activating enzyme 6 [Source:MGI Symbol;Acc:MGI:1913894]	-0.709582	2.33e-13	-0.369873	0.00688345	-0.258831	0.00722297	-0.208959	0.0677743	no	no	yes
S1pr3	ENSMUSG00000067586	protein_coding	sphingosine-1-phosphate receptor 3 [Source:MGI Symbol;Acc:MGI:1339365]	-0.747114	0.000776195	-0.515229	0.00417852	-0.364876	0.0222477	-0.277055	0.560608	no	no	yes
Dnah9	ENSMUSG00000056752	protein_coding	dynein, axonemal, heavy chain 9 [Source:MGI Symbol;Acc:MGI:1289279]	-0.372098	0.011593	-0.49625	0.00105936	-0.401602	0.119337	-0.367499	0.208387	no	yes	yes
Gm14399	ENSMUSG00000090093	protein_coding	predicted gene 14399 [Source:MGI Symbol;Acc:MGI:3650082]	-0.776443	0.0473577	-0.977938	0.0376742	-0.839093	0.0320069	-0.755767	0.127425	no	no	yes
Rgs6	ENSMUSG00000021219	protein_coding	regulator of G-protein signaling 6 [Source:MGI Symbol;Acc:MGI:1354730]	0.235133	0.0118596	0.268988	0.0221443	0.145693	0.451268	0.339549	0.0758914	no	yes	yes
Cand2	ENSMUSG00000030319	protein_coding	cullin-associated and neddylation-dissociated 2 (putative) [Source:MGI Symbol;Acc:MGI:1914338]	-0.838278	3.15e-10	-0.335191	0.00617074	-0.441566	0.00516886	-0.234007	0.280152	no	no	yes
Urm1	ENSMUSG00000069020	protein_coding	ubiquitin related modifier 1 [Source:MGI Symbol;Acc:MGI:1915455]	0.180106	0.0127485	0.228538	0.0305899	0.197277	0.108175	0.125704	0.549077	no	yes	yes
Lonp1	ENSMUSG00000041168	protein_coding	lon peptidase 1, mitochondrial [Source:MGI Symbol;Acc:MGI:1921392]	0.146834	0.0128992	0.198766	0.0169383	0.145903	0.0638409	0.109348	0.272489	no	yes	yes
Inka2	ENSMUSG00000048458	protein_coding	inka box actin regulator 2 [Source:MGI Symbol;Acc:MGI:1923497]	-0.853228	0.00158226	-0.361917	0.00729369	-0.381491	3.78788e-05	-0.00906754	0.980695	no	no	yes
B830012L14Rik	ENSMUSG00000098202	lincRNA	RIKEN cDNA B830012L14 gene [Source:MGI Symbol;Acc:MGI:2443332]	-0.875718	0.00120181	-1.14175	0.000128658	-0.605262	0.0437216	-0.539087	0.146195	no	no	yes
Swt1	ENSMUSG00000052748	protein_coding	SWT1 RNA endoribonuclease homolog (S. cerevisiae) [Source:MGI Symbol;Acc:MGI:1914125]	-0.43949	0.0145343	-0.423119	0.0348153	0.0690304	0.800288	-0.0545934	0.902535	no	yes	yes
Chd9	ENSMUSG00000056608	protein_coding	chromodomain helicase DNA binding protein 9 [Source:MGI Symbol;Acc:MGI:1924001]	-0.162693	0.0148305	-0.291154	0.0103887	-0.190667	0.0573789	-0.229714	0.0983765	no	yes	yes
Pear1	ENSMUSG00000028073	protein_coding	platelet endothelial aggregation receptor 1 [Source:MGI Symbol;Acc:MGI:1920432]	-0.883634	0.000223026	-0.580363	0.0105868	-0.701042	0.00127745	-0.380481	0.416525	no	no	yes
4930412M03Rik	ENSMUSG00000051008	lincRNA	RIKEN cDNA 4930412M03 gene [Source:MGI Symbol;Acc:MGI:2443570]	-1.47819	0.0150701	-1.38388	0.0450809	-0.998024	0.158936	-0.979404	0.203085	no	yes	yes
Dbf4	ENSMUSG00000002297	protein_coding	DBF4 zinc finger [Source:MGI Symbol;Acc:MGI:1351328]	-0.899869	1.94e-07	-0.420165	0.0475941	-0.712723	3.12704e-05	-0.358858	0.197749	no	no	yes
Isg20	ENSMUSG00000039236	protein_coding	interferon-stimulated protein [Source:MGI Symbol;Acc:MGI:1928895]	-0.905763	0.0103032	-1.66544	0.00259174	-0.816745	0.0391637	-0.62236	0.494907	no	no	yes
Ufc1	ENSMUSG00000062963	protein_coding	ubiquitin-fold modifier conjugating enzyme 1 [Source:MGI Symbol;Acc:MGI:1913405]	0.214098	0.0165258	0.213933	0.0258373	0.217021	0.0645402	0.106317	0.468795	no	yes	yes
Gypa	ENSMUSG00000051839	protein_coding	glycophorin A [Source:MGI Symbol;Acc:MGI:95880]	-1.15071	0.0169283	-2.2393	2.3984e-07	-0.389398	0.614539	0.561013	0.861838	no	yes	yes
Svep1	ENSMUSG00000028369	protein_coding	sushi, von Willebrand factor type A, EGF and pentraxin domain containing 1 [Source:MGI Symbol;Acc:MGI:1928849]	-0.921395	1.69e-09	-0.476606	0.00085388	-0.648047	3.02931e-06	-0.489531	0.162062	no	no	yes
Sorbs2os	ENSMUSG00000085440	antisense	sorbin and SH3 domain containing 2, opposite strand [Source:MGI Symbol;Acc:MGI:2443013]	-0.933923	0.0490539	-1.11134	0.0319915	-0.921714	0.0444744	-0.600977	0.291097	no	no	yes
Ppp5c	ENSMUSG00000003099	protein_coding	protein phosphatase 5, catalytic subunit [Source:MGI Symbol;Acc:MGI:102666]	0.158392	0.0174239	0.209206	0.0236873	0.137905	0.0731228	0.151938	0.0838102	no	yes	yes
Mir1188	ENSMUSG00000080406	miRNA	microRNA 1188 [Source:MGI Symbol;Acc:MGI:3783362]	-0.963566	4.54e-05	-0.652181	0.0172993	-0.71122	0.00429075	-0.428821	0.189541	no	no	yes
Spta1	ENSMUSG00000026532	protein_coding	spectrin alpha, erythrocytic 1 [Source:MGI Symbol;Acc:MGI:98385]	-1.01453	0.0178881	-1.97452	4.05053e-06	-0.684618	0.150779	0.719777	0.744257	no	yes	yes
Ephb4	ENSMUSG00000029710	protein_coding	Eph receptor B4 [Source:MGI Symbol;Acc:MGI:104757]	-0.97314	2.03e-10	-0.487226	0.0369893	-0.767156	3.95601e-09	-0.299792	0.326183	no	no	yes
Gm26811	ENSMUSG00000097816	antisense	predicted gene, 26811 [Source:MGI Symbol;Acc:MGI:5477305]	-0.990388	0.000497023	-0.860459	0.00774914	-0.743343	0.0183237	-0.559914	0.143494	no	no	yes
Gm27206	ENSMUSG00000098889	antisense	predicted gene 27206 [Source:MGI Symbol;Acc:MGI:5521049]	-1.18718	0.0196527	-1.2935	0.0305737	-0.757223	0.239791	-0.864733	0.236686	no	yes	yes
2610021A01Rik	ENSMUSG00000091474	protein_coding	RIKEN cDNA 2610021A01 gene [Source:MGI Symbol;Acc:MGI:1922662]	-0.269793	0.0196928	-0.295035	0.0477184	-0.103223	0.612777	-0.085275	0.719122	no	yes	yes
Igfbp5	ENSMUSG00000026185	protein_coding	insulin-like growth factor binding protein 5 [Source:MGI Symbol;Acc:MGI:96440]	-0.486217	0.020395	-0.472272	0.00296798	-0.169781	0.826232	-0.0149983	0.990765	no	yes	yes
Eral1	ENSMUSG00000020832	protein_coding	Era (G-protein)-like 1 (E. coli) [Source:MGI Symbol;Acc:MGI:1889295]	0.260158	0.0207828	0.292961	0.0348919	0.192125	0.185392	0.214333	0.210214	no	yes	yes
Tead2	ENSMUSG00000030796	protein_coding	TEA domain family member 2 [Source:MGI Symbol;Acc:MGI:104904]	-1.01588	5.68e-07	-0.532503	0.00426553	-0.657075	5.93636e-05	-0.281092	0.588858	no	no	yes
Arap3	ENSMUSG00000024451	protein_coding	ArfGAP with RhoGAP domain, ankyrin repeat and PH domain 3 [Source:MGI Symbol;Acc:MGI:2147274]	-1.01878	9.65e-19	-0.312118	0.0382429	-0.723608	6.91055e-09	-0.242783	0.16373	no	no	yes
Mir341	ENSMUSG00000070101	miRNA	microRNA 341 [Source:MGI Symbol;Acc:MGI:3619357]	-1.05854	5.68e-05	-0.738336	0.0217965	-0.646079	0.0260526	-0.61136	0.136464	no	no	yes
Hook1	ENSMUSG00000028572	protein_coding	hook microtubule tethering protein 1 [Source:MGI Symbol;Acc:MGI:1925213]	-0.17404	0.0275559	-0.250497	0.0475941	-0.199999	0.0638056	-0.215312	0.0687188	no	yes	yes
Uaca	ENSMUSG00000034485	protein_coding	uveal autoantigen with coiled-coil domains and ankyrin repeats [Source:MGI Symbol;Acc:MGI:1919815]	-1.06105	5.67e-10	-0.437244	0.0332148	-0.447045	0.00142806	-0.291823	0.330502	no	no	yes
2410021H03Rik	ENSMUSG00000100572	antisense	RIKEN cDNA 2410021H03 gene [Source:MGI Symbol;Acc:MGI:1917000]	-1.12632	5.33e-05	-0.878968	0.0145464	-0.746126	0.0112871	-0.681756	0.0621465	no	no	yes
Atoh7	ENSMUSG00000036816	protein_coding	atonal bHLH transcription factor 7 [Source:MGI Symbol;Acc:MGI:1355553]	0.851115	0.0284251	0.890047	0.0463526	0.538116	0.335846	0.493058	0.485361	no	yes	yes
Pcsk2os2	ENSMUSG00000087115	antisense	proprotein convertase subtilisin/kexin type 2, opposite strand 2 [Source:MGI Symbol;Acc:MGI:3649365]	-1.13393	0.0334309	-1.5651	0.0118006	-1.43239	0.0369115	-0.409462	0.654416	no	no	yes
Rdm1	ENSMUSG00000010362	protein_coding	RAD52 motif 1 [Source:MGI Symbol;Acc:MGI:1913849]	-1.13473	2.49e-07	-0.738134	0.00246106	-0.647352	0.00509674	-0.457061	0.127149	no	no	yes
Nutf2-ps1	ENSMUSG00000071497	protein_coding	nuclear transport factor 2, pseudogene 1 [Source:MGI Symbol;Acc:MGI:108008]	-1.15099	0.000771999	-0.940678	0.0364853	-0.887722	0.0309548	-0.536884	0.694386	no	no	yes
Polr2j	ENSMUSG00000039771	protein_coding	polymerase (RNA) II (DNA directed) polypeptide J [Source:MGI Symbol;Acc:MGI:109582]	0.268768	0.0306593	0.345222	0.0224234	0.231093	0.131762	0.175615	0.436484	no	yes	yes
Fzd2	ENSMUSG00000050288	protein_coding	frizzled class receptor 2 [Source:MGI Symbol;Acc:MGI:1888513]	-0.418335	0.0312155	-0.419948	0.044076	-0.113648	0.756559	-0.277606	0.41977	no	yes	yes
Atp5j	ENSMUSG00000022890	protein_coding	ATP synthase, H+ transporting, mitochondrial F0 complex, subunit F [Source:MGI Symbol;Acc:MGI:107777]	0.140619	0.0321627	0.17125	0.0374736	0.237565	0.0969004	0.208036	0.220144	no	yes	yes
2900055J20Rik	ENSMUSG00000071860	protein_coding	RIKEN cDNA 2900055J20 gene [Source:MGI Symbol;Acc:MGI:1920251]	-1.15828	0.0109094	-1.11349	0.0387138	-1.2244	0.0264647	-0.954741	0.11291	no	no	yes
Rsad2	ENSMUSG00000020641	protein_coding	radical S-adenosyl methionine domain containing 2 [Source:MGI Symbol;Acc:MGI:1929628]	-1.19808	0.000202789	-1.96483	9.82105e-07	-1.10473	0.000172353	-0.936712	0.143494	no	no	yes
Frem2	ENSMUSG00000037016	protein_coding	Fras1 related extracellular matrix protein 2 [Source:MGI Symbol;Acc:MGI:2444465]	-1.25737	1.03e-14	-0.565373	0.00557444	-0.6226	0.0128291	-0.329238	0.317088	no	no	yes
Arhgef5	ENSMUSG00000033542	protein_coding	Rho guanine nucleotide exchange factor (GEF) 5 [Source:MGI Symbol;Acc:MGI:1858952]	-1.25867	1.89e-13	-0.507864	0.0252582	-0.902029	6.58451e-08	-0.358357	0.198768	no	no	yes
Tbc1d7	ENSMUSG00000021368	protein_coding	TBC1 domain family, member 7 [Source:MGI Symbol;Acc:MGI:1914296]	0.265711	0.0354754	0.348155	0.0254426	0.282028	0.118748	0.344315	0.0516131	no	yes	yes
Mmp28	ENSMUSG00000020682	protein_coding	matrix metallopeptidase 28 (epilysin) [Source:MGI Symbol;Acc:MGI:2153062]	-1.27124	8.56e-08	-0.711731	0.0183702	-1.2061	1.48407e-06	-0.612822	0.206961	no	no	yes
Rsl24d1	ENSMUSG00000032215	protein_coding	ribosomal L24 domain containing 1 [Source:MGI Symbol;Acc:MGI:2681840]	0.222571	0.0369648	0.252763	0.0444525	0.204791	0.103671	0.191267	0.411474	no	yes	yes
Megf6	ENSMUSG00000057751	protein_coding	multiple EGF-like-domains 6 [Source:MGI Symbol;Acc:MGI:1919351]	-0.265959	0.0371739	-0.333142	0.047955	-0.294413	0.158028	-0.369915	0.0610145	no	yes	yes
Cdh5	ENSMUSG00000031871	protein_coding	cadherin 5 [Source:MGI Symbol;Acc:MGI:105057]	-1.33256	0.000130828	-0.662133	0.013408	-1.06793	0.00216119	-0.354455	0.673756	no	no	yes
Adora2a	ENSMUSG00000020178	protein_coding	adenosine A2a receptor [Source:MGI Symbol;Acc:MGI:99402]	-1.39756	2.18e-11	-0.561608	0.0404027	-0.692653	0.000671442	-0.464164	0.1895	no	no	yes
Gm14377	ENSMUSG00000109501	antisense	predicted gene 14377 [Source:MGI Symbol;Acc:MGI:3651179]	-1.45588	0.000345677	-0.996465	0.0184837	-1.01512	0.0104519	-0.561255	0.275833	no	no	yes
Fabp7	ENSMUSG00000019874	protein_coding	fatty acid binding protein 7, brain [Source:MGI Symbol;Acc:MGI:101916]	-1.55488	3.7e-05	-0.21544	0.0161308	-0.45393	2.19533e-05	-0.176443	0.168242	no	no	yes
Dnah2	ENSMUSG00000005237	protein_coding	dynein, axonemal, heavy chain 2 [Source:MGI Symbol;Acc:MGI:107731]	-0.358803	0.039568	-0.418898	0.00921555	-0.185169	0.564473	-0.182525	0.730431	no	yes	yes
Borcs6	ENSMUSG00000045176	protein_coding	BLOC-1 related complex subunit 6 [Source:MGI Symbol;Acc:MGI:1919173]	0.245125	0.0395736	0.27469	0.0499647	0.22454	0.153828	0.179011	0.311536	no	yes	yes
Zfp873	ENSMUSG00000061371	protein_coding	zinc finger protein 873 [Source:MGI Symbol;Acc:MGI:3040689]	-0.37598	0.0401342	-0.450067	0.0484619	-0.172088	0.492155	-0.235054	0.447833	no	yes	yes
Fam124b	ENSMUSG00000043230	protein_coding	family with sequence similarity 124, member B [Source:MGI Symbol;Acc:MGI:3026880]	-1.80685	1.81e-05	-1.25973	0.00617074	-1.18044	0.00701781	-0.833551	0.151063	no	no	yes
Ctnna3	ENSMUSG00000060843	protein_coding	catenin (cadherin associated protein), alpha 3 [Source:MGI Symbol;Acc:MGI:2661445]	-1.92123	2.77e-41	-0.504781	0.00983634	-0.812008	0.0220233	-0.58677	0.0581059	no	no	yes
Sox7	ENSMUSG00000063060	protein_coding	SRY (sex determining region Y)-box 7 [Source:MGI Symbol;Acc:MGI:98369]	-1.9402	1.49e-09	-0.505098	0.0247754	-1.00383	4.19658e-07	-0.421965	0.0910599	no	no	yes
Dcbld2	ENSMUSG00000035107	protein_coding	discoidin, CUB and LCCL domain containing 2 [Source:MGI Symbol;Acc:MGI:1920629]	-0.153351	0.0434698	-0.201499	0.040942	-0.177341	0.136114	-0.153061	0.32183	no	yes	yes
Knl1	ENSMUSG00000027326	protein_coding	kinetochore scaffold 1 [Source:MGI Symbol;Acc:MGI:1923714]	-2.05738	1.61e-13	-0.864464	0.0102064	-1.20886	5.77197e-05	-0.532201	0.138129	no	no	yes
Mbtps2	ENSMUSG00000046873	protein_coding	membrane-bound transcription factor peptidase, site 2 [Source:MGI Symbol;Acc:MGI:2444506]	-0.197105	0.0452855	-0.271398	0.0295225	-0.171908	0.182527	-0.212638	0.123935	no	yes	yes
Hoxb13	ENSMUSG00000049604	protein_coding	homeobox B13 [Source:MGI Symbol;Acc:MGI:107730]	-3.27637	0.0455633	-4.5947	0.00565522	0.176437	0.96751	-0.519143	0.934351	no	yes	yes
Gm17477	ENSMUSG00000084917	antisense	predicted gene, 17477 [Source:MGI Symbol;Acc:MGI:4937111]	-2.13074	1.98e-05	-1.3439	0.00664413	-1.2785	0.00590804	-0.893708	0.132274	no	no	yes
Mki67	ENSMUSG00000031004	protein_coding	antigen identified by monoclonal antibody Ki 67 [Source:MGI Symbol;Acc:MGI:106035]	-2.13213	0.000121013	-0.533382	0.00613964	-0.792029	1.27435e-12	-0.126638	0.787396	no	no	yes
Aspm	ENSMUSG00000033952	protein_coding	abnormal spindle microtubule assembly [Source:MGI Symbol;Acc:MGI:1334448]	-2.2043	6.6e-18	-0.54125	0.047119	-0.912024	2.56967e-10	-0.298063	0.382676	no	no	yes
Top2a	ENSMUSG00000020914	protein_coding	topoisomerase (DNA) II alpha [Source:MGI Symbol;Acc:MGI:98790]	-2.4417	5.1e-05	-0.43087	0.0482865	-0.896852	4.88979e-09	-0.172091	0.213966	no	no	yes
Gjb6	ENSMUSG00000040055	protein_coding	gap junction protein, beta 6 [Source:MGI Symbol;Acc:MGI:107588]	1.71735	1.22e-53	0.618432	1.41119e-05	1.29249	8.89033e-24	0.470454	0.000874647	no	no	no
Xkr4	ENSMUSG00000051951	protein_coding	X-linked Kx blood group related 4 [Source:MGI Symbol;Acc:MGI:3528744]	-1.9095	3.45e-49	-1.13397	0.046648	-1.18754	5.03485e-13	-1.3493	7.14403e-19	no	no	no
Kcnk1	ENSMUSG00000033998	protein_coding	potassium channel, subfamily K, member 1 [Source:MGI Symbol;Acc:MGI:109322]	1.05071	7.15e-48	0.34195	0.00359988	0.853652	4.72191e-18	0.435493	0.00212416	no	no	no
Ptprz1	ENSMUSG00000068748	protein_coding	protein tyrosine phosphatase, receptor type Z, polypeptide 1 [Source:MGI Symbol;Acc:MGI:97816]	-0.614678	7.93e-41	-0.417472	0.000732045	-0.531481	1.72346e-07	-0.355484	3.10192e-06	no	no	no
Zbtb20	ENSMUSG00000022708	protein_coding	zinc finger and BTB domain containing 20 [Source:MGI Symbol;Acc:MGI:1929213]	-0.900899	4.93e-40	-0.547807	0.000132312	-0.597751	0.000223416	-0.495324	0.000104806	no	no	no
Notch3	ENSMUSG00000038146	protein_coding	notch 3 [Source:MGI Symbol;Acc:MGI:99460]	-0.952447	9.88e-39	-0.408054	0.000530172	-0.690932	8.02532e-06	-0.420231	9.91185e-05	no	no	no
Smg1	ENSMUSG00000030655	protein_coding	SMG1 homolog, phosphatidylinositol 3-kinase-related kinase (C. elegans) [Source:MGI Symbol;Acc:MGI:1919742]	-0.586791	4.93e-34	-0.410032	0.000315246	-0.389648	1.94929e-09	-0.422029	1.40301e-10	no	no	no
Abca1	ENSMUSG00000015243	protein_coding	ATP-binding cassette, sub-family A (ABC1), member 1 [Source:MGI Symbol;Acc:MGI:99607]	-0.884692	2.38e-33	-0.511529	0.00944879	-0.718436	1.23115e-10	-0.414019	0.0189585	no	no	no
Tek	ENSMUSG00000006386	protein_coding	TEK receptor tyrosine kinase [Source:MGI Symbol;Acc:MGI:98664]	-1.48566	8.76e-33	-0.394308	0.0455171	-1.44739	2.27035e-30	-0.404432	0.0160211	no	no	no
Itga1	ENSMUSG00000042284	protein_coding	integrin alpha 1 [Source:MGI Symbol;Acc:MGI:96599]	-1.53509	1.71e-32	-0.723142	0.00294289	-0.84114	0.0312901	-0.617329	0.000478106	no	no	no
Penk	ENSMUSG00000045573	protein_coding	preproenkephalin [Source:MGI Symbol;Acc:MGI:104629]	0.605966	5.57e-32	0.466112	0.000980295	0.384385	0.00222684	0.278338	0.00676304	no	no	no
Syne1	ENSMUSG00000096054	protein_coding	spectrin repeat containing, nuclear envelope 1 [Source:MGI Symbol;Acc:MGI:1927152]	-0.604537	1.75e-31	-0.458163	4.83477e-07	-0.494634	4.92153e-09	-0.517572	1.5748e-17	no	no	no
Kcp	ENSMUSG00000059022	protein_coding	kielin/chordin-like protein [Source:MGI Symbol;Acc:MGI:2141640]	-1.28116	5.77e-31	-0.392138	0.0084827	-0.992984	4.98526e-19	-0.573642	8.6219e-05	no	no	no
Fam208b	ENSMUSG00000033799	protein_coding	family with sequence similarity 208, member B [Source:MGI Symbol;Acc:MGI:2145274]	-0.959656	2.43e-30	-0.660066	0.00296547	-0.681583	9.33268e-10	-0.64756	3.4274e-08	no	no	no
Macf1	ENSMUSG00000028649	protein_coding	microtubule-actin crosslinking factor 1 [Source:MGI Symbol;Acc:MGI:108559]	-0.504437	3.81e-30	-0.406106	1.9748e-05	-0.473706	1.8865e-08	-0.429534	1.31419e-11	no	no	no
Slc2a4	ENSMUSG00000018566	protein_coding	solute carrier family 2 (facilitated glucose transporter), member 4 [Source:MGI Symbol;Acc:MGI:95758]	1.86708	2.51e-28	0.567443	0.00085388	1.0874	7.69776e-16	0.616708	0.0185759	no	no	no
Vps13a	ENSMUSG00000046230	protein_coding	vacuolar protein sorting 13A [Source:MGI Symbol;Acc:MGI:2444304]	-0.751724	6.87e-27	-0.426137	4.60942e-05	-0.611658	8.43979e-13	-0.408379	3.28564e-07	no	no	no
Stxbp5l	ENSMUSG00000022829	protein_coding	syntaxin binding protein 5-like [Source:MGI Symbol;Acc:MGI:2443815]	-1.13255	1.27e-26	-0.837081	0.00067472	-0.848166	7.55005e-08	-0.628308	2.46673e-05	no	no	no
Fam208a	ENSMUSG00000040651	protein_coding	family with sequence similarity 208, member A [Source:MGI Symbol;Acc:MGI:1921694]	-0.850116	2.97e-26	-0.609075	8.80841e-05	-0.534968	3.73467e-08	-0.565219	4.97812e-09	no	no	no
Vps13c	ENSMUSG00000035284	protein_coding	vacuolar protein sorting 13C [Source:MGI Symbol;Acc:MGI:2444207]	-0.504523	5.25e-26	-0.334623	0.000179056	-0.33682	0.000760523	-0.294132	8.06559e-05	no	no	no
Nap1l5	ENSMUSG00000055430	protein_coding	nucleosome assembly protein 1-like 5 [Source:MGI Symbol;Acc:MGI:1923555]	0.553062	6.66e-26	0.345395	0.0184837	0.349069	0.0057448	0.3708	4.60392e-08	no	no	no
Ube3a	ENSMUSG00000025326	protein_coding	ubiquitin protein ligase E3A [Source:MGI Symbol;Acc:MGI:105098]	-0.738517	1.34e-25	-0.46373	7.01715e-05	-0.459652	2.27263e-11	-0.479938	1.22981e-10	no	no	no
Gm16185	ENSMUSG00000084911	antisense	predicted gene 16185 [Source:MGI Symbol;Acc:MGI:3802169]	-1.7598	1.37e-25	-0.910978	0.0010005	-0.865617	5.80906e-09	-1.0346	4.49602e-10	no	no	no
Gprin3	ENSMUSG00000045441	protein_coding	GPRIN family member 3 [Source:MGI Symbol;Acc:MGI:1924785]	-1.10983	2.7e-25	-0.807097	0.000402212	-0.914485	4.64663e-10	-0.774984	7.84165e-05	no	no	no
Nktr	ENSMUSG00000032525	protein_coding	natural killer tumor recognition sequence [Source:MGI Symbol;Acc:MGI:97346]	-0.641184	1e-24	-0.413273	8.02643e-05	-0.407649	1.46029e-06	-0.419442	1.96255e-08	no	no	no
Son	ENSMUSG00000022961	protein_coding	Son DNA binding protein [Source:MGI Symbol;Acc:MGI:98353]	-0.465514	1.68e-24	-0.244859	0.01788	-0.235257	0.0026673	-0.272776	0.00048581	no	no	no
Arhgap5	ENSMUSG00000035133	protein_coding	Rho GTPase activating protein 5 [Source:MGI Symbol;Acc:MGI:1332637]	-0.572844	2.55e-24	-0.38184	0.0103227	-0.384602	2.76612e-06	-0.32183	3.54752e-07	no	no	no
Zbtb37	ENSMUSG00000043467	protein_coding	zinc finger and BTB domain containing 37 [Source:MGI Symbol;Acc:MGI:2444467]	-0.908586	2.78e-24	-0.729397	4.62607e-05	-0.665983	6.95702e-07	-0.731118	5.02675e-10	no	no	no
Ncam2	ENSMUSG00000022762	protein_coding	neural cell adhesion molecule 2 [Source:MGI Symbol;Acc:MGI:97282]	-0.906783	6.27e-24	-0.731653	6.28203e-05	-0.801704	3.29842e-17	-0.740446	5.86599e-17	no	no	no
Zfp329	ENSMUSG00000057894	protein_coding	zinc finger protein 329 [Source:MGI Symbol;Acc:MGI:1921283]	-0.777368	2.99e-23	-0.569103	7.81189e-05	-0.453242	0.000648906	-0.515221	9.80287e-13	no	no	no
Grm3	ENSMUSG00000003974	protein_coding	glutamate receptor, metabotropic 3 [Source:MGI Symbol;Acc:MGI:1351340]	-1.13281	6.34e-23	-0.689789	9.75251e-07	-0.861324	1.79459e-13	-0.5923	0.000215515	no	no	no
Sacs	ENSMUSG00000048279	protein_coding	sacsin [Source:MGI Symbol;Acc:MGI:1354724]	-0.581489	7.66e-23	-0.373963	0.000212869	-0.371797	1.47783e-10	-0.379021	9.57803e-11	no	no	no
N4bp2	ENSMUSG00000037795	protein_coding	NEDD4 binding protein 2 [Source:MGI Symbol;Acc:MGI:2684414]	-0.676127	7.93e-23	-0.52322	4.54435e-05	-0.423001	3.60393e-05	-0.441783	0.000140081	no	no	no
Atm	ENSMUSG00000034218	protein_coding	ataxia telangiectasia mutated [Source:MGI Symbol;Acc:MGI:107202]	-0.978953	1.45e-22	-0.526419	0.017723	-0.64722	2.48337e-08	-0.521158	9.0196e-05	no	no	no
Ptpn4	ENSMUSG00000026384	protein_coding	protein tyrosine phosphatase, non-receptor type 4 [Source:MGI Symbol;Acc:MGI:1099792]	-0.691284	3.74e-22	-0.517927	0.000874406	-0.511727	8.15257e-10	-0.460426	1.60111e-06	no	no	no
Rgs5	ENSMUSG00000026678	protein_coding	regulator of G-protein signaling 5 [Source:MGI Symbol;Acc:MGI:1098434]	-1.68989	5.72e-22	-0.538078	7.81189e-05	-0.742834	7.70382e-21	-0.658828	3.54963e-18	no	no	no
Flt1	ENSMUSG00000029648	protein_coding	FMS-like tyrosine kinase 1 [Source:MGI Symbol;Acc:MGI:95558]	-0.64799	6.03e-22	-0.498145	0.00868612	-0.574091	0.0015249	-0.465396	4.90769e-09	no	no	no
Ttc14	ENSMUSG00000027677	protein_coding	tetratricopeptide repeat domain 14 [Source:MGI Symbol;Acc:MGI:1914370]	-0.766196	8.58e-22	-0.264533	0.00552649	-0.206489	0.0226265	-0.267734	0.000773375	no	no	no
Gm26945	ENSMUSG00000098061	lincRNA	predicted gene, 26945 [Source:MGI Symbol;Acc:MGI:5504060]	-2.19778	9e-22	-1.58503	1.40319e-12	-1.27049	3.63604e-12	-1.19107	4.94335e-09	no	no	no
Snrpa1	ENSMUSG00000030512	protein_coding	small nuclear ribonucleoprotein polypeptide A' [Source:MGI Symbol;Acc:MGI:1916231]	0.791643	1.13e-21	0.449166	0.000267926	0.406608	0.000984254	0.433544	0.000166856	no	no	no
Unc80	ENSMUSG00000055567	protein_coding	unc-80, NALCN activator [Source:MGI Symbol;Acc:MGI:2652882]	-0.514898	1.96e-21	-0.338287	0.00910777	-0.35809	6.76541e-08	-0.342317	1.6303e-08	no	no	no
Slc8a1	ENSMUSG00000054640	protein_coding	solute carrier family 8 (sodium/calcium exchanger), member 1 [Source:MGI Symbol;Acc:MGI:107956]	-0.834419	2.12e-21	-0.821578	5.3319e-08	-0.874224	0.00234731	-0.850598	3.16262e-08	no	no	no
Abcc9	ENSMUSG00000030249	protein_coding	ATP-binding cassette, sub-family C (CFTR/MRP), member 9 [Source:MGI Symbol;Acc:MGI:1352630]	-0.720336	3.74e-21	-0.613109	9.51361e-06	-0.703759	7.34842e-15	-0.748595	4.84699e-14	no	no	no
Camk2n2	ENSMUSG00000051146	protein_coding	calcium/calmodulin-dependent protein kinase II inhibitor 2 [Source:MGI Symbol;Acc:MGI:1920297]	0.440532	3.87e-21	0.259258	0.0410897	0.241892	0.00948381	0.256061	0.0154672	no	no	no
Cntnap5b	ENSMUSG00000067028	protein_coding	contactin associated protein-like 5B [Source:MGI Symbol;Acc:MGI:3664583]	-1.37242	4.07e-21	-0.914411	0.000176641	-1.11489	1.16149e-14	-0.825453	1.54213e-06	no	no	no
Pclo	ENSMUSG00000061601	protein_coding	piccolo (presynaptic cytomatrix protein) [Source:MGI Symbol;Acc:MGI:1349390]	-0.567608	4.07e-21	-0.502382	1.16247e-06	-0.528368	8.48125e-13	-0.529619	2.24179e-10	no	no	no
Zkscan8	ENSMUSG00000063894	protein_coding	zinc finger with KRAB and SCAN domains 8 [Source:MGI Symbol;Acc:MGI:1913815]	-0.881337	9.66e-21	-0.517668	0.000992253	-0.329961	0.00081275	-0.397782	0.000132051	no	no	no
Hprt	ENSMUSG00000025630	protein_coding	hypoxanthine guanine phosphoribosyl transferase [Source:MGI Symbol;Acc:MGI:96217]	0.495568	1.53e-20	0.513827	4.83477e-07	0.580621	1.29447e-06	0.5265	6.9461e-11	no	no	no
Pura	ENSMUSG00000043991	protein_coding	purine rich element binding protein A [Source:MGI Symbol;Acc:MGI:103079]	-0.686394	7.12e-20	-0.456045	0.00544948	-0.489625	0.000130561	-0.470397	2.83938e-05	no	no	no
Oprm1	ENSMUSG00000000766	protein_coding	opioid receptor, mu 1 [Source:MGI Symbol;Acc:MGI:97441]	-2.21502	8.46e-20	-1.14829	0.00494777	-1.04565	0.000280005	-1.14822	6.45867e-06	no	no	no
Atr	ENSMUSG00000032409	protein_coding	ataxia telangiectasia and Rad3 related [Source:MGI Symbol;Acc:MGI:108028]	-0.904687	9.89e-20	-0.528504	0.00588985	-0.567678	4.59107e-06	-0.582641	4.50431e-07	no	no	no
Tia1	ENSMUSG00000071337	protein_coding	cytotoxic granule-associated RNA binding protein 1 [Source:MGI Symbol;Acc:MGI:107914]	-0.654128	1.07e-19	-0.390196	6.81793e-05	-0.320138	0.000191798	-0.376335	8.13339e-05	no	no	no
Hook3	ENSMUSG00000037234	protein_coding	hook microtubule tethering protein 3 [Source:MGI Symbol;Acc:MGI:2443554]	-0.435436	2.31e-19	-0.284332	0.0109334	-0.280774	0.00217562	-0.330275	7.39742e-08	no	no	no
Pcsk1n	ENSMUSG00000039278	protein_coding	proprotein convertase subtilisin/kexin type 1 inhibitor [Source:MGI Symbol;Acc:MGI:1353431]	0.450753	3.02e-19	0.323806	0.00907333	0.304607	0.00227991	0.292167	0.000286597	no	no	no
Kdr	ENSMUSG00000062960	protein_coding	kinase insert domain protein receptor [Source:MGI Symbol;Acc:MGI:96683]	-1.03219	5.22e-19	-0.456757	0.0245937	-0.514068	0.00324326	-0.338979	0.00933596	no	no	no
Stard9	ENSMUSG00000033705	protein_coding	START domain containing 9 [Source:MGI Symbol;Acc:MGI:3045258]	-0.755054	1.78e-18	-0.428946	0.0453877	-0.345084	0.00122385	-0.423633	0.0080423	no	no	no
Prkar1b	ENSMUSG00000025855	protein_coding	protein kinase, cAMP dependent regulatory, type I beta [Source:MGI Symbol;Acc:MGI:97759]	0.424107	1.85e-18	0.261317	0.0289356	0.207448	0.0404764	0.212373	0.0308874	no	no	no
Rif1	ENSMUSG00000036202	protein_coding	replication timing regulatory factor 1 [Source:MGI Symbol;Acc:MGI:1098622]	-0.63593	3.28e-18	-0.468197	0.000416889	-0.393659	0.00020927	-0.326935	0.0346107	no	no	no
Hmcn1	ENSMUSG00000066842	protein_coding	hemicentin 1 [Source:MGI Symbol;Acc:MGI:2685047]	-1.35402	3.74e-18	-0.799778	0.000203357	-1.21355	9.15151e-11	-0.528866	0.0123912	no	no	no
Hist1h1c	ENSMUSG00000036181	protein_coding	histone cluster 1, H1c [Source:MGI Symbol;Acc:MGI:1931526]	1.38233	4.85e-18	1.35693	2.34341e-18	1.57404	1.64016e-35	1.43734	9.02714e-19	no	no	no
Slc16a7	ENSMUSG00000020102	protein_coding	solute carrier family 16 (monocarboxylic acid transporters), member 7 [Source:MGI Symbol;Acc:MGI:1330284]	-0.808509	5.44e-18	-0.374914	0.0037494	-0.257328	0.00531901	-0.276967	0.0012743	no	no	no
Cystm1	ENSMUSG00000046727	protein_coding	cysteine-rich transmembrane module containing 1 [Source:MGI Symbol;Acc:MGI:1913310]	0.675927	9.79e-18	0.3435	0.0138812	0.558926	1.36191e-06	0.367864	0.01059	no	no	no
Usp34	ENSMUSG00000056342	protein_coding	ubiquitin specific peptidase 34 [Source:MGI Symbol;Acc:MGI:109473]	-0.54044	9.79e-18	-0.463185	0.00974751	-0.486562	0.000330215	-0.388158	0.0145321	no	no	no
Bmpr2	ENSMUSG00000067336	protein_coding	bone morphogenetic protein receptor, type II (serine/threonine kinase) [Source:MGI Symbol;Acc:MGI:1095407]	-0.439669	1.05e-17	-0.303627	0.00273089	-0.369614	4.49501e-08	-0.317593	4.28534e-07	no	no	no
Adgrf5	ENSMUSG00000056492	protein_coding	adhesion G protein-coupled receptor F5 [Source:MGI Symbol;Acc:MGI:2182928]	-0.83245	1.32e-17	-0.476647	0.0316296	-0.714028	2.83265e-05	-0.424299	0.03586	no	no	no
Fzd3	ENSMUSG00000007989	protein_coding	frizzled class receptor 3 [Source:MGI Symbol;Acc:MGI:108476]	-0.47399	1.88e-17	-0.362641	5.3305e-06	-0.460179	6.94492e-07	-0.409747	7.39742e-08	no	no	no
Snrpn	ENSMUSG00000102252	protein_coding	small nuclear ribonucleoprotein N [Source:MGI Symbol;Acc:MGI:98347]	0.376996	2.75e-17	0.242861	0.0376927	0.237395	0.00482597	0.21476	0.0333365	no	no	no
Amer2	ENSMUSG00000021986	protein_coding	APC membrane recruitment 2 [Source:MGI Symbol;Acc:MGI:1919375]	-0.479464	5e-17	-0.270603	0.00430703	-0.34905	0.0040062	-0.263132	0.00176114	no	no	no
Epm2aip1	ENSMUSG00000046785	protein_coding	EPM2A (laforin) interacting protein 1 [Source:MGI Symbol;Acc:MGI:1925031]	-0.425012	7.05e-17	-0.282741	0.030583	-0.296979	7.65005e-05	-0.193854	0.00853536	no	no	no
Fat3	ENSMUSG00000074505	protein_coding	FAT atypical cadherin 3 [Source:MGI Symbol;Acc:MGI:2444314]	-0.520009	1.19e-16	-0.489852	9.88112e-06	-0.557768	1.66333e-05	-0.449456	0.000819762	no	no	no
Csmd2	ENSMUSG00000028804	protein_coding	CUB and Sushi multiple domains 2 [Source:MGI Symbol;Acc:MGI:2386401]	-0.428715	1.29e-16	-0.293236	5.11431e-05	-0.325243	1.6257e-05	-0.30509	7.18038e-07	no	no	no
Tnrc6b	ENSMUSG00000047888	protein_coding	trinucleotide repeat containing 6b [Source:MGI Symbol;Acc:MGI:2443730]	-0.410826	2.77e-16	-0.436809	0.00151044	-0.372782	0.000230135	-0.374841	5.12654e-06	no	no	no
Vstm2l	ENSMUSG00000037843	protein_coding	V-set and transmembrane domain containing 2-like [Source:MGI Symbol;Acc:MGI:2685537]	0.511283	3.77e-16	0.332049	0.0453734	0.302509	0.00690025	0.291958	0.000958752	no	no	no
Gm38393	ENSMUSG00000000948	protein_coding	predicted gene, 38393 [Source:MGI Symbol;Acc:MGI:5613898]	-1.11057	5.72e-16	-1.0288	0.00906798	-1.01969	1.47452e-12	-1.08032	8.0514e-12	no	no	no
Atp7a	ENSMUSG00000033792	protein_coding	ATPase, Cu++ transporting, alpha polypeptide [Source:MGI Symbol;Acc:MGI:99400]	-1.19022	8.04e-16	-0.747451	0.0445014	-0.749754	0.0168912	-0.88037	0.0012773	no	no	no
Tenm1	ENSMUSG00000016150	protein_coding	teneurin transmembrane protein 1 [Source:MGI Symbol;Acc:MGI:1345185]	-0.79396	1.1e-15	-0.819163	3.8862e-05	-0.864554	4.38594e-12	-0.746892	1.52042e-07	no	no	no
Hecw1	ENSMUSG00000021301	protein_coding	HECT, C2 and WW domain containing E3 ubiquitin protein ligase 1 [Source:MGI Symbol;Acc:MGI:2444115]	-0.471756	1.57e-15	-0.330878	0.0182736	-0.356078	4.78994e-05	-0.278069	0.000520838	no	no	no
Zdbf2	ENSMUSG00000027520	protein_coding	zinc finger, DBF-type containing 2 [Source:MGI Symbol;Acc:MGI:1921134]	-0.690015	1.77e-15	-0.459815	0.000336487	-0.445924	8.87843e-07	-0.336902	0.04864	no	no	no
Pgm2	ENSMUSG00000025791	protein_coding	phosphoglucomutase 2 [Source:MGI Symbol;Acc:MGI:97565]	0.641025	1.8e-15	0.225137	0.0161308	0.316051	2.07009e-05	0.196238	0.0163889	no	no	no
Zfp804b	ENSMUSG00000092094	protein_coding	zinc finger protein 804B [Source:MGI Symbol;Acc:MGI:2685287]	-2.2828	1.97e-15	-1.37432	0.000500104	-1.27626	1.44916e-05	-1.39114	8.71188e-05	no	no	no
Clec2l	ENSMUSG00000079598	protein_coding	C-type lectin domain family 2, member L [Source:MGI Symbol;Acc:MGI:2141402]	0.457209	2.53e-15	0.300624	0.00923496	0.257987	0.0276657	0.290157	0.0216523	no	no	no
Cpne6	ENSMUSG00000022212	protein_coding	copine VI [Source:MGI Symbol;Acc:MGI:1334445]	0.508516	3.97e-15	0.427174	1.90558e-05	0.400257	0.00201153	0.386451	0.000958752	no	no	no
C230004F18Rik	ENSMUSG00000071753	lincRNA	RIKEN cDNA C230004F18 gene [Source:MGI Symbol;Acc:MGI:3041217]	-0.705223	4.4e-15	-0.467531	1.96995e-07	-0.469109	3.41607e-07	-0.367942	8.71188e-05	no	no	no
Gm37494	ENSMUSG00000108621	lincRNA	predicted gene, 37494 [Source:MGI Symbol;Acc:MGI:5610722]	-0.799916	4.58e-15	-0.526335	0.00997004	-0.304584	0.0125294	-0.468387	4.60551e-05	no	no	no
Atp13a5	ENSMUSG00000048939	protein_coding	ATPase type 13A5 [Source:MGI Symbol;Acc:MGI:2444068]	-0.857629	5.06e-15	-0.582499	0.000104758	-0.467633	0.00249568	-0.734665	8.79229e-10	no	no	no
Rwdd2a	ENSMUSG00000032417	protein_coding	RWD domain containing 2A [Source:MGI Symbol;Acc:MGI:1916769]	0.535727	5.71e-15	0.304048	0.0288847	0.320542	0.0163102	0.329436	0.000654305	no	no	no
Lrrc7	ENSMUSG00000028176	protein_coding	leucine rich repeat containing 7 [Source:MGI Symbol;Acc:MGI:2676665]	-0.809151	5.78e-15	-0.595643	1.28052e-06	-0.675347	9.61713e-10	-0.545076	6.21151e-07	no	no	no
Scg5	ENSMUSG00000023236	protein_coding	secretogranin V [Source:MGI Symbol;Acc:MGI:98289]	0.318534	7.32e-15	0.242442	0.0461945	0.257089	0.0294944	0.266804	0.00730708	no	no	no
Alms1	ENSMUSG00000063810	protein_coding	ALMS1, centrosome and basal body associated [Source:MGI Symbol;Acc:MGI:1934606]	-0.837791	1.04e-14	-0.57	0.00166795	-0.523244	0.000428656	-0.600487	2.17453e-06	no	no	no
Pithd1	ENSMUSG00000028669	protein_coding	PITH (C-terminal proteasome-interacting domain of thioredoxin-like) domain containing 1 [Source:MGI Symbol;Acc:MGI:1913443]	0.565007	1.04e-14	0.386176	0.000200824	0.32167	0.00241609	0.365136	3.2848e-05	no	no	no
Mdn1	ENSMUSG00000058006	protein_coding	midasin AAA ATPase 1 [Source:MGI Symbol;Acc:MGI:1926159]	-0.544102	1.11e-14	-0.375758	6.60714e-07	-0.378696	2.49564e-07	-0.424899	1.08049e-09	no	no	no
Gm266	ENSMUSG00000010529	protein_coding	predicted gene 266 [Source:MGI Symbol;Acc:MGI:2685112]	-1.67363	1.56e-14	-1.19669	4.83477e-07	-1.2868	4.5025e-07	-0.985405	7.91312e-07	no	no	no
Ranbp2	ENSMUSG00000003226	protein_coding	RAN binding protein 2 [Source:MGI Symbol;Acc:MGI:894323]	-0.551746	2.66e-14	-0.359037	0.0175111	-0.354676	1.06622e-05	-0.328629	1.16326e-05	no	no	no
Erbb4	ENSMUSG00000062209	protein_coding	erb-b2 receptor tyrosine kinase 4 [Source:MGI Symbol;Acc:MGI:104771]	-0.616682	4.66e-14	-0.452044	0.00638191	-0.425903	1.00421e-06	-0.528263	3.43374e-14	no	no	no
Brwd3	ENSMUSG00000063663	protein_coding	bromodomain and WD repeat domain containing 3 [Source:MGI Symbol;Acc:MGI:3029414]	-0.743069	7.82e-14	-0.505446	0.0117603	-0.457606	0.00300607	-0.448031	0.000582189	no	no	no
Trove2	ENSMUSG00000018199	protein_coding	TROVE domain family, member 2 [Source:MGI Symbol;Acc:MGI:106652]	-0.58855	1.37e-13	-0.443233	0.00208718	-0.485552	8.09247e-05	-0.495945	4.21573e-07	no	no	no
Gm9938	ENSMUSG00000054178	protein_coding	predicted gene 9938 [Source:MGI Symbol;Acc:MGI:3641836]	-1.40016	1.39e-13	-0.957515	0.0119071	-0.656859	0.0280115	-0.754482	4.96895e-06	no	no	no
Kmt2c	ENSMUSG00000038056	protein_coding	lysine (K)-specific methyltransferase 2C [Source:MGI Symbol;Acc:MGI:2444959]	-0.394548	1.51e-13	-0.404048	0.000217885	-0.363478	0.00025183	-0.374079	3.31109e-08	no	no	no
Fubp1	ENSMUSG00000028034	protein_coding	far upstream element (FUSE) binding protein 1 [Source:MGI Symbol;Acc:MGI:1196294]	-0.447611	1.81e-13	-0.292736	0.00128811	-0.218154	0.0095176	-0.190416	0.00262616	no	no	no
Bdp1	ENSMUSG00000049658	protein_coding	B double prime 1, subunit of RNA polymerase III transcription initiation factor IIIB [Source:MGI Symbol;Acc:MGI:1347077]	-0.617215	2.17e-13	-0.339682	0.0219699	-0.397878	0.00019594	-0.351104	0.000758033	no	no	no
Prkg1	ENSMUSG00000052920	protein_coding	protein kinase, cGMP-dependent, type I [Source:MGI Symbol;Acc:MGI:108174]	-0.879433	2.44e-13	-0.613795	0.0015744	-0.6465	7.51298e-06	-0.484235	0.034853	no	no	no
Pygm	ENSMUSG00000032648	protein_coding	muscle glycogen phosphorylase [Source:MGI Symbol;Acc:MGI:97830]	0.762853	3.07e-13	0.607652	0.00139141	0.951171	1.59478e-15	0.457444	0.0244006	no	no	no
Dact3	ENSMUSG00000078794	protein_coding	dishevelled-binding antagonist of beta-catenin 3 [Source:MGI Symbol;Acc:MGI:3654828]	0.357499	3.09e-13	0.281369	0.0157651	0.239499	0.00155675	0.231275	0.00310653	no	no	no
Ubn2	ENSMUSG00000038538	protein_coding	ubinuclein 2 [Source:MGI Symbol;Acc:MGI:2444236]	-0.383356	3.53e-13	-0.298701	0.0144378	-0.266456	0.00638976	-0.299837	1.80663e-05	no	no	no
Ccdc88a	ENSMUSG00000032740	protein_coding	coiled coil domain containing 88A [Source:MGI Symbol;Acc:MGI:1925177]	-0.560107	4.41e-13	-0.628142	2.13356e-09	-0.609059	7.27138e-14	-0.63558	4.20603e-11	no	no	no
Hpcal1	ENSMUSG00000071379	protein_coding	hippocalcin-like 1 [Source:MGI Symbol;Acc:MGI:1855689]	0.496622	5.29e-13	0.355712	0.0184837	0.329976	0.0289284	0.318565	0.00493197	no	no	no
Cyyr1	ENSMUSG00000041134	protein_coding	cysteine and tyrosine-rich protein 1 [Source:MGI Symbol;Acc:MGI:2152187]	-1.27399	5.41e-13	-0.773628	0.0345309	-1.01754	5.95995e-05	-0.635583	0.0359695	no	no	no
Mmp16	ENSMUSG00000028226	protein_coding	matrix metallopeptidase 16 [Source:MGI Symbol;Acc:MGI:1276107]	-1.01552	1.01e-12	-0.843261	0.000228088	-0.854523	2.93743e-08	-0.983602	8.79229e-10	no	no	no
Pcdh11x	ENSMUSG00000034755	protein_coding	protocadherin 11 X-linked [Source:MGI Symbol;Acc:MGI:2442849]	-0.587825	1.03e-12	-0.577148	1.93034e-06	-0.593307	3.84188e-17	-0.51579	5.50932e-07	no	no	no
Klf12	ENSMUSG00000072294	protein_coding	Kruppel-like factor 12 [Source:MGI Symbol;Acc:MGI:1333796]	-0.576825	1.32e-12	-0.542041	0.00917735	-0.543468	0.00455033	-0.409871	0.0355231	no	no	no
Lrp1b	ENSMUSG00000049252	protein_coding	low density lipoprotein-related protein 1B (deleted in tumors) [Source:MGI Symbol;Acc:MGI:2151136]	-0.555836	1.74e-12	-0.364504	0.0068105	-0.413833	1.63526e-05	-0.361339	7.03043e-05	no	no	no
Ppp3ca	ENSMUSG00000028161	protein_coding	protein phosphatase 3, catalytic subunit, alpha isoform [Source:MGI Symbol;Acc:MGI:107164]	0.27271	1.99e-12	0.230732	0.046307	0.153244	0.113123	0.153792	0.0451748	no	yes	no
Huwe1	ENSMUSG00000025261	protein_coding	HECT, UBA and WWE domain containing 1 [Source:MGI Symbol;Acc:MGI:1926884]	-0.289026	2.09e-12	-0.333763	0.000355965	-0.339026	0.000569394	-0.279132	0.00972999	no	no	no
Cbl	ENSMUSG00000034342	protein_coding	Casitas B-lineage lymphoma [Source:MGI Symbol;Acc:MGI:88279]	-0.391164	2.34e-12	-0.350819	0.0250587	-0.329663	0.0383419	-0.307018	0.0205424	no	no	no
Fgd4	ENSMUSG00000022788	protein_coding	FYVE, RhoGEF and PH domain containing 4 [Source:MGI Symbol;Acc:MGI:2183747]	-0.677185	2.47e-12	-0.595081	9.86133e-05	-0.571751	9.13414e-10	-0.427954	0.00514602	no	no	no
Taok1	ENSMUSG00000017291	protein_coding	TAO kinase 1 [Source:MGI Symbol;Acc:MGI:1914490]	-0.451465	2.63e-12	-0.279929	0.0342323	-0.304941	0.000245225	-0.389304	4.67218e-12	no	no	no
Rn7sk	ENSMUSG00000065037	misc_RNA	RNA, 7SK, nuclear [Source:MGI Symbol;Acc:MGI:103186]	-1.23856	4.26e-12	-1.37736	1.52023e-14	-0.674854	0.000454617	-1.07745	2.77391e-06	no	no	no
Nckap5	ENSMUSG00000049690	protein_coding	NCK-associated protein 5 [Source:MGI Symbol;Acc:MGI:2686394]	-0.729975	4.37e-12	-0.322654	0.0392988	-0.401101	0.000956146	-0.343397	0.0143866	no	no	no
Phip	ENSMUSG00000032253	protein_coding	pleckstrin homology domain interacting protein [Source:MGI Symbol;Acc:MGI:1932404]	-0.650168	4.42e-12	-0.619339	4.382e-07	-0.571331	2.95263e-08	-0.579564	1.48258e-07	no	no	no
Nbeal1	ENSMUSG00000073664	protein_coding	neurobeachin like 1 [Source:MGI Symbol;Acc:MGI:2444343]	-0.741802	8.73e-12	-0.611908	3.86521e-06	-0.538933	1.66414e-05	-0.51803	2.83938e-05	no	no	no
Sncb	ENSMUSG00000034891	protein_coding	synuclein, beta [Source:MGI Symbol;Acc:MGI:1889011]	0.382618	8.8e-12	0.349274	0.00507648	0.327608	0.0204657	0.350964	0.000517095	no	no	no
Zfp638	ENSMUSG00000030016	protein_coding	zinc finger protein 638 [Source:MGI Symbol;Acc:MGI:1203484]	-0.416104	9.02e-12	-0.338299	0.00439199	-0.268543	0.000105488	-0.282238	8.10824e-05	no	no	no
Prkdc	ENSMUSG00000022672	protein_coding	protein kinase, DNA activated, catalytic polypeptide [Source:MGI Symbol;Acc:MGI:104779]	-0.568791	9.07e-12	-0.350561	0.0197963	-0.375923	0.00129868	-0.39484	0.00054458	no	no	no
Map3k2	ENSMUSG00000024383	protein_coding	mitogen-activated protein kinase kinase kinase 2 [Source:MGI Symbol;Acc:MGI:1346873]	-0.576356	1.59e-11	-0.545042	1.28724e-05	-0.473807	9.26125e-09	-0.509142	4.96895e-06	no	no	no
Ppp2r5b	ENSMUSG00000024777	protein_coding	protein phosphatase 2, regulatory subunit B', beta [Source:MGI Symbol;Acc:MGI:2388480]	0.303638	1.71e-11	0.208063	0.0448692	0.20309	0.0132372	0.151395	0.0374252	no	no	no
Myo9a	ENSMUSG00000039585	protein_coding	myosin IXa [Source:MGI Symbol;Acc:MGI:107735]	-0.367594	1.97e-11	-0.281813	0.00160281	-0.311937	5.33221e-05	-0.246227	0.00755873	no	no	no
Pdxp	ENSMUSG00000116165	protein_coding	pyridoxal (pyridoxine, vitamin B6) phosphatase [Source:MGI Symbol;Acc:MGI:1919282]	0.488551	2.14e-11	0.370688	0.00419603	0.368199	0.000136508	0.36334	9.6377e-05	no	no	no
Fsd1l	ENSMUSG00000054752	protein_coding	fibronectin type III and SPRY domain containing 1-like [Source:MGI Symbol;Acc:MGI:2442443]	-0.521151	2.17e-11	-0.373619	0.00172515	-0.354575	8.50581e-05	-0.351329	0.0012743	no	no	no
Kcnq1ot1	ENSMUSG00000101609	antisense	KCNQ1 overlapping transcript 1 [Source:MGI Symbol;Acc:MGI:1926855]	-0.65702	2.18e-11	-0.622751	8.14695e-09	-0.527753	6.04874e-07	-0.449713	0.000466796	no	no	no
Gdap10	ENSMUSG00000096954	lincRNA	ganglioside-induced differentiation-associated-protein 10 [Source:MGI Symbol;Acc:MGI:1338008]	-1.53669	3.18e-11	-0.598205	0.0334972	-1.04431	2.08376e-07	-0.694539	0.00453304	no	no	no
Sox4	ENSMUSG00000076431	protein_coding	SRY (sex determining region Y)-box 4 [Source:MGI Symbol;Acc:MGI:98366]	-0.466164	3.56e-11	-0.399488	0.000690711	-0.489205	0.000406985	-0.323582	0.044776	no	no	no
Cep290	ENSMUSG00000019971	protein_coding	centrosomal protein 290 [Source:MGI Symbol;Acc:MGI:2384917]	-0.624937	4.66e-11	-0.313334	0.0337396	-0.33769	0.0253171	-0.450967	8.56276e-05	no	no	no
Sqstm1	ENSMUSG00000015837	protein_coding	sequestosome 1 [Source:MGI Symbol;Acc:MGI:107931]	0.363711	5.42e-11	0.246199	0.0144442	0.254411	0.0059549	0.213036	0.00543143	no	no	no
Dchs2	ENSMUSG00000102692	protein_coding	dachsous cadherin related 2 [Source:MGI Symbol;Acc:MGI:2685263]	-0.866286	8.4e-11	-0.861039	0.00105936	-0.810085	4.49136e-05	-0.727222	0.00105234	no	no	no
Grina	ENSMUSG00000022564	protein_coding	glutamate receptor, ionotropic, N-methyl D-aspartate-associated protein 1 (glutamate binding) [Source:MGI Symbol;Acc:MGI:1913418]	0.39022	9.92e-11	0.323064	0.000137676	0.309692	0.000118441	0.296002	0.000638341	no	no	no
Cep350	ENSMUSG00000033671	protein_coding	centrosomal protein 350 [Source:MGI Symbol;Acc:MGI:1921331]	-0.360608	1.05e-10	-0.430022	9.69921e-05	-0.36028	0.000633094	-0.374154	0.000269144	no	no	no
Zfp292	ENSMUSG00000039967	protein_coding	zinc finger protein 292 [Source:MGI Symbol;Acc:MGI:1353423]	-0.427764	1.11e-10	-0.406988	4.58435e-05	-0.379616	5.73748e-05	-0.336225	0.00216809	no	no	no
Zfp738	ENSMUSG00000048280	protein_coding	zinc finger protein 738 [Source:MGI Symbol;Acc:MGI:3040706]	-0.693251	1.27e-10	-0.418896	0.00291033	-0.402856	0.00289103	-0.378911	0.00137674	no	no	no
Dmxl1	ENSMUSG00000037416	protein_coding	Dmx-like 1 [Source:MGI Symbol;Acc:MGI:2443926]	-0.501842	1.37e-10	-0.404279	0.00722567	-0.431368	5.21866e-06	-0.419778	6.0747e-06	no	no	no
Bicd1	ENSMUSG00000003452	protein_coding	BICD cargo adaptor 1 [Source:MGI Symbol;Acc:MGI:1101760]	-0.480289	1.61e-10	-0.404992	0.00171793	-0.401069	1.5104e-07	-0.317771	9.91185e-05	no	no	no
Jmjd1c	ENSMUSG00000037876	protein_coding	jumonji domain containing 1C [Source:MGI Symbol;Acc:MGI:1918614]	-0.36405	1.72e-10	-0.273919	0.0169162	-0.32831	0.000638329	-0.309434	2.95701e-05	no	no	no
Dst	ENSMUSG00000026131	protein_coding	dystonin [Source:MGI Symbol;Acc:MGI:104627]	-0.329418	2.11e-10	-0.333103	0.0447364	-0.340654	0.00698376	-0.329385	8.30647e-11	no	no	no
Crlf2	ENSMUSG00000033467	protein_coding	cytokine receptor-like factor 2 [Source:MGI Symbol;Acc:MGI:1889506]	0.583029	3.99e-10	0.395064	0.0198462	0.323514	0.0196783	0.304752	0.0119053	no	no	no
Rbm15	ENSMUSG00000048109	protein_coding	RNA binding motif protein 15 [Source:MGI Symbol;Acc:MGI:2443205]	-0.636307	4.03e-10	-0.502322	0.00925622	-0.452209	0.000230135	-0.377982	0.00477487	no	no	no
Soga3	ENSMUSG00000038916	protein_coding	SOGA family member 3 [Source:MGI Symbol;Acc:MGI:1914662]	-0.383978	5.07e-10	-0.246278	0.0484619	-0.311815	0.039407	-0.268514	0.00615863	no	no	no
Atp1a1	ENSMUSG00000033161	protein_coding	ATPase, Na+/K+ transporting, alpha 1 polypeptide [Source:MGI Symbol;Acc:MGI:88105]	0.377739	7.28e-10	0.186732	0.0197963	0.155016	0.0181859	0.1669	0.000580954	no	no	no
Dync2h1	ENSMUSG00000047193	protein_coding	dynein cytoplasmic 2 heavy chain 1 [Source:MGI Symbol;Acc:MGI:107736]	-0.456138	8.44e-10	-0.431383	0.000789678	-0.392587	0.00218105	-0.42592	0.000414551	no	no	no
Atp6ap2	ENSMUSG00000031007	protein_coding	ATPase, H+ transporting, lysosomal accessory protein 2 [Source:MGI Symbol;Acc:MGI:1917745]	0.32985	8.64e-10	0.226361	0.0305159	0.217487	0.081276	0.211116	0.0181311	no	yes	no
Mars2	ENSMUSG00000046994	protein_coding	methionine-tRNA synthetase 2 (mitochondrial) [Source:MGI Symbol;Acc:MGI:2444136]	-0.601815	9.01e-10	-0.517997	5.9732e-07	-0.513225	6.74685e-06	-0.478243	4.47512e-06	no	no	no
Trim3	ENSMUSG00000036989	protein_coding	tripartite motif-containing 3 [Source:MGI Symbol;Acc:MGI:1860040]	0.374437	1.01e-09	0.240945	0.039319	0.254081	0.00352172	0.187897	0.0324731	no	no	no
Ufsp1	ENSMUSG00000051502	protein_coding	UFM1-specific peptidase 1 [Source:MGI Symbol;Acc:MGI:1917490]	0.673897	1.31e-09	0.369062	0.0351387	0.326363	0.0561859	0.294347	0.030047	no	yes	no
Col19a1	ENSMUSG00000026141	protein_coding	collagen, type XIX, alpha 1 [Source:MGI Symbol;Acc:MGI:1095415]	-1.00569	1.48e-09	-0.545743	0.0201245	-0.577576	0.000462365	-0.609146	0.0132516	no	no	no
Reln	ENSMUSG00000042453	protein_coding	reelin [Source:MGI Symbol;Acc:MGI:103022]	-0.369659	1.88e-09	-0.438654	0.0173089	-0.470005	0.00470267	-0.480264	4.67634e-05	no	no	no
Mdga2	ENSMUSG00000034912	protein_coding	MAM domain containing glycosylphosphatidylinositol anchor 2 [Source:MGI Symbol;Acc:MGI:2444706]	-0.348135	1.97e-09	-0.293345	0.0111222	-0.32407	3.14989e-06	-0.399949	3.52122e-09	no	no	no
4932438A13Rik	ENSMUSG00000037270	protein_coding	RIKEN cDNA 4932438A13 gene [Source:MGI Symbol;Acc:MGI:2444631]	-0.383065	2.05e-09	-0.435675	0.000114822	-0.422276	2.82888e-08	-0.415434	4.52685e-05	no	no	no
A730017C20Rik	ENSMUSG00000050875	protein_coding	RIKEN cDNA A730017C20 gene [Source:MGI Symbol;Acc:MGI:2442934]	0.429782	2.09e-09	0.31642	0.0298844	0.295849	0.0113681	0.282914	0.0438397	no	no	no
Thoc2	ENSMUSG00000037475	protein_coding	THO complex 2 [Source:MGI Symbol;Acc:MGI:2442413]	-0.359471	2.73e-09	-0.215151	0.0211964	-0.23754	0.000437312	-0.184093	0.0499843	no	no	no
Smim14	ENSMUSG00000037822	protein_coding	small integral membrane protein 14 [Source:MGI Symbol;Acc:MGI:1915802]	0.359293	2.91e-09	0.186884	0.0493306	0.179947	0.024922	0.172017	0.0491888	no	no	no
Zdhhc21	ENSMUSG00000028403	protein_coding	zinc finger, DHHC domain containing 21 [Source:MGI Symbol;Acc:MGI:1915518]	-0.399454	4.11e-09	-0.325238	0.016784	-0.381872	2.10821e-05	-0.366954	2.13807e-07	no	no	no
Pabpc5	ENSMUSG00000034732	protein_coding	poly(A) binding protein, cytoplasmic 5 [Source:MGI Symbol;Acc:MGI:2136401]	-2.46178	4.52e-09	-1.86006	0.000191153	-2.22568	5.56902e-09	-1.79308	7.84165e-05	no	no	no
Rbm26	ENSMUSG00000022119	protein_coding	RNA binding motif protein 26 [Source:MGI Symbol;Acc:MGI:1921463]	-0.385586	4.69e-09	-0.29697	0.00288083	-0.295986	0.000143197	-0.27109	0.000573922	no	no	no
2810442N19Rik	ENSMUSG00000090260	antisense	RIKEN cDNA 2810442N19 gene [Source:MGI Symbol;Acc:MGI:1920003]	-3.29181	4.84e-09	-1.479	0.0120306	-1.1122	0.0126652	-1.75006	0.000573922	no	no	no
Agrn	ENSMUSG00000041936	protein_coding	agrin [Source:MGI Symbol;Acc:MGI:87961]	-0.264265	4.85e-09	-0.169524	0.0492256	-0.296051	5.09766e-06	-0.229492	8.6219e-05	no	no	no
Rab3a	ENSMUSG00000031840	protein_coding	RAB3A, member RAS oncogene family [Source:MGI Symbol;Acc:MGI:97843]	0.289176	5.26e-09	0.284646	0.00848853	0.273467	0.0232994	0.264403	0.0169036	no	no	no
Cep170	ENSMUSG00000057335	protein_coding	centrosomal protein 170 [Source:MGI Symbol;Acc:MGI:1918348]	-0.343428	6.13e-09	-0.322622	0.00273089	-0.344595	5.73748e-05	-0.29534	0.00926799	no	no	no
Ache	ENSMUSG00000023328	protein_coding	acetylcholinesterase [Source:MGI Symbol;Acc:MGI:87876]	0.298989	6.98e-09	0.332078	0.00137957	0.256738	0.0101421	0.274931	0.000320904	no	no	no
Birc6	ENSMUSG00000024073	protein_coding	baculoviral IAP repeat-containing 6 [Source:MGI Symbol;Acc:MGI:1276108]	-0.28821	7.22e-09	-0.351478	0.0027883	-0.33009	0.000131365	-0.314167	8.15634e-05	no	no	no
Cfap54	ENSMUSG00000020014	protein_coding	cilia and flagella associated protein 54 [Source:MGI Symbol;Acc:MGI:1922208]	-0.611636	7.24e-09	-0.527307	0.000165677	-0.407422	0.0164829	-0.397329	0.0249615	no	no	no
Gm9801	ENSMUSG00000045813	lincRNA	predicted gene 9801 [Source:MGI Symbol;Acc:MGI:3647139]	-1.22831	1.03e-08	-1.04227	1.56268e-05	-1.07673	1.00745e-07	-1.05165	5.12578e-06	no	no	no
Eml2	ENSMUSG00000040811	protein_coding	echinoderm microtubule associated protein like 2 [Source:MGI Symbol;Acc:MGI:1919455]	0.447266	1.25e-08	0.263798	7.41362e-05	0.235686	0.0126652	0.247746	0.00228379	no	no	no
Zbtb41	ENSMUSG00000033964	protein_coding	zinc finger and BTB domain containing 41 [Source:MGI Symbol;Acc:MGI:2444487]	-0.571682	1.28e-08	-0.493716	7.28047e-05	-0.434905	1.33663e-05	-0.347319	0.00336505	no	no	no
Tmem259	ENSMUSG00000013858	protein_coding	transmembrane protein 259 [Source:MGI Symbol;Acc:MGI:2177957]	0.332147	1.67e-08	0.245636	0.00295219	0.230741	0.000669548	0.191458	0.0185759	no	no	no
Dgki	ENSMUSG00000038665	protein_coding	diacylglycerol kinase, iota [Source:MGI Symbol;Acc:MGI:2443430]	-0.518344	1.7e-08	-0.429268	0.0295467	-0.447522	0.028435	-0.437792	0.0212008	no	no	no
Gm16503	ENSMUSG00000078160	protein_coding	predicted gene 16503 [Source:MGI Symbol;Acc:MGI:3642127]	-1.77348	1.7e-08	-0.947716	0.0147016	-0.946302	0.010176	-1.09494	0.00135293	no	no	no
Nol4l	ENSMUSG00000061411	protein_coding	nucleolar protein 4-like [Source:MGI Symbol;Acc:MGI:1918765]	-0.301311	1.89e-08	-0.195021	0.0138812	-0.180919	0.125958	-0.207749	0.00081421	no	yes	no
Far1os	ENSMUSG00000084984	antisense	fatty acyl CoA reductase 1, opposite strand [Source:MGI Symbol;Acc:MGI:1916545]	-2.28375	1.91e-08	-1.1253	0.0339552	-1.06028	0.0169008	-1.82996	0.000938838	no	no	no
Krit1	ENSMUSG00000000600	protein_coding	KRIT1, ankyrin repeat containing [Source:MGI Symbol;Acc:MGI:1930618]	-0.361587	2.19e-08	-0.291736	0.0047212	-0.184141	0.0718578	-0.245516	0.0114064	no	yes	no
Tcf4	ENSMUSG00000053477	protein_coding	transcription factor 4 [Source:MGI Symbol;Acc:MGI:98506]	-0.338771	2.38e-08	-0.230429	0.0425132	-0.289768	2.13617e-06	-0.273527	4.59346e-07	no	no	no
Zfp26	ENSMUSG00000063108	protein_coding	zinc finger protein 26 [Source:MGI Symbol;Acc:MGI:99173]	-0.523709	2.54e-08	-0.359799	0.0303768	-0.400066	0.00186647	-0.476393	2.2379e-05	no	no	no
Serinc1	ENSMUSG00000019877	protein_coding	serine incorporator 1 [Source:MGI Symbol;Acc:MGI:1926228]	0.241519	2.73e-08	0.188762	0.0288558	0.191825	0.0754815	0.18434	0.0171277	no	yes	no
B630019K06Rik	ENSMUSG00000052364	protein_coding	RIKEN cDNA B630019K06 gene [Source:MGI Symbol;Acc:MGI:2147918]	0.332107	3.27e-08	0.26478	0.0180539	0.253025	0.0426069	0.267052	0.0181311	no	no	no
Fndc10	ENSMUSG00000074738	protein_coding	fibronectin type III domain containing 10 [Source:MGI Symbol;Acc:MGI:2444790]	0.528119	3.27e-08	0.378724	0.000383826	0.239518	0.0383419	0.300444	0.0361433	no	no	no
Impact	ENSMUSG00000024423	protein_coding	impact, RWD domain protein [Source:MGI Symbol;Acc:MGI:1098233]	0.380688	3.51e-08	0.29209	0.0034777	0.307986	6.8283e-05	0.30251	0.000447985	no	no	no
Slc32a1	ENSMUSG00000037771	protein_coding	solute carrier family 32 (GABA vesicular transporter), member 1 [Source:MGI Symbol;Acc:MGI:1194488]	0.315681	3.6e-08	0.266182	0.0337903	0.264869	0.0113681	0.274809	0.00254498	no	no	no
Psap	ENSMUSG00000004207	protein_coding	prosaposin [Source:MGI Symbol;Acc:MGI:97783]	0.289283	4.35e-08	0.206738	0.00171793	0.182782	0.00148492	0.187952	0.00127769	no	no	no
Ino80d	ENSMUSG00000040865	protein_coding	INO80 complex subunit D [Source:MGI Symbol;Acc:MGI:3027003]	-0.383856	5.36e-08	-0.328782	0.00440787	-0.257626	0.0124931	-0.279469	0.0108738	no	no	no
Ryr3	ENSMUSG00000057378	protein_coding	ryanodine receptor 3 [Source:MGI Symbol;Acc:MGI:99684]	-0.352822	6.22e-08	-0.292352	0.00294132	-0.31244	0.000206108	-0.413979	2.71364e-05	no	no	no
Phf20l1	ENSMUSG00000072501	protein_coding	PHD finger protein 20-like 1 [Source:MGI Symbol;Acc:MGI:2444412]	-0.360531	6.57e-08	-0.26405	0.0416061	-0.208069	0.0485661	-0.298194	0.00968723	no	no	no
Atp6v1g2	ENSMUSG00000024403	protein_coding	ATPase, H+ transporting, lysosomal V1 subunit G2 [Source:MGI Symbol;Acc:MGI:1913487]	0.365754	1.18e-07	0.294837	0.0269027	0.301434	0.007893	0.300847	0.00386903	no	no	no
Ylpm1	ENSMUSG00000021244	protein_coding	YLP motif containing 1 [Source:MGI Symbol;Acc:MGI:1926195]	-0.311916	1.31e-07	-0.312992	0.00595408	-0.328779	0.00604888	-0.322181	9.01678e-05	no	no	no
Rev3l	ENSMUSG00000019841	protein_coding	REV3 like, DNA directed polymerase zeta catalytic subunit [Source:MGI Symbol;Acc:MGI:1337131]	-0.404191	1.34e-07	-0.508561	9.6811e-06	-0.559616	9.11263e-11	-0.529914	0.000119391	no	no	no
Sec24a	ENSMUSG00000036391	protein_coding	Sec24 related gene family, member A (S. cerevisiae) [Source:MGI Symbol;Acc:MGI:1924621]	-0.39579	1.42e-07	-0.280234	0.0296778	-0.181671	0.0632125	-0.262678	0.00861113	no	yes	no
Atrx	ENSMUSG00000031229	protein_coding	ATRX, chromatin remodeler [Source:MGI Symbol;Acc:MGI:103067]	-0.311471	1.45e-07	-0.304224	0.00162328	-0.330429	1.52361e-08	-0.32197	0.000286597	no	no	no
Akap9	ENSMUSG00000040407	protein_coding	A kinase (PRKA) anchor protein (yotiao) 9 [Source:MGI Symbol;Acc:MGI:2178217]	-0.329866	1.48e-07	-0.378866	9.86133e-05	-0.381075	3.6808e-05	-0.377278	1.6662e-05	no	no	no
Osbpl8	ENSMUSG00000020189	protein_coding	oxysterol binding protein-like 8 [Source:MGI Symbol;Acc:MGI:2443807]	-0.361523	1.52e-07	-0.301877	0.0287267	-0.379631	1.90504e-07	-0.240245	0.00184189	no	no	no
Pou2f1	ENSMUSG00000026565	protein_coding	POU domain, class 2, transcription factor 1 [Source:MGI Symbol;Acc:MGI:101898]	-0.426529	1.54e-07	-0.380795	0.00152566	-0.356818	0.0131676	-0.311189	0.0470423	no	no	no
Pcdh15	ENSMUSG00000052613	protein_coding	protocadherin 15 [Source:MGI Symbol;Acc:MGI:1891428]	-0.412459	1.65e-07	-0.374347	0.00252726	-0.271492	0.00555878	-0.424706	5.5228e-11	no	no	no
Shc3	ENSMUSG00000021448	protein_coding	src homology 2 domain-containing transforming protein C3 [Source:MGI Symbol;Acc:MGI:106179]	-0.423277	1.7e-07	-0.443467	0.0424249	-0.665733	0.0902543	-0.550976	0.0163711	no	yes	no
Kcnh7	ENSMUSG00000059742	protein_coding	potassium voltage-gated channel, subfamily H (eag-related), member 7 [Source:MGI Symbol;Acc:MGI:2159566]	-0.642355	1.71e-07	-0.695154	1.58157e-05	-0.610377	4.36482e-07	-0.63091	5.16553e-07	no	no	no
Tex15	ENSMUSG00000009628	protein_coding	testis expressed gene 15 [Source:MGI Symbol;Acc:MGI:1934816]	-0.775276	1.78e-07	-0.758899	9.47096e-08	-0.591704	1.66414e-05	-0.682888	5.09934e-05	no	no	no
Prpf19	ENSMUSG00000024735	protein_coding	pre-mRNA processing factor 19 [Source:MGI Symbol;Acc:MGI:106247]	0.260838	2.46e-07	0.223816	0.00208718	0.166347	0.064099	0.208917	0.0155979	no	yes	no
Tfrc	ENSMUSG00000022797	protein_coding	transferrin receptor [Source:MGI Symbol;Acc:MGI:98822]	-0.356097	2.59e-07	-0.231075	0.0353133	-0.536229	2.07248e-22	-0.281809	5.65857e-06	no	no	no
Pgap1	ENSMUSG00000073678	protein_coding	post-GPI attachment to proteins 1 [Source:MGI Symbol;Acc:MGI:2443342]	-0.357188	2.61e-07	-0.294754	0.00664503	-0.375049	5.17945e-05	-0.32765	0.00299852	no	no	no
Nptn	ENSMUSG00000032336	protein_coding	neuroplastin [Source:MGI Symbol;Acc:MGI:108077]	0.287023	2.72e-07	0.240543	0.0286933	0.242252	0.035623	0.249212	0.00648574	no	no	no
Med12l	ENSMUSG00000056476	protein_coding	mediator complex subunit 12-like [Source:MGI Symbol;Acc:MGI:2139916]	-0.357568	2.8e-07	-0.342583	0.00247831	-0.347374	0.000396659	-0.32013	0.000255704	no	no	no
Gaa	ENSMUSG00000025579	protein_coding	glucosidase, alpha, acid [Source:MGI Symbol;Acc:MGI:95609]	0.280531	2.84e-07	0.234204	0.02249	0.171511	0.0338562	0.202363	0.00163181	no	no	no
Slc4a7	ENSMUSG00000021733	protein_coding	solute carrier family 4, sodium bicarbonate cotransporter, member 7 [Source:MGI Symbol;Acc:MGI:2443878]	-0.367375	2.92e-07	-0.38063	2.96161e-05	-0.382679	4.79806e-06	-0.321427	0.000298294	no	no	no
Mtch1	ENSMUSG00000024012	protein_coding	mitochondrial carrier 1 [Source:MGI Symbol;Acc:MGI:1929261]	0.211535	3.06e-07	0.18998	0.0406362	0.195857	0.00029086	0.186354	0.00123388	no	no	no
Mir344-2	ENSMUSG00000093187	miRNA	microRNA 344-2 [Source:MGI Symbol;Acc:MGI:3718513]	-3.57944	3.21e-07	-1.55861	0.0269078	-2.09757	0.000239946	-2.32866	0.000376645	no	no	no
Tecr	ENSMUSG00000031708	protein_coding	trans-2,3-enoyl-CoA reductase [Source:MGI Symbol;Acc:MGI:1915408]	0.206472	3.54e-07	0.214257	0.0212949	0.23773	0.0134337	0.203816	0.0311775	no	no	no
Pdgfrb	ENSMUSG00000024620	protein_coding	platelet derived growth factor receptor, beta polypeptide [Source:MGI Symbol;Acc:MGI:97531]	-0.572436	3.77e-07	-0.499814	0.00320737	-0.408513	0.0025348	-0.544051	0.00280891	no	no	no
Rsbn1	ENSMUSG00000044098	protein_coding	rosbin, round spermatid basic protein 1 [Source:MGI Symbol;Acc:MGI:2444993]	-0.535295	4.27e-07	-0.525494	0.00548233	-0.583024	3.82578e-05	-0.556301	0.00186358	no	no	no
Homer1	ENSMUSG00000007617	protein_coding	homer scaffolding protein 1 [Source:MGI Symbol;Acc:MGI:1347345]	-0.359442	4.72e-07	-0.264742	0.0346802	-0.327059	2.90115e-05	-0.215748	0.0478891	no	no	no
Rabac1	ENSMUSG00000003380	protein_coding	Rab acceptor 1 (prenylated) [Source:MGI Symbol;Acc:MGI:1201692]	0.34966	5.09e-07	0.307261	0.00101444	0.348988	0.00288221	0.254583	0.0393515	no	no	no
Ppp3r1	ENSMUSG00000033953	protein_coding	protein phosphatase 3, regulatory subunit B, alpha isoform (calcineurin B, type I) [Source:MGI Symbol;Acc:MGI:107172]	0.252776	5.37e-07	0.236027	0.0161308	0.193406	0.0597689	0.20999	0.0181351	no	yes	no
Cspp1	ENSMUSG00000056763	protein_coding	centrosome and spindle pole associated protein 1 [Source:MGI Symbol;Acc:MGI:2681832]	-0.432085	5.38e-07	-0.262688	0.0410897	-0.28011	0.0218649	-0.285979	0.0324731	no	no	no
Csmd3	ENSMUSG00000022311	protein_coding	CUB and Sushi multiple domains 3 [Source:MGI Symbol;Acc:MGI:2386403]	-0.468991	5.59e-07	-0.467705	0.00156772	-0.438725	3.54744e-06	-0.449524	0.000260053	no	no	no
Vamp1	ENSMUSG00000030337	protein_coding	vesicle-associated membrane protein 1 [Source:MGI Symbol;Acc:MGI:1313276]	0.390624	7.49e-07	0.304407	0.00102721	0.292601	0.00377609	0.323706	0.0165972	no	no	no
Ankfy1	ENSMUSG00000020790	protein_coding	ankyrin repeat and FYVE domain containing 1 [Source:MGI Symbol;Acc:MGI:1337008]	-0.277575	7.99e-07	-0.241951	0.0097584	-0.274657	0.00271981	-0.208412	0.0340786	no	no	no
Ube2m	ENSMUSG00000005575	protein_coding	ubiquitin-conjugating enzyme E2M [Source:MGI Symbol;Acc:MGI:108278]	0.267259	8.24e-07	0.308104	0.00300606	0.218221	0.00162106	0.262425	0.0146657	no	no	no
Snapc3	ENSMUSG00000028483	protein_coding	small nuclear RNA activating complex, polypeptide 3 [Source:MGI Symbol;Acc:MGI:1916338]	-0.41483	8.36e-07	-0.268136	0.012693	-0.20024	0.0622906	-0.230244	0.045464	no	yes	no
Hectd2	ENSMUSG00000041180	protein_coding	HECT domain E3 ubiquitin protein ligase 2 [Source:MGI Symbol;Acc:MGI:2442663]	-0.621347	8.53e-07	-0.478422	0.0074198	-0.413662	0.00404063	-0.473021	0.00621855	no	no	no
Plbd2	ENSMUSG00000029598	protein_coding	phospholipase B domain containing 2 [Source:MGI Symbol;Acc:MGI:1919022]	0.288954	8.9e-07	0.201588	0.0183849	0.199857	0.0257622	0.227392	0.0324482	no	no	no
Fam126b	ENSMUSG00000038174	protein_coding	family with sequence similarity 126, member B [Source:MGI Symbol;Acc:MGI:1098784]	-0.510522	9.37e-07	-0.414931	0.000337081	-0.380327	2.56064e-05	-0.375429	0.00212416	no	no	no
Slc25a4	ENSMUSG00000031633	protein_coding	solute carrier family 25 (mitochondrial carrier, adenine nucleotide translocator), member 4 [Source:MGI Symbol;Acc:MGI:1353495]	0.241519	1.18e-06	0.239458	0.00907333	0.253977	0.0243617	0.247979	0.0324484	no	no	no
Rfx3	ENSMUSG00000040929	protein_coding	regulatory factor X, 3 (influences HLA class II expression) [Source:MGI Symbol;Acc:MGI:106582]	-0.456851	1.26e-06	-0.464441	0.00561722	-0.474816	0.00021182	-0.371677	0.00656023	no	no	no
Abcb1a	ENSMUSG00000040584	protein_coding	ATP-binding cassette, sub-family B (MDR/TAP), member 1A [Source:MGI Symbol;Acc:MGI:97570]	-0.640627	1.36e-06	-0.585555	0.00797953	-1.05235	1.06331e-08	-0.626621	0.00114673	no	no	no
Gabarapl1	ENSMUSG00000030161	protein_coding	gamma-aminobutyric acid (GABA) A receptor-associated protein-like 1 [Source:MGI Symbol;Acc:MGI:1914980]	0.286668	1.54e-06	0.298223	0.0010005	0.340712	0.000576203	0.272872	0.0202286	no	no	no
Nrp1	ENSMUSG00000025810	protein_coding	neuropilin 1 [Source:MGI Symbol;Acc:MGI:106206]	-0.350624	1.65e-06	-0.280113	0.000621106	-0.300183	0.0157747	-0.257179	0.0457937	no	no	no
Slc22a17	ENSMUSG00000022199	protein_coding	solute carrier family 22 (organic cation transporter), member 17 [Source:MGI Symbol;Acc:MGI:1926225]	0.242463	1.7e-06	0.288157	7.81189e-05	0.24675	0.000317201	0.238769	0.0104972	no	no	no
Fut9	ENSMUSG00000055373	protein_coding	fucosyltransferase 9 [Source:MGI Symbol;Acc:MGI:1330859]	-0.356751	1.74e-06	-0.353993	0.00229764	-0.408002	1.01874e-05	-0.298534	0.0127856	no	no	no
Zfhx4	ENSMUSG00000025255	protein_coding	zinc finger homeodomain 4 [Source:MGI Symbol;Acc:MGI:2137668]	-0.457674	1.99e-06	-0.570197	0.000305467	-0.534069	8.01983e-06	-0.538744	7.48226e-07	no	no	no
Dact2	ENSMUSG00000048826	protein_coding	dishevelled-binding antagonist of beta-catenin 2 [Source:MGI Symbol;Acc:MGI:1920347]	0.39087	2.16e-06	0.371325	0.00923496	0.344795	0.0372823	0.392712	0.00589521	no	no	no
Atp5a1	ENSMUSG00000025428	protein_coding	ATP synthase, H+ transporting, mitochondrial F1 complex, alpha subunit 1 [Source:MGI Symbol;Acc:MGI:88115]	0.25275	2.55e-06	0.17045	0.0444161	0.16077	0.0638078	0.176144	0.0131803	no	yes	no
Wnk3	ENSMUSG00000041245	protein_coding	WNK lysine deficient protein kinase 3 [Source:MGI Symbol;Acc:MGI:2652875]	-0.477113	2.88e-06	-0.455221	0.00591114	-0.502294	2.58636e-07	-0.539431	2.07965e-07	no	no	no
Hba-a1	ENSMUSG00000069919	protein_coding	hemoglobin alpha, adult chain 1 [Source:MGI Symbol;Acc:MGI:96015]	-0.873301	3.01e-06	-1.86178	5.3319e-08	-0.954164	0.0022577	-0.857028	0.0211785	no	no	no
Rhob	ENSMUSG00000054364	protein_coding	ras homolog family member B [Source:MGI Symbol;Acc:MGI:107949]	0.250531	3.03e-06	0.339931	1.00038e-06	0.389753	4.0791e-07	0.253092	0.0471264	no	no	no
Fbxo30	ENSMUSG00000047648	protein_coding	F-box protein 30 [Source:MGI Symbol;Acc:MGI:1919115]	-0.539442	3.27e-06	-0.455613	0.000712158	-0.387621	0.00487931	-0.380856	0.0146657	no	no	no
Eef1a2	ENSMUSG00000016349	protein_coding	eukaryotic translation elongation factor 1 alpha 2 [Source:MGI Symbol;Acc:MGI:1096317]	0.324012	3.79e-06	0.286521	0.000305467	0.264196	0.000406985	0.233459	0.0453762	no	no	no
Klhl28	ENSMUSG00000020948	protein_coding	kelch-like 28 [Source:MGI Symbol;Acc:MGI:1913939]	-0.449881	3.8e-06	-0.355886	0.00859303	-0.265177	0.00954841	-0.271369	0.0148512	no	no	no
9330182L06Rik	ENSMUSG00000056004	protein_coding	RIKEN cDNA 9330182L06 gene [Source:MGI Symbol;Acc:MGI:2443264]	-0.321733	3.84e-06	-0.233016	0.0132256	-0.270818	0.00198337	-0.226446	0.00356906	no	no	no
Neu1	ENSMUSG00000007038	protein_coding	neuraminidase 1 [Source:MGI Symbol;Acc:MGI:97305]	0.397785	3.84e-06	0.31448	0.00518329	0.262888	0.0153106	0.280384	0.0466339	no	no	no
Ogt	ENSMUSG00000034160	protein_coding	O-linked N-acetylglucosamine (GlcNAc) transferase (UDP-N-acetylglucosamine:polypeptide-N-acetylglucosaminyl transferase) [Source:MGI Symbol;Acc:MGI:1339639]	-0.246895	3.84e-06	-0.194498	0.00281935	-0.139806	0.114518	-0.175811	0.0302476	no	yes	no
Atp6v0e2	ENSMUSG00000039347	protein_coding	ATPase, H+ transporting, lysosomal V0 subunit E2 [Source:MGI Symbol;Acc:MGI:1923502]	0.260228	3.99e-06	0.256332	0.0188029	0.200962	0.0300477	0.174666	0.0481929	no	no	no
Dnm1	ENSMUSG00000026825	protein_coding	dynamin 1 [Source:MGI Symbol;Acc:MGI:107384]	0.303852	4.6e-06	0.237332	0.0254426	0.177862	0.08297	0.209739	0.0473934	no	yes	no
Zc3h12c	ENSMUSG00000035164	protein_coding	zinc finger CCCH type containing 12C [Source:MGI Symbol;Acc:MGI:3026959]	-0.438277	4.61e-06	-0.562556	0.00160281	-0.490918	3.32854e-05	-0.470128	0.000202923	no	no	no
5330434G04Rik	ENSMUSG00000087620	lincRNA	RIKEN cDNA 5330434G04 gene [Source:MGI Symbol;Acc:MGI:1925519]	-0.619004	4.63e-06	-0.425626	0.00833585	-0.424622	0.00393088	-0.350018	0.0491888	no	no	no
Crtac1	ENSMUSG00000042401	protein_coding	cartilage acidic protein 1 [Source:MGI Symbol;Acc:MGI:1920082]	0.29648	4.66e-06	0.233065	0.00797953	0.248844	0.00258932	0.281603	0.00336505	no	no	no
Ncoa7	ENSMUSG00000039697	protein_coding	nuclear receptor coactivator 7 [Source:MGI Symbol;Acc:MGI:2444847]	-0.357152	4.67e-06	-0.243042	0.043639	-0.309124	0.00375854	-0.280994	0.0249977	no	no	no
Cdk12	ENSMUSG00000003119	protein_coding	cyclin-dependent kinase 12 [Source:MGI Symbol;Acc:MGI:1098802]	-0.347369	5.95e-06	-0.264742	0.0438176	-0.324486	0.00361308	-0.287703	0.0418986	no	no	no
Kcnh5	ENSMUSG00000034402	protein_coding	potassium voltage-gated channel, subfamily H (eag-related), member 5 [Source:MGI Symbol;Acc:MGI:3584508]	-0.967735	6.22e-06	-0.927071	0.00413478	-1.03781	5.83462e-06	-1.11539	3.49387e-06	no	no	no
Epha6	ENSMUSG00000055540	protein_coding	Eph receptor A6 [Source:MGI Symbol;Acc:MGI:108034]	-0.760639	6.3e-06	-0.912442	0.000132091	-0.86433	5.96224e-07	-0.785271	0.000778926	no	no	no
Glrx	ENSMUSG00000021591	protein_coding	glutaredoxin [Source:MGI Symbol;Acc:MGI:2135625]	0.279131	6.94e-06	0.241935	0.0129498	0.201837	0.142239	0.309256	0.000537821	no	yes	no
Foxred1	ENSMUSG00000039048	protein_coding	FAD-dependent oxidoreductase domain containing 1 [Source:MGI Symbol;Acc:MGI:2446262]	0.305441	7.03e-06	0.227266	0.026888	0.193055	0.126086	0.25117	0.0181311	no	yes	no
Nrsn2	ENSMUSG00000059361	protein_coding	neurensin 2 [Source:MGI Symbol;Acc:MGI:2684969]	0.345389	7.13e-06	0.275769	0.0348914	0.282938	0.0265005	0.283219	0.0124276	no	no	no
Apc	ENSMUSG00000005871	protein_coding	adenomatosis polyposis coli [Source:MGI Symbol;Acc:MGI:88039]	-0.234667	7.41e-06	-0.335914	0.00144306	-0.350979	0.000153527	-0.350944	1.24929e-05	no	no	no
Dgkh	ENSMUSG00000034731	protein_coding	diacylglycerol kinase, eta [Source:MGI Symbol;Acc:MGI:2444188]	-0.412006	7.94e-06	-0.351906	0.00536689	-0.486637	2.7427e-06	-0.448739	3.22236e-05	no	no	no
Unc13b	ENSMUSG00000028456	protein_coding	unc-13 homolog B [Source:MGI Symbol;Acc:MGI:1342278]	-0.344047	8.17e-06	-0.28709	0.0439106	-0.38012	0.000280005	-0.37735	0.0010287	no	no	no
Cenpf	ENSMUSG00000026605	protein_coding	centromere protein F [Source:MGI Symbol;Acc:MGI:1313302]	-2.26879	9.59e-06	-0.654226	0.00482771	-1.02193	1.77506e-22	-0.467924	0.00210005	no	no	no
Hbb-bt	ENSMUSG00000073940	protein_coding	hemoglobin, beta adult t chain [Source:MGI Symbol;Acc:MGI:5474850]	-0.895108	1.14e-05	-1.96229	2.96161e-05	-1.04599	0.0134983	-0.87357	0.0495923	no	no	no
Ankrd12	ENSMUSG00000034647	protein_coding	ankyrin repeat domain 12 [Source:MGI Symbol;Acc:MGI:1914357]	-0.32452	1.24e-05	-0.476322	1.98447e-05	-0.371135	9.62179e-05	-0.421325	0.00103486	no	no	no
Adra2a	ENSMUSG00000033717	protein_coding	adrenergic receptor, alpha 2a [Source:MGI Symbol;Acc:MGI:87934]	0.290891	1.3e-05	0.372595	0.000113995	0.237775	0.0228146	0.271465	0.000351919	no	no	no
Fam135b	ENSMUSG00000036800	protein_coding	family with sequence similarity 135, member B [Source:MGI Symbol;Acc:MGI:1917613]	-0.294246	1.39e-05	-0.257617	0.0262695	-0.249147	0.00657885	-0.218775	0.0135853	no	no	no
Cntnap5c	ENSMUSG00000038048	protein_coding	contactin associated protein-like 5C [Source:MGI Symbol;Acc:MGI:3646013]	-0.598918	1.4e-05	-0.478254	0.00181271	-0.508519	0.00463866	-0.44193	0.0216523	no	no	no
Wdfy3	ENSMUSG00000043940	protein_coding	WD repeat and FYVE domain containing 3 [Source:MGI Symbol;Acc:MGI:1096875]	-0.236132	1.45e-05	-0.350415	0.00565522	-0.380796	0.00583775	-0.311134	0.00814168	no	no	no
Dgat2	ENSMUSG00000030747	protein_coding	diacylglycerol O-acyltransferase 2 [Source:MGI Symbol;Acc:MGI:1915050]	0.428577	1.48e-05	0.315326	0.00105936	0.296877	0.00324101	0.25852	0.0351749	no	no	no
Herc1	ENSMUSG00000038664	protein_coding	HECT and RLD domain containing E3 ubiquitin protein ligase family member 1 [Source:MGI Symbol;Acc:MGI:2384589]	-0.225909	1.5e-05	-0.324087	3.91508e-05	-0.385644	5.23859e-06	-0.284095	0.00657721	no	no	no
C1galt1	ENSMUSG00000042460	protein_coding	core 1 synthase, glycoprotein-N-acetylgalactosamine 3-beta-galactosyltransferase, 1 [Source:MGI Symbol;Acc:MGI:2151071]	-0.391347	1.63e-05	-0.27799	0.04291	-0.246209	0.0104532	-0.245559	0.0129062	no	no	no
Atp1b1	ENSMUSG00000026576	protein_coding	ATPase, Na+/K+ transporting, beta 1 polypeptide [Source:MGI Symbol;Acc:MGI:88108]	0.326777	1.76e-05	0.272979	0.0161308	0.257674	0.0652934	0.289576	0.0150374	no	yes	no
Prrc2c	ENSMUSG00000040225	protein_coding	proline-rich coiled-coil 2C [Source:MGI Symbol;Acc:MGI:1913754]	-0.205999	1.83e-05	-0.259963	0.00540087	-0.284621	0.00442471	-0.264584	0.000706668	no	no	no
1700109K24Rik	ENSMUSG00000097267	antisense	RIKEN cDNA 1700109K24 gene [Source:MGI Symbol;Acc:MGI:1921553]	-0.986152	1.88e-05	-0.641017	0.0250654	-0.737265	0.00440927	-0.681929	0.0119733	no	no	no
Neto1	ENSMUSG00000050321	protein_coding	neuropilin (NRP) and tolloid (TLL)-like 1 [Source:MGI Symbol;Acc:MGI:2180216]	-0.345598	2.24e-05	-0.285138	0.0463526	-0.352723	0.00181943	-0.280276	0.035026	no	no	no
Mtcp1	ENSMUSG00000031200	protein_coding	mature T cell proliferation 1 [Source:MGI Symbol;Acc:MGI:102699]	-0.892461	2.4e-05	-0.640343	0.0421363	-0.620364	0.00613978	-0.705124	0.000255704	no	no	no
Spen	ENSMUSG00000040761	protein_coding	spen family transcription repressor [Source:MGI Symbol;Acc:MGI:1891706]	-0.233642	2.41e-05	-0.418448	0.000898752	-0.361187	0.0407362	-0.341899	0.0154152	no	no	no
Resp18	ENSMUSG00000033061	protein_coding	regulated endocrine-specific protein 18 [Source:MGI Symbol;Acc:MGI:1098222]	0.297488	2.46e-05	0.285279	0.0338948	0.292656	0.035163	0.303353	0.00761036	no	no	no
Nipbl	ENSMUSG00000022141	protein_coding	NIPBL cohesin loading factor [Source:MGI Symbol;Acc:MGI:1913976]	-0.324332	2.62e-05	-0.362105	0.00664523	-0.388605	3.45619e-06	-0.372404	0.00262616	no	no	no
Kmt2a	ENSMUSG00000002028	protein_coding	lysine (K)-specific methyltransferase 2A [Source:MGI Symbol;Acc:MGI:96995]	-0.253816	2.71e-05	-0.343169	3.08812e-07	-0.325451	0.000239946	-0.354046	4.14372e-05	no	no	no
Uqcrc1	ENSMUSG00000025651	protein_coding	ubiquinol-cytochrome c reductase core protein 1 [Source:MGI Symbol;Acc:MGI:107876]	0.20743	3.45e-05	0.2407	0.0128994	0.21277	0.0413238	0.201388	0.0103787	no	no	no
Arf1	ENSMUSG00000048076	protein_coding	ADP-ribosylation factor 1 [Source:MGI Symbol;Acc:MGI:99431]	0.169159	4.34e-05	0.149536	0.0410897	0.1223	0.0444795	0.14491	0.0196389	no	no	no
Syt3	ENSMUSG00000030731	protein_coding	synaptotagmin III [Source:MGI Symbol;Acc:MGI:99665]	0.244241	4.57e-05	0.25485	0.0104929	0.248159	0.0219971	0.239423	0.0423996	no	no	no
Gm28265	ENSMUSG00000101588	lincRNA	predicted gene 28265 [Source:MGI Symbol;Acc:MGI:5578971]	-1.04448	4.62e-05	-0.71491	0.0295225	-1.14365	1.89455e-05	-0.700948	0.0393249	no	no	no
Atad2b	ENSMUSG00000052812	protein_coding	ATPase family, AAA domain containing 2B [Source:MGI Symbol;Acc:MGI:2444798]	-0.337537	4.68e-05	-0.270991	0.0163062	-0.249733	0.0224318	-0.204587	0.0354255	no	no	no
Prnp	ENSMUSG00000079037	protein_coding	prion protein [Source:MGI Symbol;Acc:MGI:97769]	0.272676	4.73e-05	0.31926	2.44291e-05	0.249354	0.000596803	0.288172	0.0281143	no	no	no
Rtl8c	ENSMUSG00000051851	protein_coding	retrotransposon Gag like 8C [Source:MGI Symbol;Acc:MGI:1920115]	0.316308	4.99e-05	0.367172	0.000215543	0.392899	0.00064112	0.345296	0.00671609	no	no	no
Ubr4	ENSMUSG00000066036	protein_coding	ubiquitin protein ligase E3 component n-recognin 4 [Source:MGI Symbol;Acc:MGI:1916366]	-0.201192	5.1e-05	-0.281811	0.00162328	-0.317462	0.00623197	-0.261458	0.0189429	no	no	no
Top2b	ENSMUSG00000017485	protein_coding	topoisomerase (DNA) II beta [Source:MGI Symbol;Acc:MGI:98791]	-0.219928	5.36e-05	-0.265056	0.010882	-0.278673	3.18709e-05	-0.230109	0.0110851	no	no	no
Tmem245	ENSMUSG00000055296	protein_coding	transmembrane protein 245 [Source:MGI Symbol;Acc:MGI:2445107]	-0.262719	5.5e-05	-0.324794	0.0442362	-0.330315	0.00860514	-0.38978	0.00081421	no	no	no
Gm38394	ENSMUSG00000094410	protein_coding	predicted gene, 38394 [Source:MGI Symbol;Acc:MGI:5614057]	-0.930229	6.07e-05	-0.69667	0.0111337	-0.660842	0.00532695	-0.687355	0.0049492	no	no	no
Paxbp1	ENSMUSG00000022974	protein_coding	PAX3 and PAX7 binding protein 1 [Source:MGI Symbol;Acc:MGI:1914617]	-0.272638	6.08e-05	-0.245179	0.00825761	-0.146102	0.1542	-0.271346	0.00310653	no	yes	no
Kalrn	ENSMUSG00000061751	protein_coding	kalirin, RhoGEF kinase [Source:MGI Symbol;Acc:MGI:2685385]	-0.277454	6.38e-05	-0.324263	0.000455354	-0.404866	1.63016e-06	-0.378514	0.00117988	no	no	no
Med13	ENSMUSG00000034297	protein_coding	mediator complex subunit 13 [Source:MGI Symbol;Acc:MGI:3029632]	-0.251078	7.43e-05	-0.27275	0.046144	-0.239577	0.021511	-0.264876	0.00963466	no	no	no
Cygb	ENSMUSG00000020810	protein_coding	cytoglobin [Source:MGI Symbol;Acc:MGI:2149481]	0.324491	7.62e-05	0.350393	0.00294167	0.264936	0.0389269	0.367868	0.000817095	no	no	no
Pfkm	ENSMUSG00000033065	protein_coding	phosphofructokinase, muscle [Source:MGI Symbol;Acc:MGI:97548]	0.219831	7.7e-05	0.238991	0.0118145	0.248019	0.000462365	0.221395	0.0196232	no	no	no
Ncdn	ENSMUSG00000028833	protein_coding	neurochondrin [Source:MGI Symbol;Acc:MGI:1347351]	0.324958	9.28e-05	0.243568	0.0222721	0.18447	0.0442835	0.232944	0.044776	no	no	no
Golga4	ENSMUSG00000038708	protein_coding	golgi autoantigen, golgin subfamily a, 4 [Source:MGI Symbol;Acc:MGI:1859646]	-0.240421	0.000111887	-0.218984	0.0211964	-0.236899	0.018276	-0.235288	0.000666129	no	no	no
Arl5b	ENSMUSG00000017418	protein_coding	ADP-ribosylation factor-like 5B [Source:MGI Symbol;Acc:MGI:1923119]	-0.294106	0.000120435	-0.321523	0.0271327	-0.26283	0.019167	-0.292626	0.0284691	no	no	no
Rtl8b	ENSMUSG00000067924	protein_coding	retrotransposon Gag like 8B [Source:MGI Symbol;Acc:MGI:3576504]	0.260075	0.000130569	0.29344	0.0112202	0.243088	0.0526851	0.261005	0.0428871	no	yes	no
Clptm1	ENSMUSG00000002981	protein_coding	cleft lip and palate associated transmembrane protein 1 [Source:MGI Symbol;Acc:MGI:1927155]	0.173463	0.000130728	0.189348	0.039319	0.167192	0.01514	0.205514	0.0147309	no	no	no
Zfhx2	ENSMUSG00000040721	protein_coding	zinc finger homeobox 2 [Source:MGI Symbol;Acc:MGI:2686934]	-0.231806	0.000138545	-0.29906	0.000530172	-0.29049	0.00954841	-0.263836	0.000744605	no	no	no
Myo1b	ENSMUSG00000018417	protein_coding	myosin IB [Source:MGI Symbol;Acc:MGI:107752]	-0.401762	0.00014454	-0.369815	0.000267926	-0.399001	2.28273e-06	-0.264373	0.040253	no	no	no
Tmem59l	ENSMUSG00000035964	protein_coding	transmembrane protein 59-like [Source:MGI Symbol;Acc:MGI:1915187]	0.274685	0.000144961	0.319993	0.00367648	0.311173	0.00504461	0.334908	0.00238212	no	no	no
Mga	ENSMUSG00000033943	protein_coding	MAX gene associated [Source:MGI Symbol;Acc:MGI:1352483]	-0.247985	0.000152866	-0.267879	0.0463666	-0.252176	0.00199567	-0.250407	0.00516443	no	no	no
Gm40578	ENSMUSG00000113029	antisense	predicted gene, 40578 [Source:MGI Symbol;Acc:MGI:5623463]	-2.00503	0.000173266	-1.64816	0.00465936	-1.74932	0.00149418	-2.01824	0.00195252	no	no	no
Zfp945	ENSMUSG00000059142	protein_coding	zinc finger protein 945 [Source:MGI Symbol;Acc:MGI:2445132]	-0.411651	0.000227015	-0.329741	0.0463526	-0.341567	0.00980741	-0.326521	0.0482398	no	no	no
Kmt2d	ENSMUSG00000048154	protein_coding	lysine (K)-specific methyltransferase 2D [Source:MGI Symbol;Acc:MGI:2682319]	-0.233453	0.000260567	-0.261475	0.00803213	-0.271482	4.93879e-07	-0.314436	3.18736e-08	no	no	no
Gas6	ENSMUSG00000031451	protein_coding	growth arrest specific 6 [Source:MGI Symbol;Acc:MGI:95660]	0.268859	0.000263401	0.282148	0.00360513	0.324459	0.000813256	0.323249	0.00356906	no	no	no
Pak1	ENSMUSG00000030774	protein_coding	p21 (RAC1) activated kinase 1 [Source:MGI Symbol;Acc:MGI:1339975]	0.302554	0.000276137	0.262455	0.00419603	0.249644	0.016955	0.259489	0.0292902	no	no	no
Gm45159	ENSMUSG00000109125	lincRNA	predicted gene 45159 [Source:MGI Symbol;Acc:MGI:5753735]	-1.46117	0.000296225	-1.93361	0.000104758	-1.70607	6.37317e-05	-1.26236	0.0092862	no	no	no
Cdk5r2	ENSMUSG00000090071	protein_coding	cyclin-dependent kinase 5, regulatory subunit 2 (p39) [Source:MGI Symbol;Acc:MGI:1330828]	0.193614	0.000338806	0.264853	0.0451771	0.164822	0.132034	0.203592	0.0247028	no	yes	no
Ntrk3	ENSMUSG00000059146	protein_coding	neurotrophic tyrosine kinase, receptor, type 3 [Source:MGI Symbol;Acc:MGI:97385]	-0.191015	0.00036814	-0.209626	0.00665473	-0.201709	0.00953116	-0.209766	0.00578971	no	no	no
Homer2	ENSMUSG00000025813	protein_coding	homer scaffolding protein 2 [Source:MGI Symbol;Acc:MGI:1347354]	-0.332204	0.000437189	-0.290631	0.0027883	-0.365859	0.0135917	-0.310008	0.044424	no	no	no
Scai	ENSMUSG00000035236	protein_coding	suppressor of cancer cell invasion [Source:MGI Symbol;Acc:MGI:2443716]	-0.348274	0.00044212	-0.501939	6.25734e-05	-0.543345	5.30785e-08	-0.501007	1.95292e-05	no	no	no
Gm48747	ENSMUSG00000113694	antisense	predicted gene, 48747 [Source:MGI Symbol;Acc:MGI:6098420]	-0.915234	0.000502261	-0.596913	0.0405713	-0.765014	0.00281422	-0.883952	0.00240893	no	no	no
Gm20342	ENSMUSG00000101599	lincRNA	predicted gene, 20342 [Source:MGI Symbol;Acc:MGI:5012527]	-0.458922	0.000518581	-0.465345	0.00604212	-0.437239	0.0214456	-0.389603	0.0478376	no	no	no
Zfp462	ENSMUSG00000060206	protein_coding	zinc finger protein 462 [Source:MGI Symbol;Acc:MGI:107690]	-0.22506	0.000525975	-0.305411	0.00081319	-0.281869	0.00912094	-0.302432	0.000414551	no	no	no
Xkr6	ENSMUSG00000035067	protein_coding	X-linked Kx blood group related 6 [Source:MGI Symbol;Acc:MGI:2447765]	-0.426592	0.000547316	-0.331939	0.0366208	-0.379929	0.0072065	-0.393348	0.0118245	no	no	no
Herc2	ENSMUSG00000030451	protein_coding	HECT and RLD domain containing E3 ubiquitin protein ligase 2 [Source:MGI Symbol;Acc:MGI:103234]	-0.175174	0.000599459	-0.339431	0.00561722	-0.356113	0.00619948	-0.31277	0.0417456	no	no	no
Hrh3	ENSMUSG00000039059	protein_coding	histamine receptor H3 [Source:MGI Symbol;Acc:MGI:2139279]	0.535396	0.000667009	0.659441	0.000770488	0.489618	0.0116387	0.494318	0.0184473	no	no	no
Ankrd46	ENSMUSG00000048307	protein_coding	ankyrin repeat domain 46 [Source:MGI Symbol;Acc:MGI:1916089]	0.212711	0.000682216	0.182063	0.0129498	0.201352	0.00414921	0.173933	0.0406391	no	no	no
Lamp5	ENSMUSG00000027270	protein_coding	lysosomal-associated membrane protein family, member 5 [Source:MGI Symbol;Acc:MGI:1923411]	0.27716	0.000709104	0.245167	0.0484535	0.287563	0.00313826	0.274614	0.0272584	no	no	no
A930001M01Rik	ENSMUSG00000115918	antisense	RIKEN cDNA A930001M01 gene [Source:MGI Symbol;Acc:MGI:1925191]	-2.39361	0.000760256	-2.05351	0.0101794	-1.08674	1	-1.9834	0.0286519	no	yes	no
Galnt9	ENSMUSG00000033316	protein_coding	polypeptide N-acetylgalactosaminyltransferase 9 [Source:MGI Symbol;Acc:MGI:2677965]	0.258901	0.000841725	0.293487	0.00427506	0.288296	0.00145691	0.303924	0.000662777	no	no	no
Gm10471	ENSMUSG00000073116	protein_coding	predicted gene 10471 [Source:MGI Symbol;Acc:MGI:3641900]	-1.92482	0.00084375	-1.101	0.0438176	-1.69732	0.00120596	-1.61166	0.00589521	no	no	no
Ndufs2	ENSMUSG00000013593	protein_coding	NADH:ubiquinone oxidoreductase core subunit S2 [Source:MGI Symbol;Acc:MGI:2385112]	0.21584	0.000890827	0.232692	0.00614722	0.227444	0.0103885	0.248539	0.0193312	no	no	no
Mdh1	ENSMUSG00000020321	protein_coding	malate dehydrogenase 1, NAD (soluble) [Source:MGI Symbol;Acc:MGI:97051]	0.219025	0.000932456	0.248986	0.032773	0.272234	0.0230931	0.30259	0.0174724	no	no	no
Ryr2	ENSMUSG00000021313	protein_coding	ryanodine receptor 2, cardiac [Source:MGI Symbol;Acc:MGI:99685]	-0.201647	0.0009326	-0.20699	0.0143214	-0.219399	0.00939188	-0.189033	0.0475932	no	no	no
E430024I08Rik	ENSMUSG00000112964	lincRNA	RIKEN cDNA E430024I08 gene [Source:MGI Symbol;Acc:MGI:3649010]	-0.43062	0.00101417	-0.41762	0.0237388	-0.444044	0.00295972	-0.408281	0.0119053	no	no	no
Hdac11	ENSMUSG00000034245	protein_coding	histone deacetylase 11 [Source:MGI Symbol;Acc:MGI:2385252]	0.220349	0.00108263	0.232876	0.0113301	0.236249	0.000769155	0.284126	0.000609228	no	no	no
Cx3cl1	ENSMUSG00000031778	protein_coding	chemokine (C-X3-C motif) ligand 1 [Source:MGI Symbol;Acc:MGI:1097153]	0.231814	0.00120139	0.231853	0.0258373	0.157518	0.0861459	0.240013	0.00066625	no	yes	no
Arfgef3	ENSMUSG00000019852	protein_coding	ARFGEF family member 3 [Source:MGI Symbol;Acc:MGI:106387]	-0.258461	0.00121658	-0.39052	0.000305467	-0.461624	7.9196e-10	-0.43371	1.95292e-05	no	no	no
Xrn1	ENSMUSG00000032410	protein_coding	5'-3' exoribonuclease 1 [Source:MGI Symbol;Acc:MGI:891964]	-0.253225	0.00140665	-0.300455	0.00268394	-0.301217	0.000763938	-0.252119	0.0149831	no	no	no
Ank3	ENSMUSG00000069601	protein_coding	ankyrin 3, epithelial [Source:MGI Symbol;Acc:MGI:88026]	-0.18207	0.00151063	-0.265686	0.0223088	-0.267631	0.0154535	-0.257482	1.60111e-06	no	no	no
Il1rapl1	ENSMUSG00000052372	protein_coding	interleukin 1 receptor accessory protein-like 1 [Source:MGI Symbol;Acc:MGI:2687319]	-0.406594	0.00154765	-0.593836	0.000585942	-0.453761	0.00170717	-0.452433	0.0297613	no	no	no
Scn9a	ENSMUSG00000075316	protein_coding	sodium channel, voltage-gated, type IX, alpha [Source:MGI Symbol;Acc:MGI:107636]	-0.452201	0.00158314	-0.396482	0.0216451	-0.442986	0.00290404	-0.495214	0.00146393	no	no	no
Ythdc2	ENSMUSG00000034653	protein_coding	YTH domain containing 2 [Source:MGI Symbol;Acc:MGI:2448561]	-0.291434	0.00161299	-0.354101	0.00561722	-0.340866	0.000813256	-0.369956	0.00127769	no	no	no
Csmd1	ENSMUSG00000060924	protein_coding	CUB and Sushi multiple domains 1 [Source:MGI Symbol;Acc:MGI:2137383]	-0.255642	0.00170615	-0.429471	2.09346e-05	-0.450175	4.20386e-05	-0.389315	0.00493197	no	no	no
Nav1	ENSMUSG00000009418	protein_coding	neuron navigator 1 [Source:MGI Symbol;Acc:MGI:2183683]	-0.186114	0.00171569	-0.275972	0.000677884	-0.350292	0.00788027	-0.267722	0.0428752	no	no	no
Angptl7	ENSMUSG00000028989	protein_coding	angiopoietin-like 7 [Source:MGI Symbol;Acc:MGI:3605801]	-1.51971	0.00172822	-1.53649	0.00959682	-1.23372	0.0578547	-1.17717	0.0443425	no	yes	no
Epha5	ENSMUSG00000029245	protein_coding	Eph receptor A5 [Source:MGI Symbol;Acc:MGI:99654]	-0.393823	0.00187558	-0.40034	0.000709259	-0.487237	1.79158e-05	-0.392214	4.00295e-11	no	no	no
Lrrc9	ENSMUSG00000021090	protein_coding	leucine rich repeat containing 9 [Source:MGI Symbol;Acc:MGI:1925507]	-0.692092	0.00189755	-0.546246	0.0474326	-0.453761	0.124957	-0.723157	0.00565536	no	yes	no
Dnaja2	ENSMUSG00000031701	protein_coding	DnaJ heat shock protein family (Hsp40) member A2 [Source:MGI Symbol;Acc:MGI:1931882]	0.156768	0.00190721	0.190825	0.0118006	0.160921	0.106775	0.177238	0.0133185	no	yes	no
Aldoa	ENSMUSG00000030695	protein_coding	aldolase A, fructose-bisphosphate [Source:MGI Symbol;Acc:MGI:87994]	0.148178	0.00202657	0.289193	0.00213213	0.305591	0.00430834	0.268397	0.0105647	no	no	no
Igip	ENSMUSG00000110185	protein_coding	IgA inducing protein [Source:MGI Symbol;Acc:MGI:1924271]	0.304331	0.00225488	0.463658	0.000577483	0.453291	0.00108472	0.458232	0.00260411	no	no	no
Cpsf6	ENSMUSG00000055531	protein_coding	cleavage and polyadenylation specific factor 6 [Source:MGI Symbol;Acc:MGI:1913948]	-0.200407	0.00231055	-0.284246	0.00729557	-0.244927	0.00319226	-0.254726	0.00175314	no	no	no
Pcdhb16	ENSMUSG00000047910	protein_coding	protocadherin beta 16 [Source:MGI Symbol;Acc:MGI:2136752]	-0.419537	0.00231538	-0.560117	0.0110681	-0.489516	0.0251022	-0.524373	0.0108738	no	no	no
Mob1b	ENSMUSG00000006262	protein_coding	MOB kinase activator 1B [Source:MGI Symbol;Acc:MGI:1915723]	-0.259323	0.00232604	-0.350656	0.000898752	-0.316127	0.000984254	-0.310715	0.00195642	no	no	no
Srcap	ENSMUSG00000053877	protein_coding	Snf2-related CREBBP activator protein [Source:MGI Symbol;Acc:MGI:2444036]	-0.451454	0.00283715	-0.564361	0.000315246	-0.501854	0.00278039	-0.421176	0.0193197	no	no	no
Ap5s1	ENSMUSG00000068264	protein_coding	adaptor-related protein 5 complex, sigma 1 subunit [Source:MGI Symbol;Acc:MGI:1916846]	0.34765	0.00291799	0.382928	0.00693107	0.399306	0.00335454	0.320553	0.0296979	no	no	no
Cttnbp2	ENSMUSG00000000416	protein_coding	cortactin binding protein 2 [Source:MGI Symbol;Acc:MGI:1353467]	-0.21623	0.00301383	-0.275182	0.0193237	-0.18687	0.0455868	-0.284755	0.000416906	no	no	no
D10Wsu102e	ENSMUSG00000020255	protein_coding	DNA segment, Chr 10, Wayne State University 102, expressed [Source:MGI Symbol;Acc:MGI:106381]	-0.203199	0.00321679	-0.216659	0.0129574	-0.186751	0.0682528	-0.219955	0.00812457	no	yes	no
Mmp17	ENSMUSG00000029436	protein_coding	matrix metallopeptidase 17 [Source:MGI Symbol;Acc:MGI:1346076]	0.18678	0.00377638	0.215846	0.0463666	0.117128	0.363712	0.264041	0.0137782	no	yes	no
Brca2	ENSMUSG00000041147	protein_coding	breast cancer 2, early onset [Source:MGI Symbol;Acc:MGI:109337]	-0.356473	0.00381265	-0.410345	0.00403164	-0.274173	0.0911369	-0.326267	0.0423996	no	yes	no
Pdhb	ENSMUSG00000021748	protein_coding	pyruvate dehydrogenase (lipoamide) beta [Source:MGI Symbol;Acc:MGI:1915513]	0.159927	0.00421301	0.190799	0.0269027	0.220134	0.0278154	0.225099	0.0337192	no	no	no
Rc3h2	ENSMUSG00000075376	protein_coding	ring finger and CCCH-type zinc finger domains 2 [Source:MGI Symbol;Acc:MGI:2442789]	-0.185177	0.00443458	-0.187774	0.0197493	-0.146039	0.080306	-0.160688	0.0469833	no	yes	no
Usf3	ENSMUSG00000068284	protein_coding	upstream transcription factor family member 3 [Source:MGI Symbol;Acc:MGI:2685454]	-0.241068	0.00445153	-0.276423	0.0380764	-0.312019	0.0217701	-0.329844	0.000892196	no	no	no
Faim2	ENSMUSG00000023011	protein_coding	Fas apoptotic inhibitory molecule 2 [Source:MGI Symbol;Acc:MGI:1919643]	0.28879	0.00450068	0.338718	0.000200824	0.292428	0.00196259	0.334226	0.00984003	no	no	no
Soga1	ENSMUSG00000055485	protein_coding	suppressor of glucose, autophagy associated 1 [Source:MGI Symbol;Acc:MGI:2444575]	-0.224938	0.0048691	-0.414435	0.046843	-0.456371	0.290197	-0.437065	0.000375804	no	yes	no
Mapre3	ENSMUSG00000029166	protein_coding	microtubule-associated protein, RP/EB family, member 3 [Source:MGI Symbol;Acc:MGI:2140967]	0.181029	0.00517151	0.230666	0.0463526	0.250321	0.00737666	0.220781	0.0393926	no	no	no
Ndfip2	ENSMUSG00000053253	protein_coding	Nedd4 family interacting protein 2 [Source:MGI Symbol;Acc:MGI:1923523]	0.153327	0.00672618	0.178166	0.0238986	0.171598	0.107827	0.182084	0.0245748	no	yes	no
Zfp451	ENSMUSG00000042197	protein_coding	zinc finger protein 451 [Source:MGI Symbol;Acc:MGI:2137896]	-0.192582	0.00693906	-0.222397	0.0145304	-0.215733	0.00722297	-0.251461	0.00222303	no	no	no
Glrb	ENSMUSG00000028020	protein_coding	glycine receptor, beta subunit [Source:MGI Symbol;Acc:MGI:95751]	0.21605	0.00742465	0.222582	0.0325891	0.208391	0.094173	0.239771	0.0333365	no	yes	no
Nexmif	ENSMUSG00000046449	protein_coding	neurite extension and migration factor [Source:MGI Symbol;Acc:MGI:2148050]	-0.266889	0.00786211	-0.481107	0.00174401	-0.486441	1.55117e-05	-0.374404	0.0189429	no	no	no
Pter	ENSMUSG00000026730	protein_coding	phosphotriesterase related [Source:MGI Symbol;Acc:MGI:107372]	0.244199	0.00794622	0.297341	0.010452	0.267607	0.0904732	0.242021	0.0307503	no	yes	no
Lrp8	ENSMUSG00000028613	protein_coding	low density lipoprotein receptor-related protein 8, apolipoprotein e receptor [Source:MGI Symbol;Acc:MGI:1340044]	-0.175778	0.00832082	-0.254034	0.00470734	-0.357344	2.58636e-07	-0.299577	0.00117992	no	no	no
Zfp704	ENSMUSG00000040209	protein_coding	zinc finger protein 704 [Source:MGI Symbol;Acc:MGI:2180715]	-0.192542	0.00840091	-0.351913	0.00139141	-0.374684	0.00307933	-0.367545	0.00986051	no	no	no
Gpr101	ENSMUSG00000036357	protein_coding	G protein-coupled receptor 101 [Source:MGI Symbol;Acc:MGI:2685211]	0.311617	0.00845003	0.505108	0.00294132	0.252217	0.177575	0.419917	0.00159849	no	yes	no
Tmem59	ENSMUSG00000028618	protein_coding	transmembrane protein 59 [Source:MGI Symbol;Acc:MGI:1929278]	0.168883	0.0084655	0.198033	0.0174984	0.245244	0.00167761	0.210798	0.0318314	no	no	no
Fam135a	ENSMUSG00000026153	protein_coding	family with sequence similarity 135, member A [Source:MGI Symbol;Acc:MGI:1915437]	-0.229982	0.00930744	-0.252782	0.0123359	-0.228828	0.0258439	-0.269216	0.00657721	no	no	no
Ephx1	ENSMUSG00000038776	protein_coding	epoxide hydrolase 1, microsomal [Source:MGI Symbol;Acc:MGI:95405]	0.508811	0.00959698	0.48504	0.00663879	0.723174	1.33361e-06	0.627274	0.00227925	no	no	no
Prkar1a	ENSMUSG00000020612	protein_coding	protein kinase, cAMP dependent regulatory, type I, alpha [Source:MGI Symbol;Acc:MGI:104878]	0.118956	0.00966523	0.164577	0.0210019	0.154192	0.0239003	0.184118	0.00378826	no	no	no
Sik2	ENSMUSG00000037112	protein_coding	salt inducible kinase 2 [Source:MGI Symbol;Acc:MGI:2445031]	-0.258763	0.0133512	-0.371227	0.0173243	-0.246263	0.277562	-0.328495	0.00709793	no	yes	no
Celf2	ENSMUSG00000002107	protein_coding	CUGBP, Elav-like family member 2 [Source:MGI Symbol;Acc:MGI:1338822]	-0.145306	0.0136381	-0.260902	0.0123359	-0.300306	1.90971e-05	-0.257688	0.0184383	no	no	no
C1qbp	ENSMUSG00000018446	protein_coding	complement component 1, q subcomponent binding protein [Source:MGI Symbol;Acc:MGI:1194505]	0.162502	0.0139025	0.240014	0.0272128	0.202403	0.073016	0.284028	0.030339	no	yes	no
Sox11	ENSMUSG00000063632	protein_coding	SRY (sex determining region Y)-box 11 [Source:MGI Symbol;Acc:MGI:98359]	-0.259009	0.0152938	-0.398325	0.0024227	-0.376971	0.000686658	-0.353788	0.0268001	no	no	no
Chmp4c	ENSMUSG00000027536	protein_coding	charged multivesicular body protein 4C [Source:MGI Symbol;Acc:MGI:1913621]	-0.781526	0.0166847	-1.32614	3.8862e-05	-0.719958	0.0455868	-0.994726	0.00224672	no	no	no
Slc25a3	ENSMUSG00000061904	protein_coding	solute carrier family 25 (mitochondrial carrier, phosphate carrier), member 3 [Source:MGI Symbol;Acc:MGI:1353498]	0.118986	0.0175808	0.201121	0.014847	0.187113	0.0172861	0.198683	0.0292902	no	no	no
Atp11a	ENSMUSG00000031441	protein_coding	ATPase, class VI, type 11A [Source:MGI Symbol;Acc:MGI:1354735]	-0.160341	0.0184517	-0.33795	0.0142931	-0.276635	0.100532	-0.39994	0.000551582	no	yes	no
Tuba4a	ENSMUSG00000026202	protein_coding	tubulin, alpha 4A [Source:MGI Symbol;Acc:MGI:1095410]	0.243617	0.0185835	0.302092	0.0303768	0.290548	0.0549021	0.303675	0.0440246	no	yes	no
Bhlhe41	ENSMUSG00000030256	protein_coding	basic helix-loop-helix family, member e41 [Source:MGI Symbol;Acc:MGI:1930704]	0.228841	0.0193432	0.366314	0.0029106	0.369905	0.000245225	0.431344	0.00676304	no	no	no
Phf14	ENSMUSG00000029629	protein_coding	PHD finger protein 14 [Source:MGI Symbol;Acc:MGI:1923539]	-0.16832	0.0195991	-0.241858	0.0128874	-0.201808	0.0158756	-0.262959	0.0074352	no	no	no
Ep300	ENSMUSG00000055024	protein_coding	E1A binding protein p300 [Source:MGI Symbol;Acc:MGI:1276116]	-0.158179	0.0203719	-0.288373	0.00506841	-0.254042	0.0258335	-0.229932	0.0428903	no	no	no
Nat8l	ENSMUSG00000048142	protein_coding	N-acetyltransferase 8-like [Source:MGI Symbol;Acc:MGI:2447776]	0.272299	0.0210088	0.284577	0.0403334	0.250242	0.0618702	0.326392	0.0499843	no	yes	no
Cntrl	ENSMUSG00000057110	protein_coding	centriolin [Source:MGI Symbol;Acc:MGI:1889576]	-0.250847	0.021539	-0.328697	0.0281241	-0.290488	0.0144804	-0.305663	0.00621053	no	no	no
Pfkp	ENSMUSG00000021196	protein_coding	phosphofructokinase, platelet [Source:MGI Symbol;Acc:MGI:1891833]	-0.182936	0.0216219	-0.328038	0.0057732	-0.307389	0.000676873	-0.353001	0.0019164	no	no	no
Gpr26	ENSMUSG00000040125	protein_coding	G protein-coupled receptor 26 [Source:MGI Symbol;Acc:MGI:2441758]	-0.221063	0.0228944	-0.259236	0.00598624	-0.216008	0.146756	-0.257003	0.0446083	no	yes	no
Eno2	ENSMUSG00000004267	protein_coding	enolase 2, gamma neuronal [Source:MGI Symbol;Acc:MGI:95394]	0.189316	0.0234301	0.273738	0.00430916	0.277031	0.0013384	0.27428	0.0184397	no	no	no
Gucy1a2	ENSMUSG00000041624	protein_coding	guanylate cyclase 1, soluble, alpha 2 [Source:MGI Symbol;Acc:MGI:2660877]	-0.749897	0.0239228	-1.20865	0.000691588	-1.0035	0.00403124	-0.947797	0.0178756	no	no	no
Csrnp3	ENSMUSG00000044647	protein_coding	cysteine-serine-rich nuclear protein 3 [Source:MGI Symbol;Acc:MGI:1925021]	-0.166372	0.0258926	-0.3054	0.0222636	-0.334668	3.62204e-06	-0.292964	0.0196633	no	no	no
Bptf	ENSMUSG00000040481	protein_coding	bromodomain PHD finger transcription factor [Source:MGI Symbol;Acc:MGI:2444008]	-0.14897	0.0264304	-0.285696	0.0378983	-0.315523	0.0350941	-0.287027	0.00048581	no	no	no
B230334C09Rik	ENSMUSG00000104597	antisense	RIKEN cDNA B230334C09 gene [Source:MGI Symbol;Acc:MGI:2442224]	-0.148225	0.0267907	-0.249605	0.00554444	-0.203938	0.0231689	-0.250228	0.0119511	no	no	no
Cabp7	ENSMUSG00000009075	protein_coding	calcium binding protein 7 [Source:MGI Symbol;Acc:MGI:2183437]	0.255216	0.0337542	0.386745	0.00975483	0.399096	0.00173864	0.542013	0.00220204	no	no	no
Gm15948	ENSMUSG00000086964	antisense	predicted gene 15948 [Source:MGI Symbol;Acc:MGI:3801731]	-1.19024	0.03412	-1.57731	0.0167594	-1.08796	0.0850375	-1.51907	0.0367763	no	yes	no
Ercc6	ENSMUSG00000054051	protein_coding	excision repair cross-complementing rodent repair deficiency, complementation group 6 [Source:MGI Symbol;Acc:MGI:1100494]	-0.177311	0.034999	-0.232398	0.0198462	-0.211419	0.0237771	-0.222051	0.0481929	no	no	no
Sst	ENSMUSG00000004366	protein_coding	somatostatin [Source:MGI Symbol;Acc:MGI:98326]	0.158618	0.0393664	0.403271	0.0463526	0.220967	0.101003	0.247329	0.00068989	no	yes	no
Vdac2	ENSMUSG00000021771	protein_coding	voltage-dependent anion channel 2 [Source:MGI Symbol;Acc:MGI:106915]	0.107946	0.039988	0.18568	0.0120782	0.199232	0.0512687	0.215623	0.0199302	no	yes	no
Rnf128	ENSMUSG00000031438	protein_coding	ring finger protein 128 [Source:MGI Symbol;Acc:MGI:1914139]	0.247551	0.0404331	0.465858	0.00085388	0.462684	0.000354043	0.547243	1.9817e-05	no	no	no
Ifitm10	ENSMUSG00000045777	protein_coding	interferon induced transmembrane protein 10 [Source:MGI Symbol;Acc:MGI:2444776]	0.280104	0.0410718	0.42391	0.00439199	0.457638	0.0114542	0.483882	0.0249615	no	no	no
D630045J12Rik	ENSMUSG00000063455	protein_coding	RIKEN cDNA D630045J12 gene [Source:MGI Symbol;Acc:MGI:2669829]	-0.155195	0.0439844	-0.225855	0.0167594	-0.292846	0.0124066	-0.199698	0.00613962	no	no	no
Map2k1	ENSMUSG00000004936	protein_coding	mitogen-activated protein kinase kinase 1 [Source:MGI Symbol;Acc:MGI:1346866]	0.13581	0.045461	0.223971	0.00899013	0.233923	0.00486717	0.232578	0.00645476	no	no	no
Pex19	ENSMUSG00000003464	protein_coding	peroxisomal biogenesis factor 19 [Source:MGI Symbol;Acc:MGI:1334458]	0.127029	0.0460202	0.183367	0.0189092	0.183496	0.011183	0.171763	0.0245748	no	no	no
Nyap2	ENSMUSG00000054976	protein_coding	neuronal tyrosine-phophorylated phosphoinositide 3-kinase adaptor 2 [Source:MGI Symbol;Acc:MGI:2443135]	-0.18318	0.0463054	-0.457826	7.08203e-06	-0.432877	1.71109e-06	-0.413164	0.00224232	no	no	no
Psme4	ENSMUSG00000040850	protein_coding	proteasome (prosome, macropain) activator subunit 4 [Source:MGI Symbol;Acc:MGI:2143994]	-0.17463	0.0479109	-0.287629	0.0250654	-0.283819	0.0105862	-0.252301	0.000912091	no	no	no
Gm44199	ENSMUSG00000107560	antisense	predicted gene, 44199 [Source:MGI Symbol;Acc:MGI:5690591]	-0.549244	0.0481168	-0.85259	0.00509184	-0.52406	0.1017	-0.876914	0.00657721	no	yes	no
Hspa5	ENSMUSG00000026864	protein_coding	heat shock protein 5 [Source:MGI Symbol;Acc:MGI:95835]	-0.298029	0.00106109	0.0633066	0.546551	0.0353678	0.780816	0.190956	0.0205424	yes	yes	yes
Cacna1h	ENSMUSG00000024112	protein_coding	calcium channel, voltage-dependent, T type, alpha 1H subunit [Source:MGI Symbol;Acc:MGI:1928842]	0.244952	0.00133334	-0.082515	0.693363	-0.107267	0.405605	-0.214028	0.0380578	yes	yes	yes
Fn3k	ENSMUSG00000025175	protein_coding	fructosamine 3 kinase [Source:MGI Symbol;Acc:MGI:1926834]	-0.394273	0.00804723	0.0892451	0.688972	0.194904	0.279083	0.407521	0.00961283	yes	yes	yes
Igfbp2	ENSMUSG00000039323	protein_coding	insulin-like growth factor binding protein 2 [Source:MGI Symbol;Acc:MGI:96437]	-0.813408	0.00805012	0.196605	0.0505346	-0.0156297	0.950173	0.243735	0.0306895	yes	yes	yes
Xbp1	ENSMUSG00000020484	protein_coding	X-box binding protein 1 [Source:MGI Symbol;Acc:MGI:98970]	-0.274121	0.042735	0.0845746	0.496861	0.17344	0.107184	0.259651	0.0181377	yes	yes	yes
Chd2	ENSMUSG00000078671	protein_coding	chromodomain helicase DNA binding protein 2 [Source:MGI Symbol;Acc:MGI:2448567]	0.174469	0.0495399	-0.128669	0.230653	-0.208326	0.0570002	-0.249222	0.00839363	yes	yes	yes
Mertk	ENSMUSG00000014361	protein_coding	c-mer proto-oncogene tyrosine kinase [Source:MGI Symbol;Acc:MGI:96965]	1.26499	2.72e-48	0.0193393	0.945875	0.572337	0.00069056	-0.0820549	0.865822	yes	no	yes
Prodh	ENSMUSG00000003526	protein_coding	proline dehydrogenase [Source:MGI Symbol;Acc:MGI:97770]	1.7777	8.3e-47	0.109871	0.701626	1.14937	4.02898e-11	0.14472	0.723497	yes	no	yes
Cldn5	ENSMUSG00000041378	protein_coding	claudin 5 [Source:MGI Symbol;Acc:MGI:1276112]	-1.02159	1.62e-38	-0.0682909	0.703365	-0.868657	1.4441e-18	-0.198264	0.368753	yes	no	yes
Sult1a1	ENSMUSG00000030711	protein_coding	sulfotransferase family 1A, phenol-preferring, member 1 [Source:MGI Symbol;Acc:MGI:102896]	2.12854	1.09e-37	-0.201771	0.722957	1.32353	2.00176e-08	-0.347792	0.618035	yes	no	yes
Fam107a	ENSMUSG00000021750	protein_coding	family with sequence similarity 107, member A [Source:MGI Symbol;Acc:MGI:3041256]	3.97027	1.76e-37	0.199995	0.822327	2.41938	3.00143e-08	0.193662	0.863823	yes	no	yes
Dio2	ENSMUSG00000007682	protein_coding	deiodinase, iodothyronine, type II [Source:MGI Symbol;Acc:MGI:1338833]	1.82004	4.1e-37	0.405822	0.119268	1.18188	2.65205e-08	0.273818	0.385989	yes	no	yes
Rrbp1	ENSMUSG00000027422	protein_coding	ribosome binding protein 1 [Source:MGI Symbol;Acc:MGI:1932395]	-0.630809	1.89e-36	0.00165666	0.993875	-0.193107	0.0243352	-0.0412803	0.864206	yes	no	yes
Igfbp3	ENSMUSG00000020427	protein_coding	insulin-like growth factor binding protein 3 [Source:MGI Symbol;Acc:MGI:96438]	1.26862	7.77e-36	0.132821	0.396719	0.712374	2.05815e-07	0.174521	0.238827	yes	no	yes
Slc38a5	ENSMUSG00000031170	protein_coding	solute carrier family 38, member 5 [Source:MGI Symbol;Acc:MGI:2148066]	-2.17413	3.31e-34	-0.129779	0.652675	-1.23963	1.10671e-22	0.119685	0.725319	yes	no	yes
Fkbp5	ENSMUSG00000024222	protein_coding	FK506 binding protein 5 [Source:MGI Symbol;Acc:MGI:104670]	1.26012	4.2e-34	-0.0134807	0.951997	0.17261	0.242995	-0.0281584	0.918103	yes	yes	yes
Slc7a1	ENSMUSG00000041313	protein_coding	solute carrier family 7 (cationic amino acid transporter, y+ system), member 1 [Source:MGI Symbol;Acc:MGI:88117]	-0.60434	1.94e-33	-0.199611	0.171904	-0.52939	2.48159e-07	-0.158074	0.427805	yes	no	yes
Cpe	ENSMUSG00000037852	protein_coding	carboxypeptidase E [Source:MGI Symbol;Acc:MGI:101932]	0.608394	5.21e-33	0.126394	0.0922825	0.249394	0.000339206	0.105226	0.24254	yes	no	yes
Apcdd1	ENSMUSG00000071847	protein_coding	adenomatosis polyposis coli down-regulated 1 [Source:MGI Symbol;Acc:MGI:3513977]	-0.677681	3.2e-31	-0.163481	0.349079	-0.715788	4.72216e-08	-0.0772899	0.789762	yes	no	yes
Slc25a34	ENSMUSG00000040740	protein_coding	solute carrier family 25, member 34 [Source:MGI Symbol;Acc:MGI:2686215]	1.42635	1.35e-29	0.349482	0.157966	1.35242	8.48019e-11	0.209482	0.655932	yes	no	yes
Nebl	ENSMUSG00000053702	protein_coding	nebulette [Source:MGI Symbol;Acc:MGI:1921353]	-0.944886	4.85e-28	-0.190373	0.269591	-0.195354	0.106412	-0.162014	0.153333	yes	yes	yes
Sparc	ENSMUSG00000018593	protein_coding	secreted acidic cysteine rich glycoprotein [Source:MGI Symbol;Acc:MGI:98373]	0.781205	7.77e-28	0.186897	0.271291	0.576312	4.64663e-10	0.328031	0.0762239	yes	no	yes
Tie1	ENSMUSG00000033191	protein_coding	tyrosine kinase with immunoglobulin-like and EGF-like domains 1 [Source:MGI Symbol;Acc:MGI:99906]	-1.43858	1.15e-27	-0.334058	0.0707158	-0.902867	4.9208e-18	-0.350981	0.118282	yes	no	yes
Ednrb	ENSMUSG00000022122	protein_coding	endothelin receptor type B [Source:MGI Symbol;Acc:MGI:102720]	-0.680043	2.17e-27	-0.231485	0.178423	-0.414108	0.00023859	-0.148953	0.391043	yes	no	yes
Slc16a1	ENSMUSG00000032902	protein_coding	solute carrier family 16 (monocarboxylic acid transporters), member 1 [Source:MGI Symbol;Acc:MGI:106013]	-0.731685	2.26e-27	-0.118642	0.486513	-0.431212	0.000841825	-0.123938	0.42848	yes	no	yes
Fn1	ENSMUSG00000026193	protein_coding	fibronectin 1 [Source:MGI Symbol;Acc:MGI:95566]	-1.13228	2.26e-27	-0.664077	0.0564571	-0.883092	0.00136013	-0.431404	0.422055	yes	no	yes
Tekt4	ENSMUSG00000024175	protein_coding	tektin 4 [Source:MGI Symbol;Acc:MGI:1919090]	2.37463	2.36e-27	0.647562	0.106037	1.51681	6.76541e-08	0.385883	0.53177	yes	no	yes
Eva1a	ENSMUSG00000035104	protein_coding	eva-1 homolog A (C. elegans) [Source:MGI Symbol;Acc:MGI:2385247]	1.65111	6.87e-27	0.342268	0.376446	1.31393	9.15151e-11	0.321002	0.391909	yes	no	yes
Gstm1	ENSMUSG00000058135	protein_coding	glutathione S-transferase, mu 1 [Source:MGI Symbol;Acc:MGI:95860]	0.653784	4.46e-26	0.0911907	0.469917	0.399009	0.00099604	0.0318239	0.912981	yes	no	yes
Prcp	ENSMUSG00000061119	protein_coding	prolylcarboxypeptidase (angiotensinase C) [Source:MGI Symbol;Acc:MGI:1919711]	-1.15509	4.61e-26	-0.0886863	0.677136	-0.339372	0.0178782	-0.0807511	0.826215	yes	no	yes
Flnc	ENSMUSG00000068699	protein_coding	filamin C, gamma [Source:MGI Symbol;Acc:MGI:95557]	-1.12596	7.44e-26	-0.508519	0.272403	-0.610867	0.104253	-0.454622	0.0873684	yes	yes	yes
Hspb1	ENSMUSG00000004951	protein_coding	heat shock protein 1 [Source:MGI Symbol;Acc:MGI:96240]	1.78263	3.12e-25	0.280527	0.271906	1.17788	1.47849e-07	0.278138	0.351944	yes	no	yes
Mfsd2a	ENSMUSG00000028655	protein_coding	major facilitator superfamily domain containing 2A [Source:MGI Symbol;Acc:MGI:1923824]	0.767543	1.01e-24	0.215967	0.122009	0.472092	0.00374507	0.0658562	0.84784	yes	no	yes
Slc40a1	ENSMUSG00000025993	protein_coding	solute carrier family 40 (iron-regulated transporter), member 1 [Source:MGI Symbol;Acc:MGI:1315204]	-1.16832	1.86e-24	-0.317884	0.110537	-0.677911	1.73936e-06	-0.0679423	0.845031	yes	no	yes
Grin2c	ENSMUSG00000020734	protein_coding	glutamate receptor, ionotropic, NMDA2C (epsilon 3) [Source:MGI Symbol;Acc:MGI:95822]	1.7291	8.34e-24	0.379604	0.160102	1.41644	1.47999e-07	0.269687	0.558241	yes	no	yes
Mapk4	ENSMUSG00000024558	protein_coding	mitogen-activated protein kinase 4 [Source:MGI Symbol;Acc:MGI:2444559]	0.854143	7.12e-23	0.103299	0.60286	0.290502	0.00697102	-0.0913674	0.613293	yes	no	yes
Tmem52	ENSMUSG00000023153	protein_coding	transmembrane protein 52 [Source:MGI Symbol;Acc:MGI:1916921]	3.34528	7.65e-23	0.615641	0.537963	1.96783	9.15034e-05	0.191533	0.91992	yes	no	yes
Selenop	ENSMUSG00000064373	protein_coding	selenoprotein P [Source:MGI Symbol;Acc:MGI:894288]	0.647658	1.11e-22	0.0636614	0.672015	0.387795	0.000772321	0.0736238	0.709063	yes	no	yes
Cbs	ENSMUSG00000024039	protein_coding	cystathionine beta-synthase [Source:MGI Symbol;Acc:MGI:88285]	0.723684	1.82e-22	0.144482	0.352438	0.527331	0.000345282	-0.179171	0.386617	yes	no	yes
Itih3	ENSMUSG00000006522	protein_coding	inter-alpha trypsin inhibitor, heavy chain 3 [Source:MGI Symbol;Acc:MGI:96620]	1.06897	1.58e-21	0.111304	0.542203	0.50701	0.00429075	0.0765958	0.732445	yes	no	yes
C130074G19Rik	ENSMUSG00000039349	protein_coding	RIKEN cDNA C130074G19 gene [Source:MGI Symbol;Acc:MGI:2444831]	-1.14801	2.36e-21	-0.189828	0.335038	-0.800106	5.78982e-09	-0.0302825	0.95877	yes	no	yes
Ptn	ENSMUSG00000029838	protein_coding	pleiotrophin [Source:MGI Symbol;Acc:MGI:97804]	-0.621274	5.41e-21	0.00300931	0.985595	-0.131863	0.219577	-0.114466	0.581376	yes	yes	yes
Plekhf1	ENSMUSG00000074170	protein_coding	pleckstrin homology domain containing, family F (with FYVE domain) member 1 [Source:MGI Symbol;Acc:MGI:1919537]	1.96657	5.86e-20	0.585527	0.209663	1.18703	3.10316e-05	0.260566	0.748988	yes	no	yes
Smc4	ENSMUSG00000034349	protein_coding	structural maintenance of chromosomes 4 [Source:MGI Symbol;Acc:MGI:1917349]	-1.2084	7.63e-20	-0.314994	0.248081	-0.503199	0.00022998	-0.152963	0.400412	yes	no	yes
Fgfr3	ENSMUSG00000054252	protein_coding	fibroblast growth factor receptor 3 [Source:MGI Symbol;Acc:MGI:95524]	0.523995	1.08e-19	0.15095	0.0668697	0.263574	0.0150527	0.0170699	0.894773	yes	no	yes
Prc1	ENSMUSG00000038943	protein_coding	protein regulator of cytokinesis 1 [Source:MGI Symbol;Acc:MGI:1858961]	-1.62931	3.27e-19	-0.373204	0.117856	-0.820158	1.41785e-08	0.00229202	0.995328	yes	no	yes
Cenpe	ENSMUSG00000045328	protein_coding	centromere protein E [Source:MGI Symbol;Acc:MGI:1098230]	-1.53081	1.1e-18	-0.290304	0.307978	-0.585401	0.00236376	-0.184566	0.606609	yes	no	yes
Nuf2	ENSMUSG00000026683	protein_coding	NUF2, NDC80 kinetochore complex component [Source:MGI Symbol;Acc:MGI:1914227]	-2.26678	1.84e-18	-0.319534	0.250943	-0.706216	0.00114328	-0.115048	0.76716	yes	no	yes
Nell2	ENSMUSG00000022454	protein_coding	NEL-like 2 [Source:MGI Symbol;Acc:MGI:1858510]	0.501305	2.04e-18	0.0539821	0.675897	0.17265	0.0360227	0.0779366	0.665131	yes	no	yes
Ednra	ENSMUSG00000031616	protein_coding	endothelin receptor type A [Source:MGI Symbol;Acc:MGI:105923]	-1.01998	2.74e-18	-0.307499	0.172049	-0.449539	0.00323341	-0.232522	0.20757	yes	no	yes
Ushbp1	ENSMUSG00000034911	protein_coding	USH1 protein network component harmonin binding protein 1 [Source:MGI Symbol;Acc:MGI:1922920]	-1.28688	3.46e-18	-0.039152	0.923854	-0.732475	2.47713e-06	-0.286104	0.239285	yes	no	yes
Spire1	ENSMUSG00000024533	protein_coding	spire type actin nucleation factor 1 [Source:MGI Symbol;Acc:MGI:1915416]	0.497762	6.26e-18	0.0386021	0.744722	0.110325	0.31819	0.0120922	0.945971	yes	yes	yes
Kifc2	ENSMUSG00000004187	protein_coding	kinesin family member C2 [Source:MGI Symbol;Acc:MGI:109187]	0.490712	6.91e-18	0.187601	0.0939	0.190031	0.0264647	0.141552	0.139854	yes	no	yes
Slco1c1	ENSMUSG00000030235	protein_coding	solute carrier organic anion transporter family, member 1c1 [Source:MGI Symbol;Acc:MGI:1889679]	-0.669149	7.15e-18	-0.211949	0.14872	-0.740753	3.6373e-09	-0.169216	0.197411	yes	no	yes
mt-Nd1	ENSMUSG00000064341	protein_coding	mitochondrially encoded NADH dehydrogenase 1 [Source:MGI Symbol;Acc:MGI:101787]	0.369003	7.3e-18	0.222393	0.112769	0.228884	0.0821091	0.118725	0.552957	yes	yes	yes
Ston2	ENSMUSG00000020961	protein_coding	stonin 2 [Source:MGI Symbol;Acc:MGI:1918272]	-0.565657	8.63e-18	-0.160335	0.350733	-0.421457	0.0414325	-0.216087	0.29874	yes	no	yes
Tbx1	ENSMUSG00000009097	protein_coding	T-box 1 [Source:MGI Symbol;Acc:MGI:98493]	-2.41433	1.35e-17	-0.437744	0.112072	-1.68979	2.56967e-10	-0.471086	0.220362	yes	no	yes
Cenpa	ENSMUSG00000029177	protein_coding	centromere protein A [Source:MGI Symbol;Acc:MGI:88375]	-1.79092	5.03e-17	-0.129795	0.743612	-0.579716	0.000138664	0.0174516	0.97054	yes	no	yes
Mcm5	ENSMUSG00000005410	protein_coding	minichromosome maintenance complex component 5 [Source:MGI Symbol;Acc:MGI:103197]	-1.13915	7.39e-17	-0.18996	0.397605	-0.407957	0.0153048	-0.00171848	0.99684	yes	no	yes
Lfng	ENSMUSG00000029570	protein_coding	LFNG O-fucosylpeptide 3-beta-N-acetylglucosaminyltransferase [Source:MGI Symbol;Acc:MGI:1095413]	0.687863	8.41e-17	0.133682	0.360031	0.451727	0.000225992	0.193225	0.208655	yes	no	yes
Plxdc2	ENSMUSG00000026748	protein_coding	plexin domain containing 2 [Source:MGI Symbol;Acc:MGI:1914698]	-0.57557	8.63e-17	-0.181838	0.301776	-0.228404	0.0404764	-0.188022	0.156317	yes	no	yes
Mcm3	ENSMUSG00000041859	protein_coding	minichromosome maintenance complex component 3 [Source:MGI Symbol;Acc:MGI:101845]	-1.41742	3.77e-16	-0.103628	0.68938	-0.328446	0.110063	0.158404	0.505941	yes	yes	yes
Car4	ENSMUSG00000000805	protein_coding	carbonic anhydrase 4 [Source:MGI Symbol;Acc:MGI:1096574]	-1.17317	4.16e-16	-0.214302	0.433027	-1.22438	7.7678e-10	-0.187738	0.656725	yes	no	yes
Gm31135	ENSMUSG00000109127	lincRNA	predicted gene, 31135 [Source:MGI Symbol;Acc:MGI:5590294]	-3.06859	4.52e-16	-0.187318	0.678031	-1.04309	0.000892631	-0.404719	0.398928	yes	no	yes
Klf15	ENSMUSG00000030087	protein_coding	Kruppel-like factor 15 [Source:MGI Symbol;Acc:MGI:1929988]	0.910174	4.78e-16	0.190199	0.185327	0.468607	4.93017e-05	0.0499376	0.863806	yes	no	yes
Egfr	ENSMUSG00000020122	protein_coding	epidermal growth factor receptor [Source:MGI Symbol;Acc:MGI:95294]	-0.732779	6.25e-16	-0.200801	0.103204	-0.354974	0.0136841	-0.102835	0.625869	yes	no	yes
Nes	ENSMUSG00000004891	protein_coding	nestin [Source:MGI Symbol;Acc:MGI:101784]	-0.901684	9.64e-16	-0.393179	0.127976	-0.407501	0.0314978	-0.196822	0.423069	yes	no	yes
Kcnt1	ENSMUSG00000058740	protein_coding	potassium channel, subfamily T, member 1 [Source:MGI Symbol;Acc:MGI:1924627]	0.505629	1e-15	0.0413675	0.869924	0.12107	0.399346	-0.0413074	0.837532	yes	yes	yes
Igdcc4	ENSMUSG00000032816	protein_coding	immunoglobulin superfamily, DCC subclass, member 4 [Source:MGI Symbol;Acc:MGI:1858497]	-0.419982	1.14e-15	-0.141076	0.179003	-0.215531	0.0501119	-0.116755	0.227026	yes	yes	yes
Deaf1	ENSMUSG00000058886	protein_coding	DEAF1, transcription factor [Source:MGI Symbol;Acc:MGI:1858496]	0.627347	1.86e-15	0.116213	0.417182	0.183226	0.105125	0.089696	0.539598	yes	yes	yes
Ckap2	ENSMUSG00000037725	protein_coding	cytoskeleton associated protein 2 [Source:MGI Symbol;Acc:MGI:1931797]	-1.16582	1.97e-15	-0.125298	0.655386	-0.570075	0.000102119	0.116298	0.71172	yes	no	yes
Itga2	ENSMUSG00000015533	protein_coding	integrin alpha 2 [Source:MGI Symbol;Acc:MGI:96600]	-1.67492	2.65e-15	-0.285723	0.391005	-0.605531	3.68299e-05	-0.10473	0.754008	yes	no	yes
Napb	ENSMUSG00000027438	protein_coding	N-ethylmaleimide sensitive fusion protein attachment protein beta [Source:MGI Symbol;Acc:MGI:104562]	0.363945	3.05e-15	0.171907	0.232941	0.120032	0.305615	0.166134	0.157492	yes	yes	yes
Hrk	ENSMUSG00000046607	protein_coding	harakiri, BCL2 interacting protein (contains only BH3 domain) [Source:MGI Symbol;Acc:MGI:1201608]	0.679396	3.64e-15	0.159628	0.30272	0.184088	0.0774109	0.234516	0.100183	yes	yes	yes
Ccnd2	ENSMUSG00000000184	protein_coding	cyclin D2 [Source:MGI Symbol;Acc:MGI:88314]	-0.734467	4.82e-15	-0.194533	0.395935	-0.191788	0.363599	-0.0268987	0.937466	yes	yes	yes
Slc39a8	ENSMUSG00000053897	protein_coding	solute carrier family 39 (metal ion transporter), member 8 [Source:MGI Symbol;Acc:MGI:1914797]	-1.09107	6.56e-15	-0.211405	0.445386	-0.480074	0.00413465	-0.160502	0.571997	yes	no	yes
Pla2g3	ENSMUSG00000034579	protein_coding	phospholipase A2, group III [Source:MGI Symbol;Acc:MGI:2444945]	1.15647	6.95e-15	-0.102326	0.72954	0.865177	1.38232e-05	-0.283928	0.377218	yes	no	yes
Tjp1	ENSMUSG00000030516	protein_coding	tight junction protein 1 [Source:MGI Symbol;Acc:MGI:98759]	-0.399115	7.2e-15	-0.168149	0.389337	-0.246394	0.0381263	-0.147205	0.162057	yes	no	yes
Ckap2l	ENSMUSG00000048327	protein_coding	cytoskeleton associated protein 2-like [Source:MGI Symbol;Acc:MGI:1917716]	-1.9418	8.28e-15	-0.311863	0.274338	-0.552961	0.0111755	0.0580856	0.937466	yes	no	yes
Spryd3	ENSMUSG00000036966	protein_coding	SPRY domain containing 3 [Source:MGI Symbol;Acc:MGI:2446175]	0.451511	8.91e-15	0.227143	0.0974463	0.205239	0.0199401	0.1963	0.0955811	yes	no	yes
Pltp	ENSMUSG00000017754	protein_coding	phospholipid transfer protein [Source:MGI Symbol;Acc:MGI:103151]	-0.99995	1.04e-14	-0.326774	0.062836	-0.662845	1.60788e-09	-0.134704	0.740599	yes	no	yes
Wasf3	ENSMUSG00000029636	protein_coding	WAS protein family, member 3 [Source:MGI Symbol;Acc:MGI:2658986]	0.469314	1.09e-14	0.104514	0.171341	0.18532	0.0172861	0.0814909	0.433307	yes	no	yes
Retreg2	ENSMUSG00000049339	protein_coding	reticulophagy regulator family member 2 [Source:MGI Symbol;Acc:MGI:2388278]	0.354982	1.47e-14	0.109444	0.287699	0.11116	0.206265	0.138891	0.27702	yes	yes	yes
Fzd6	ENSMUSG00000022297	protein_coding	frizzled class receptor 6 [Source:MGI Symbol;Acc:MGI:108474]	-1.0739	1.62e-14	-0.232733	0.202483	-0.964444	2.17672e-15	-0.226583	0.170247	yes	no	yes
Agap3	ENSMUSG00000023353	protein_coding	ArfGAP with GTPase domain, ankyrin repeat and PH domain 3 [Source:MGI Symbol;Acc:MGI:2183446]	0.425661	1.62e-14	0.199044	0.0958047	0.151704	0.0718073	0.159874	0.0753236	yes	yes	yes
P4ha3	ENSMUSG00000051048	protein_coding	procollagen-proline, 2-oxoglutarate 4-dioxygenase (proline 4-hydroxylase), alpha polypeptide III [Source:MGI Symbol;Acc:MGI:2444049]	-0.903551	1.65e-14	-0.0992013	0.662459	-0.174809	0.278736	-0.278167	0.0543288	yes	yes	yes
Flot2	ENSMUSG00000061981	protein_coding	flotillin 2 [Source:MGI Symbol;Acc:MGI:103309]	0.437616	1.96e-14	0.187393	0.108444	0.148064	0.171936	0.150348	0.236319	yes	yes	yes
Rhobtb3	ENSMUSG00000021589	protein_coding	Rho-related BTB domain containing 3 [Source:MGI Symbol;Acc:MGI:1920546]	-0.646352	1.99e-14	-0.0701045	0.790133	-0.182585	0.129874	-0.145899	0.463188	yes	yes	yes
Fbxl16	ENSMUSG00000025738	protein_coding	F-box and leucine-rich repeat protein 16 [Source:MGI Symbol;Acc:MGI:2448488]	0.493769	2.03e-14	0.158175	0.185527	0.117897	0.10934	0.175952	0.120818	yes	yes	yes
Ildr2	ENSMUSG00000040612	protein_coding	immunoglobulin-like domain containing receptor 2 [Source:MGI Symbol;Acc:MGI:1196370]	-0.548141	2.19e-14	-0.220741	0.115481	-0.420985	0.0251194	-0.226209	0.201211	yes	no	yes
Gstm5	ENSMUSG00000004032	protein_coding	glutathione S-transferase, mu 5 [Source:MGI Symbol;Acc:MGI:1309466]	0.439755	2.52e-14	0.181497	0.0543074	0.403812	3.15607e-05	0.148557	0.479483	yes	no	yes
Myo10	ENSMUSG00000022272	protein_coding	myosin X [Source:MGI Symbol;Acc:MGI:107716]	-0.50498	2.55e-14	-0.165216	0.296526	-0.249232	0.0905842	-0.115846	0.398777	yes	yes	yes
Aqp4	ENSMUSG00000024411	protein_coding	aquaporin 4 [Source:MGI Symbol;Acc:MGI:107387]	-1.08523	2.56e-14	0.0211552	0.944465	-0.243235	0.112773	0.00994494	0.974464	yes	yes	yes
Lypd6	ENSMUSG00000050447	protein_coding	LY6/PLAUR domain containing 6 [Source:MGI Symbol;Acc:MGI:2443848]	0.637726	2.66e-14	0.196136	0.232421	0.167309	0.202776	0.203196	0.21844	yes	yes	yes
Slc45a1	ENSMUSG00000039838	protein_coding	solute carrier family 45, member 1 [Source:MGI Symbol;Acc:MGI:2653235]	0.486089	2.83e-14	0.202863	0.0886327	0.142767	0.217712	0.189414	0.124303	yes	yes	yes
Scrg1	ENSMUSG00000031610	protein_coding	scrapie responsive gene 1 [Source:MGI Symbol;Acc:MGI:1328308]	0.808625	4.44e-14	0.143368	0.594188	0.562097	0.000214841	0.0423396	0.937411	yes	no	yes
Dab2	ENSMUSG00000022150	protein_coding	disabled 2, mitogen-responsive phosphoprotein [Source:MGI Symbol;Acc:MGI:109175]	-0.763992	4.56e-14	-0.126795	0.569388	-0.327055	0.0241396	-0.00921634	0.985394	yes	no	yes
Gabrb1	ENSMUSG00000029212	protein_coding	gamma-aminobutyric acid (GABA) A receptor, subunit beta 1 [Source:MGI Symbol;Acc:MGI:95619]	-0.534494	4.98e-14	-0.225865	0.12746	-0.334225	0.0252994	-0.166798	0.465848	yes	no	yes
Xpo1	ENSMUSG00000020290	protein_coding	exportin 1 [Source:MGI Symbol;Acc:MGI:2144013]	-0.675516	8.27e-14	-0.1808	0.0638202	-0.24735	0.00023063	-0.148351	0.0680096	yes	no	yes
Acot11	ENSMUSG00000034853	protein_coding	acyl-CoA thioesterase 11 [Source:MGI Symbol;Acc:MGI:1913736]	0.825986	9.49e-14	0.249951	0.217878	0.789237	3.90972e-07	0.148487	0.562032	yes	no	yes
Sox18	ENSMUSG00000046470	protein_coding	SRY (sex determining region Y)-box 18 [Source:MGI Symbol;Acc:MGI:103559]	-1.07325	1.24e-13	-0.264619	0.342326	-0.795832	8.06206e-06	-0.0873006	0.829486	yes	no	yes
Tnfsf10	ENSMUSG00000039304	protein_coding	tumor necrosis factor (ligand) superfamily, member 10 [Source:MGI Symbol;Acc:MGI:107414]	-2.71608	1.24e-13	-0.554374	0.217833	-1.66662	2.49564e-07	-0.19732	0.769566	yes	no	yes
Jpt2	ENSMUSG00000024165	protein_coding	Jupiter microtubule associated homolog 2 [Source:MGI Symbol;Acc:MGI:1196260]	-0.976151	1.51e-13	0.0139604	0.982019	-0.0810026	0.730939	-0.0673219	0.883643	yes	yes	yes
Ly6a	ENSMUSG00000075602	protein_coding	lymphocyte antigen 6 complex, locus A [Source:MGI Symbol;Acc:MGI:107527]	1.39114	1.51e-13	0.0151847	0.97663	0.549211	0.0779201	0.152061	0.780076	yes	yes	yes
Knstrn	ENSMUSG00000027331	protein_coding	kinetochore-localized astrin/SPAG5 binding [Source:MGI Symbol;Acc:MGI:1289298]	-1.7367	1.51e-13	-0.195156	0.586061	-0.799682	6.44448e-07	-0.0372997	0.930505	yes	no	yes
Slfn9	ENSMUSG00000069793	protein_coding	schlafen 9 [Source:MGI Symbol;Acc:MGI:2445121]	-1.92748	1.71e-13	-0.131168	0.780962	-0.580127	0.0207938	0.142933	0.776095	yes	no	yes
Cald1	ENSMUSG00000029761	protein_coding	caldesmon 1 [Source:MGI Symbol;Acc:MGI:88250]	-0.681411	1.71e-13	-0.387461	0.108992	-0.401882	0.0153048	-0.271027	0.135864	yes	no	yes
Rab8b	ENSMUSG00000036943	protein_coding	RAB8B, member RAS oncogene family [Source:MGI Symbol;Acc:MGI:2442982]	-0.515815	2.17e-13	-0.207067	0.205655	-0.196574	0.118248	-0.182366	0.103912	yes	yes	yes
Elk3	ENSMUSG00000008398	protein_coding	ELK3, member of ETS oncogene family [Source:MGI Symbol;Acc:MGI:101762]	-0.899152	2.26e-13	-0.0343594	0.908929	-0.295776	0.0845161	-0.0527733	0.911935	yes	yes	yes
Lmnb1	ENSMUSG00000024590	protein_coding	lamin B1 [Source:MGI Symbol;Acc:MGI:96795]	-0.623624	2.43e-13	-0.113778	0.382005	-0.321384	0.000428656	-0.0923549	0.517211	yes	no	yes
Pimreg	ENSMUSG00000020808	protein_coding	PICALM interacting mitotic regulator [Source:MGI Symbol;Acc:MGI:1924434]	-1.98602	2.5e-13	-0.0495801	0.918014	-0.631468	0.00201153	-0.0161764	0.977886	yes	no	yes
Lcn2	ENSMUSG00000026822	protein_coding	lipocalin 2 [Source:MGI Symbol;Acc:MGI:96757]	2.758	2.5e-13	-0.797212	0.413371	1.2099	0.0857717	2.70992	0.0669758	yes	yes	yes
Il6st	ENSMUSG00000021756	protein_coding	interleukin 6 signal transducer [Source:MGI Symbol;Acc:MGI:96560]	-0.450374	3.4e-13	-0.264228	0.210267	-0.256847	0.142975	-0.174027	0.370597	yes	yes	yes
Sox17	ENSMUSG00000025902	protein_coding	SRY (sex determining region Y)-box 17 [Source:MGI Symbol;Acc:MGI:107543]	-1.1378	3.91e-13	-0.282044	0.294527	-1.08646	3.01219e-11	-0.172867	0.564052	yes	no	yes
Map3k6	ENSMUSG00000028862	protein_coding	mitogen-activated protein kinase kinase kinase 6 [Source:MGI Symbol;Acc:MGI:1855691]	2.21193	4.53e-13	0.147506	0.842715	0.471373	0.304135	-0.357325	0.731803	yes	yes	yes
Cpxm2	ENSMUSG00000030862	protein_coding	carboxypeptidase X 2 (M14 family) [Source:MGI Symbol;Acc:MGI:1926006]	-1.46526	4.82e-13	0.190268	0.40958	-0.223339	0.15816	-0.0466005	0.904857	yes	yes	yes
AU021092	ENSMUSG00000051669	protein_coding	expressed sequence AU021092 [Source:MGI Symbol;Acc:MGI:2146559]	-1.19323	5.14e-13	-0.108704	0.716459	-0.2672	0.209204	-0.121873	0.766557	yes	yes	yes
Cyp2j9	ENSMUSG00000015224	protein_coding	cytochrome P450, family 2, subfamily j, polypeptide 9 [Source:MGI Symbol;Acc:MGI:1921769]	0.683226	5.51e-13	0.19953	0.304735	0.605994	6.86822e-08	0.0460581	0.898823	yes	no	yes
Slc19a2	ENSMUSG00000040918	protein_coding	solute carrier family 19 (thiamine transporter), member 2 [Source:MGI Symbol;Acc:MGI:1928761]	0.73639	6.12e-13	0.224994	0.250218	0.319334	0.0360769	0.314778	0.171927	yes	no	yes
Atl3	ENSMUSG00000024759	protein_coding	atlastin GTPase 3 [Source:MGI Symbol;Acc:MGI:1924270]	-0.466161	6.8e-13	-0.241264	0.338683	-0.1816	0.303798	-0.235534	0.0638092	yes	yes	yes
Rrm2	ENSMUSG00000020649	protein_coding	ribonucleotide reductase M2 [Source:MGI Symbol;Acc:MGI:98181]	-1.37653	6.85e-13	-0.0963876	0.742167	-0.565426	0.00137051	0.1183	0.783316	yes	no	yes
AU020206	ENSMUSG00000097415	lincRNA	expressed sequence AU020206 [Source:MGI Symbol;Acc:MGI:2142134]	-1.0589	7.25e-13	0.0664133	0.810352	-0.604478	0.00208329	-0.256264	0.363834	yes	no	yes
Far1	ENSMUSG00000030759	protein_coding	fatty acyl CoA reductase 1 [Source:MGI Symbol;Acc:MGI:1914670]	-0.432294	1.01e-12	-0.150965	0.308637	-0.0793824	0.481833	-0.0869511	0.504424	yes	yes	yes
Meaf6	ENSMUSG00000028863	protein_coding	MYST/Esa1-associated factor 6 [Source:MGI Symbol;Acc:MGI:1917338]	0.371584	1.18e-12	0.106486	0.461382	0.0666536	0.469521	0.0798172	0.654959	yes	yes	yes
Flvcr2	ENSMUSG00000034258	protein_coding	feline leukemia virus subgroup C cellular receptor 2 [Source:MGI Symbol;Acc:MGI:2384974]	-1.58776	1.22e-12	-0.317924	0.406067	-0.950962	7.37964e-05	-0.460495	0.218522	yes	no	yes
Ttyh3	ENSMUSG00000036565	protein_coding	tweety family member 3 [Source:MGI Symbol;Acc:MGI:1925589]	0.336292	1.66e-12	0.0573887	0.555814	0.0954613	0.351616	-0.0127244	0.965808	yes	yes	yes
Aurkb	ENSMUSG00000020897	protein_coding	aurora kinase B [Source:MGI Symbol;Acc:MGI:107168]	-1.79706	1.71e-12	-0.322277	0.356316	-0.607268	0.0540916	-0.0361264	0.959026	yes	yes	yes
Mafa	ENSMUSG00000047591	protein_coding	v-maf musculoaponeurotic fibrosarcoma oncogene family, protein A (avian) [Source:MGI Symbol;Acc:MGI:2673307]	0.699794	1.85e-12	0.139938	0.636821	0.0795262	0.651599	0.0989907	0.680113	yes	yes	yes
Amy1	ENSMUSG00000074264	protein_coding	amylase 1, salivary [Source:MGI Symbol;Acc:MGI:88019]	0.548706	1.86e-12	0.115763	0.534753	0.343057	0.00485969	0.138	0.365842	yes	no	yes
Orai2	ENSMUSG00000039747	protein_coding	ORAI calcium release-activated calcium modulator 2 [Source:MGI Symbol;Acc:MGI:2443195]	0.479326	2.37e-12	0.100067	0.566449	0.0285749	0.849114	0.0519601	0.825378	yes	yes	yes
Mical2	ENSMUSG00000038244	protein_coding	microtubule associated monooxygenase, calponin and LIM domain containing 2 [Source:MGI Symbol;Acc:MGI:2444947]	0.485323	2.59e-12	0.0797587	0.578941	0.207952	0.0370255	0.0654356	0.748007	yes	no	yes
Bche	ENSMUSG00000027792	protein_coding	butyrylcholinesterase [Source:MGI Symbol;Acc:MGI:894278]	-0.945023	3.34e-12	-0.0521236	0.913269	-0.153765	0.538722	-0.225648	0.331901	yes	yes	yes
C1qc	ENSMUSG00000036896	protein_coding	complement component 1, q subcomponent, C chain [Source:MGI Symbol;Acc:MGI:88225]	0.936636	3.58e-12	0.202851	0.265106	0.423849	0.0127659	0.174507	0.450702	yes	no	yes
Atp13a2	ENSMUSG00000036622	protein_coding	ATPase type 13A2 [Source:MGI Symbol;Acc:MGI:1922022]	0.311121	3.61e-12	0.146358	0.308695	0.0661903	0.373803	0.127912	0.333735	yes	yes	yes
Zbtb16	ENSMUSG00000066687	protein_coding	zinc finger and BTB domain containing 16 [Source:MGI Symbol;Acc:MGI:103222]	1.06762	4.04e-12	-0.0177913	0.964499	0.227656	0.305379	0.0548232	0.907059	yes	yes	yes
Ncapg2	ENSMUSG00000042029	protein_coding	non-SMC condensin II complex, subunit G2 [Source:MGI Symbol;Acc:MGI:1923294]	-0.974573	4.35e-12	-0.325183	0.304321	-0.551839	0.00121153	-0.189789	0.489596	yes	no	yes
Zfp950	ENSMUSG00000074733	protein_coding	zinc finger protein 950 [Source:MGI Symbol;Acc:MGI:2652824]	-0.865364	4.41e-12	-0.342924	0.0700156	-0.206962	0.146499	-0.255095	0.186969	yes	yes	yes
Heatr5a	ENSMUSG00000035181	protein_coding	HEAT repeat containing 5A [Source:MGI Symbol;Acc:MGI:2444133]	-0.652656	4.43e-12	-0.352906	0.109255	-0.354078	0.0480724	-0.223606	0.240177	yes	no	yes
Begain	ENSMUSG00000040867	protein_coding	brain-enriched guanylate kinase-associated [Source:MGI Symbol;Acc:MGI:3044626]	0.413441	4.75e-12	0.141977	0.333605	0.0765534	0.542825	0.0638938	0.599103	yes	yes	yes
Id3	ENSMUSG00000007872	protein_coding	inhibitor of DNA binding 3 [Source:MGI Symbol;Acc:MGI:96398]	-0.760828	5.41e-12	-0.099879	0.687643	-0.112058	0.568765	0.0243184	0.956747	yes	yes	yes
Sema6d	ENSMUSG00000027200	protein_coding	sema domain, transmembrane domain (TM), and cytoplasmic domain, (semaphorin) 6D [Source:MGI Symbol;Acc:MGI:2387661]	-0.317742	6.52e-12	-0.158832	0.316031	-0.172824	0.297451	-0.210425	0.0596625	yes	yes	yes
Retnlg	ENSMUSG00000022651	protein_coding	resistin like gamma [Source:MGI Symbol;Acc:MGI:2667763]	3.28317	7.52e-12	0.000865911	1	2.04337	0.00397707	3.49628	0.0844534	yes	no	yes
Pcdh12	ENSMUSG00000024440	protein_coding	protocadherin 12 [Source:MGI Symbol;Acc:MGI:1855700]	-1.72727	8.38e-12	-0.303407	0.192568	-0.549508	0.0215675	-0.329727	0.177854	yes	no	yes
Rnf213	ENSMUSG00000070327	protein_coding	ring finger protein 213 [Source:MGI Symbol;Acc:MGI:1289196]	-0.816084	8.81e-12	-0.416245	0.138985	-0.261072	0.142975	-0.389769	0.10052	yes	yes	yes
Iqgap3	ENSMUSG00000028068	protein_coding	IQ motif containing GTPase activating protein 3 [Source:MGI Symbol;Acc:MGI:3028642]	-1.8455	8.9e-12	-0.289151	0.451326	-0.785059	0.00183001	0.0456955	0.933633	yes	no	yes
Thra	ENSMUSG00000058756	protein_coding	thyroid hormone receptor alpha [Source:MGI Symbol;Acc:MGI:98742]	0.377267	9.07e-12	0.0913314	0.355618	0.135775	0.0964284	0.0206602	0.906647	yes	yes	yes
Ccna2	ENSMUSG00000027715	protein_coding	cyclin A2 [Source:MGI Symbol;Acc:MGI:108069]	-1.24487	9.1e-12	-0.198148	0.29211	-0.64964	2.25136e-07	0.0613712	0.844347	yes	no	yes
Tnfrsf19	ENSMUSG00000060548	protein_coding	tumor necrosis factor receptor superfamily, member 19 [Source:MGI Symbol;Acc:MGI:1352474]	-0.532783	9.77e-12	-0.0886761	0.498972	-0.357615	0.00111295	-0.119614	0.408794	yes	no	yes
Sash1	ENSMUSG00000015305	protein_coding	SAM and SH3 domain containing 1 [Source:MGI Symbol;Acc:MGI:1917347]	-0.409702	1.07e-11	-0.0978708	0.666804	-0.269389	0.120947	-0.189026	0.0744946	yes	yes	yes
Slc2a3	ENSMUSG00000003153	protein_coding	solute carrier family 2 (facilitated glucose transporter), member 3 [Source:MGI Symbol;Acc:MGI:95757]	0.323913	1.11e-11	0.105536	0.586061	0.113685	0.299111	0.198779	0.143541	yes	yes	yes
Vcam1	ENSMUSG00000027962	protein_coding	vascular cell adhesion molecule 1 [Source:MGI Symbol;Acc:MGI:98926]	-0.647623	1.23e-11	-0.114509	0.353888	-0.268527	0.0102783	-0.0899712	0.514973	yes	no	yes
Reps1	ENSMUSG00000019854	protein_coding	RalBP1 associated Eps domain containing protein [Source:MGI Symbol;Acc:MGI:1196373]	0.390903	1.23e-11	0.196813	0.0660028	0.174154	0.0651267	0.124245	0.301977	yes	yes	yes
Fbxo31	ENSMUSG00000052934	protein_coding	F-box protein 31 [Source:MGI Symbol;Acc:MGI:1354708]	0.496311	1.26e-11	0.18594	0.0544031	0.188851	0.0242504	0.148839	0.284395	yes	no	yes
Inpp5k	ENSMUSG00000006127	protein_coding	inositol polyphosphate 5-phosphatase K [Source:MGI Symbol;Acc:MGI:1194899]	0.555397	1.57e-11	0.138568	0.3037	0.18205	0.126676	0.03831	0.870821	yes	yes	yes
Brwd1	ENSMUSG00000022914	protein_coding	bromodomain and WD repeat domain containing 1 [Source:MGI Symbol;Acc:MGI:1890651]	-0.345711	1.6e-11	-0.118709	0.138469	-0.150073	0.0251194	-0.121745	0.196162	yes	no	yes
Sipa1	ENSMUSG00000056917	protein_coding	signal-induced proliferation associated gene 1 [Source:MGI Symbol;Acc:MGI:107576]	-0.536099	1.67e-11	-0.184981	0.287566	-0.270655	0.0190321	-0.0926741	0.570564	yes	no	yes
Ralgds	ENSMUSG00000026821	protein_coding	ral guanine nucleotide dissociation stimulator [Source:MGI Symbol;Acc:MGI:107485]	0.479347	1.79e-11	0.0929292	0.352225	0.187247	0.0437418	-0.00197876	0.993542	yes	no	yes
Kcnn3	ENSMUSG00000000794	protein_coding	potassium intermediate/small conductance calcium-activated channel, subfamily N, member 3 [Source:MGI Symbol;Acc:MGI:2153183]	-0.619108	1.83e-11	-0.237391	0.0885003	-0.414005	0.00429828	-0.133065	0.7073	yes	no	yes
Podxl	ENSMUSG00000025608	protein_coding	podocalyxin-like [Source:MGI Symbol;Acc:MGI:1351317]	-0.809683	1.87e-11	-0.281794	0.283568	-0.516405	0.00231563	-0.251297	0.34267	yes	no	yes
Foxm1	ENSMUSG00000001517	protein_coding	forkhead box M1 [Source:MGI Symbol;Acc:MGI:1347487]	-1.13038	2e-11	-0.138242	0.58005	-0.533884	2.21872e-05	0.0158508	0.971652	yes	no	yes
Tpcn1	ENSMUSG00000032741	protein_coding	two pore channel 1 [Source:MGI Symbol;Acc:MGI:2182472]	-0.578218	2.17e-11	-0.115867	0.576082	-0.161643	0.249679	-0.129348	0.423069	yes	yes	yes
Magt1	ENSMUSG00000031232	protein_coding	magnesium transporter 1 [Source:MGI Symbol;Acc:MGI:1914325]	-0.865814	2.2e-11	-0.137296	0.574533	-0.201495	0.206458	-0.0849739	0.738611	yes	yes	yes
Ap1b1	ENSMUSG00000009090	protein_coding	adaptor protein complex AP-1, beta 1 subunit [Source:MGI Symbol;Acc:MGI:1096368]	0.317712	2.28e-11	0.15021	0.128494	0.116146	0.208908	0.14537	0.0843549	yes	yes	yes
Dgkz	ENSMUSG00000040479	protein_coding	diacylglycerol kinase zeta [Source:MGI Symbol;Acc:MGI:1278339]	0.390812	2.39e-11	0.158621	0.096474	0.130236	0.114591	0.0836689	0.441179	yes	yes	yes
Lxn	ENSMUSG00000047557	protein_coding	latexin [Source:MGI Symbol;Acc:MGI:107633]	-0.757885	3.4e-11	-0.00629543	0.972257	-0.14175	0.158115	0.0428179	0.840907	yes	yes	yes
Gm5483	ENSMUSG00000079597	protein_coding	predicted gene 5483 [Source:MGI Symbol;Acc:MGI:3645124]	2.22313	3.4e-11	-0.709661	0.425057	0.857199	0.233177	2.16201	0.144866	yes	yes	yes
Ip6k1	ENSMUSG00000032594	protein_coding	inositol hexaphosphate kinase 1 [Source:MGI Symbol;Acc:MGI:1351633]	0.358042	3.4e-11	0.126392	0.231099	0.083686	0.270449	0.105251	0.218064	yes	yes	yes
Fat1	ENSMUSG00000070047	protein_coding	FAT atypical cadherin 1 [Source:MGI Symbol;Acc:MGI:109168]	-0.388933	3.4e-11	-0.331619	0.0580813	-0.385164	0.175836	-0.285202	0.0876028	yes	yes	yes
Eif4b	ENSMUSG00000058655	protein_coding	eukaryotic translation initiation factor 4B [Source:MGI Symbol;Acc:MGI:95304]	0.488185	3.61e-11	0.089558	0.285621	0.0637251	0.451415	0.0348645	0.792083	yes	yes	yes
Timp4	ENSMUSG00000030317	protein_coding	tissue inhibitor of metalloproteinase 4 [Source:MGI Symbol;Acc:MGI:109125]	0.476154	3.62e-11	0.132439	0.365974	0.366698	0.00619948	0.0171031	0.962792	yes	no	yes
Ovgp1	ENSMUSG00000074340	protein_coding	oviductal glycoprotein 1 [Source:MGI Symbol;Acc:MGI:106661]	1.37145	3.88e-11	0.338043	0.34571	0.388787	0.185456	0.214069	0.624413	yes	yes	yes
Esam	ENSMUSG00000001946	protein_coding	endothelial cell-specific adhesion molecule [Source:MGI Symbol;Acc:MGI:1916774]	-0.58951	4.32e-11	-0.20687	0.193365	-0.404812	0.000127754	-0.133818	0.482621	yes	no	yes
Smc2	ENSMUSG00000028312	protein_coding	structural maintenance of chromosomes 2 [Source:MGI Symbol;Acc:MGI:106067]	-0.979457	4.47e-11	-0.354565	0.0976086	-0.584934	3.57183e-07	-0.154552	0.48799	yes	no	yes
Ubxn2b	ENSMUSG00000028243	protein_coding	UBX domain protein 2B [Source:MGI Symbol;Acc:MGI:1915303]	-0.531502	5.77e-11	-0.0558473	0.691907	-0.0438185	0.773057	-0.0236805	0.929264	yes	yes	yes
Grk2	ENSMUSG00000024858	protein_coding	G protein-coupled receptor kinase 2 [Source:MGI Symbol;Acc:MGI:87940]	0.294219	5.98e-11	0.152334	0.266494	0.135967	0.0835345	0.109478	0.365842	yes	yes	yes
Klhl9	ENSMUSG00000070923	protein_coding	kelch-like 9 [Source:MGI Symbol;Acc:MGI:2180122]	-0.353078	6.31e-11	-0.102078	0.311134	-0.130868	0.20964	-0.0572595	0.627702	yes	yes	yes
Mettl16	ENSMUSG00000010554	protein_coding	methyltransferase like 16 [Source:MGI Symbol;Acc:MGI:1914743]	-0.62142	6.38e-11	-0.0924084	0.552749	-0.0766639	0.737282	-0.0186441	0.948202	yes	yes	yes
Gprasp2	ENSMUSG00000072966	protein_coding	G protein-coupled receptor associated sorting protein 2 [Source:MGI Symbol;Acc:MGI:2442071]	0.304887	6.6e-11	0.170643	0.297922	0.127078	0.295319	0.162328	0.149801	yes	yes	yes
C1qb	ENSMUSG00000036905	protein_coding	complement component 1, q subcomponent, beta polypeptide [Source:MGI Symbol;Acc:MGI:88224]	0.749258	6.85e-11	0.142336	0.440018	0.337655	0.011069	0.0615613	0.885695	yes	no	yes
Csrp1	ENSMUSG00000026421	protein_coding	cysteine and glycine-rich protein 1 [Source:MGI Symbol;Acc:MGI:88549]	0.689196	7.02e-11	0.187081	0.467182	0.551346	0.000280005	0.168813	0.510109	yes	no	yes
Pclaf	ENSMUSG00000040204	protein_coding	PCNA clamp associated factor [Source:MGI Symbol;Acc:MGI:1915276]	-2.01309	7.09e-11	-0.129315	0.670883	-0.513185	0.00673491	-0.0223563	0.968273	yes	no	yes
Hoxc8	ENSMUSG00000001657	protein_coding	homeobox C8 [Source:MGI Symbol;Acc:MGI:96198]	-1.51158	7.22e-11	-0.685199	0.430367	-0.658026	0.181749	-0.450292	1	yes	yes	yes
Kntc1	ENSMUSG00000029414	protein_coding	kinetochore associated 1 [Source:MGI Symbol;Acc:MGI:2673709]	-1.34243	7.87e-11	-0.359946	0.171553	-0.519726	0.0158773	-0.211974	0.534857	yes	no	yes
Ncan	ENSMUSG00000002341	protein_coding	neurocan [Source:MGI Symbol;Acc:MGI:104694]	-0.978586	8.36e-11	-0.209358	0.11178	-0.470539	1.21805e-06	-0.187869	0.13414	yes	no	yes
Nusap1	ENSMUSG00000027306	protein_coding	nucleolar and spindle associated protein 1 [Source:MGI Symbol;Acc:MGI:2675669]	-1.46243	8.89e-11	-0.325474	0.147548	-0.518247	0.00609828	-0.0207291	0.974058	yes	no	yes
Tnc	ENSMUSG00000028364	protein_coding	tenascin C [Source:MGI Symbol;Acc:MGI:101922]	-1.67259	9.08e-11	-0.570764	0.0835918	-0.702404	0.0285139	-0.400803	0.427147	yes	no	yes
Cry2	ENSMUSG00000068742	protein_coding	cryptochrome 2 (photolyase-like) [Source:MGI Symbol;Acc:MGI:1270859]	0.435312	9.37e-11	0.0963228	0.404044	0.0340259	0.799398	0.0117433	0.968384	yes	yes	yes
Angpt2	ENSMUSG00000031465	protein_coding	angiopoietin 2 [Source:MGI Symbol;Acc:MGI:1202890]	1.41347	9.44e-11	0.0740719	0.92789	2.34166	1.82126e-35	0.352086	0.59855	yes	no	yes
Aif1l	ENSMUSG00000001864	protein_coding	allograft inflammatory factor 1-like [Source:MGI Symbol;Acc:MGI:1919598]	-0.911514	9.63e-11	-0.310423	0.143238	-0.180167	0.376016	-0.21211	0.358334	yes	yes	yes
Atad2	ENSMUSG00000022360	protein_coding	ATPase family, AAA domain containing 2 [Source:MGI Symbol;Acc:MGI:1917722]	-1.58491	9.75e-11	-0.338339	0.198003	-0.393488	0.0424714	-0.029561	0.96389	yes	no	yes
Ccdc6	ENSMUSG00000048701	protein_coding	coiled-coil domain containing 6 [Source:MGI Symbol;Acc:MGI:1923801]	0.407841	1.08e-10	0.0814116	0.435769	0.0414187	0.771013	0.0493298	0.856956	yes	yes	yes
Aplnr	ENSMUSG00000044338	protein_coding	apelin receptor [Source:MGI Symbol;Acc:MGI:1346086]	-1.97588	1.17e-10	-0.147798	0.808374	-0.595975	0.154911	-0.360212	0.165218	yes	yes	yes
Espl1	ENSMUSG00000058290	protein_coding	extra spindle pole bodies 1, separase [Source:MGI Symbol;Acc:MGI:2146156]	-1.55593	1.24e-10	-0.255248	0.223669	-0.456719	0.00532695	-0.0779111	0.863401	yes	no	yes
Kctd13	ENSMUSG00000030685	protein_coding	potassium channel tetramerisation domain containing 13 [Source:MGI Symbol;Acc:MGI:1923739]	0.526055	1.37e-10	0.0679913	0.733023	0.071238	0.68035	0.00529804	0.985968	yes	yes	yes
Hmmr	ENSMUSG00000020330	protein_coding	hyaluronan mediated motility receptor (RHAMM) [Source:MGI Symbol;Acc:MGI:104667]	-2.0238	1.37e-10	-0.365835	0.291401	-0.802007	0.000404767	0.0711277	0.916844	yes	no	yes
Arhgap31	ENSMUSG00000022799	protein_coding	Rho GTPase activating protein 31 [Source:MGI Symbol;Acc:MGI:1333857]	-0.439134	1.37e-10	-0.208689	0.423962	-0.210715	0.242365	-0.173624	0.261373	yes	yes	yes
Sez6l2	ENSMUSG00000030683	protein_coding	seizure related 6 homolog like 2 [Source:MGI Symbol;Acc:MGI:2385295]	0.285943	1.43e-10	0.153707	0.263361	0.0911931	0.498819	0.128231	0.324899	yes	yes	yes
Hmgb2	ENSMUSG00000054717	protein_coding	high mobility group box 2 [Source:MGI Symbol;Acc:MGI:96157]	-1.21362	1.51e-10	-0.0580561	0.823656	-0.453311	2.95301e-06	0.0242345	0.964006	yes	no	yes
Igfbp4	ENSMUSG00000017493	protein_coding	insulin-like growth factor binding protein 4 [Source:MGI Symbol;Acc:MGI:96439]	-1.58605	1.51e-10	0.00953581	0.966088	-0.47346	0.00489627	0.100597	0.740765	yes	no	yes
Fam129a	ENSMUSG00000026483	protein_coding	family with sequence similarity 129, member A [Source:MGI Symbol;Acc:MGI:2137237]	-0.892567	1.52e-10	0.179829	0.576319	-0.23447	0.452062	-0.0882917	0.856419	yes	yes	yes
Ipo9	ENSMUSG00000041879	protein_coding	importin 9 [Source:MGI Symbol;Acc:MGI:1918944]	0.359403	1.56e-10	0.081	0.453006	0.0332145	0.748902	0.00408295	0.982774	yes	yes	yes
Cep170b	ENSMUSG00000072825	protein_coding	centrosomal protein 170B [Source:MGI Symbol;Acc:MGI:2145043]	0.422139	1.73e-10	0.0982171	0.350578	0.00625913	0.968592	0.0176654	0.94966	yes	yes	yes
Pou6f1	ENSMUSG00000009739	protein_coding	POU domain, class 6, transcription factor 1 [Source:MGI Symbol;Acc:MGI:102935]	0.416129	1.82e-10	0.0418658	0.720436	0.00647026	0.959323	-0.0237478	0.915892	yes	yes	yes
Col5a3	ENSMUSG00000004098	protein_coding	collagen, type V, alpha 3 [Source:MGI Symbol;Acc:MGI:1858212]	1.0409	1.83e-10	0.183298	0.495508	0.674202	0.000490149	0.0574296	0.934001	yes	no	yes
Ttc39aos1	ENSMUSG00000085873	antisense	Ttc39a opposite strand RNA 1 [Source:MGI Symbol;Acc:MGI:3651956]	0.914585	2.11e-10	0.315702	0.187416	0.341385	0.100954	0.29085	0.302391	yes	yes	yes
Snn	ENSMUSG00000037972	protein_coding	stannin [Source:MGI Symbol;Acc:MGI:1276549]	0.312469	2.11e-10	0.129601	0.0614813	0.137651	0.0796834	0.101064	0.290862	yes	yes	yes
Prss35	ENSMUSG00000033491	protein_coding	protease, serine 35 [Source:MGI Symbol;Acc:MGI:2444800]	-1.18291	2.27e-10	-0.0956301	0.581134	-0.31554	0.0193288	0.0165005	0.962792	yes	no	yes
Cdca2	ENSMUSG00000048922	protein_coding	cell division cycle associated 2 [Source:MGI Symbol;Acc:MGI:1919787]	-2.18872	2.34e-10	-0.179711	0.658622	-0.730344	0.0227215	-0.0887775	0.900274	yes	no	yes
Esco2	ENSMUSG00000022034	protein_coding	establishment of sister chromatid cohesion N-acetyltransferase 2 [Source:MGI Symbol;Acc:MGI:1919238]	-2.14424	2.6e-10	-0.420278	0.30105	-1.1407	3.15607e-05	-0.179802	0.748007	yes	no	yes
Clstn1	ENSMUSG00000039953	protein_coding	calsyntenin 1 [Source:MGI Symbol;Acc:MGI:1929895]	0.366339	2.6e-10	0.13862	0.180209	0.0930218	0.382096	0.131562	0.170211	yes	yes	yes
Mcm2	ENSMUSG00000002870	protein_coding	minichromosome maintenance complex component 2 [Source:MGI Symbol;Acc:MGI:105380]	-1.19602	2.74e-10	-0.154423	0.493595	-0.377173	0.0201861	0.0268887	0.946739	yes	no	yes
Cdk1	ENSMUSG00000019942	protein_coding	cyclin-dependent kinase 1 [Source:MGI Symbol;Acc:MGI:88351]	-1.57632	2.74e-10	0.00902389	0.982692	-0.444118	0.00968339	0.227737	0.566571	yes	no	yes
Stxbp1	ENSMUSG00000026797	protein_coding	syntaxin binding protein 1 [Source:MGI Symbol;Acc:MGI:107363]	0.32028	3.2e-10	0.162602	0.1387	0.106441	0.396823	0.133762	0.201076	yes	yes	yes
Rhoq	ENSMUSG00000024143	protein_coding	ras homolog family member Q [Source:MGI Symbol;Acc:MGI:1931553]	-0.476047	3.29e-10	-0.0516448	0.745943	-0.106231	0.422161	0.0630889	0.646653	yes	yes	yes
Lactb2	ENSMUSG00000025937	protein_coding	lactamase, beta 2 [Source:MGI Symbol;Acc:MGI:2442551]	-1.08429	3.41e-10	-0.0586172	0.891681	-0.190832	0.459529	-0.255948	0.373071	yes	yes	yes
Emc8	ENSMUSG00000031819	protein_coding	ER membrane protein complex subunit 8 [Source:MGI Symbol;Acc:MGI:1343095]	0.472728	3.42e-10	0.0354642	0.812591	0.0737725	0.433307	0.0565831	0.654959	yes	yes	yes
Timp2	ENSMUSG00000017466	protein_coding	tissue inhibitor of metalloproteinase 2 [Source:MGI Symbol;Acc:MGI:98753]	0.406433	3.5e-10	0.175684	0.188496	0.0758765	0.536984	0.172041	0.0874787	yes	yes	yes
Kif18b	ENSMUSG00000051378	protein_coding	kinesin family member 18B [Source:MGI Symbol;Acc:MGI:2446979]	-1.97361	3.86e-10	-0.299485	0.386501	-0.563593	0.020529	-0.106759	0.814962	yes	no	yes
Sema6a	ENSMUSG00000019647	protein_coding	sema domain, transmembrane domain (TM), and cytoplasmic domain, (semaphorin) 6A [Source:MGI Symbol;Acc:MGI:1203727]	-0.521422	3.92e-10	-0.0429289	0.891261	-0.0897233	0.512687	-0.203783	0.33686	yes	yes	yes
Plxnd1	ENSMUSG00000030123	protein_coding	plexin D1 [Source:MGI Symbol;Acc:MGI:2154244]	-0.798853	3.92e-10	-0.217322	0.453008	-0.127376	0.446001	-0.0775284	0.874052	yes	yes	yes
Atp9a	ENSMUSG00000027546	protein_coding	ATPase, class II, type 9A [Source:MGI Symbol;Acc:MGI:1330826]	0.346017	4.74e-10	0.122926	0.109815	0.0905861	0.249529	0.0703972	0.598315	yes	yes	yes
Susd6	ENSMUSG00000021133	protein_coding	sushi domain containing 6 [Source:MGI Symbol;Acc:MGI:2444661]	0.521163	4.87e-10	0.0953033	0.667505	0.239924	0.0645291	0.172416	0.16419	yes	yes	yes
Itga4	ENSMUSG00000027009	protein_coding	integrin alpha 4 [Source:MGI Symbol;Acc:MGI:96603]	-0.894184	4.97e-10	-0.281141	0.227413	0.0226959	0.949525	-0.0947518	0.786218	yes	yes	yes
Eng	ENSMUSG00000026814	protein_coding	endoglin [Source:MGI Symbol;Acc:MGI:95392]	-0.666683	5.25e-10	-0.199535	0.319796	-0.114657	0.326409	-0.0322406	0.905137	yes	yes	yes
Jade2	ENSMUSG00000020387	protein_coding	jade family PHD finger 2 [Source:MGI Symbol;Acc:MGI:1924151]	0.757498	5.26e-10	0.167598	0.247753	0.220451	0.146499	0.197501	0.185044	yes	yes	yes
Inpp5f	ENSMUSG00000042105	protein_coding	inositol polyphosphate-5-phosphatase F [Source:MGI Symbol;Acc:MGI:2141867]	0.377708	5.27e-10	0.0633741	0.743966	0.0231047	0.909378	0.0513481	0.839116	yes	yes	yes
Rpl41	ENSMUSG00000093674	protein_coding	ribosomal protein L41 [Source:MGI Symbol;Acc:MGI:1915195]	-0.288909	5.54e-10	-0.159339	0.0975891	-0.0914806	0.450439	-0.209103	0.0625558	yes	yes	yes
Tenm4	ENSMUSG00000048078	protein_coding	teneurin transmembrane protein 4 [Source:MGI Symbol;Acc:MGI:2447063]	-0.324447	5.59e-10	-0.176392	0.151876	-0.290984	0.0186282	-0.192395	0.163634	yes	no	yes
Git1	ENSMUSG00000011877	protein_coding	G protein-coupled receptor kinase-interactor 1 [Source:MGI Symbol;Acc:MGI:1927140]	0.392854	5.67e-10	0.0752648	0.465442	0.1053	0.165471	0.0446113	0.717582	yes	yes	yes
Arhgap29	ENSMUSG00000039831	protein_coding	Rho GTPase activating protein 29 [Source:MGI Symbol;Acc:MGI:2443818]	-0.846397	5.94e-10	-0.405537	0.108173	-0.28053	0.0658176	-0.261052	0.525671	yes	yes	yes
Atxn7l3	ENSMUSG00000059995	protein_coding	ataxin 7-like 3 [Source:MGI Symbol;Acc:MGI:3036270]	0.316172	6.04e-10	0.146409	0.186023	0.0794532	0.356591	0.133513	0.133487	yes	yes	yes
Slc24a3	ENSMUSG00000063873	protein_coding	solute carrier family 24 (sodium/potassium/calcium exchanger), member 3 [Source:MGI Symbol;Acc:MGI:2137513]	0.296014	6.04e-10	0.178669	0.0749443	0.127133	0.126676	0.134472	0.189979	yes	yes	yes
Atp13a4	ENSMUSG00000038094	protein_coding	ATPase type 13A4 [Source:MGI Symbol;Acc:MGI:1924456]	0.592472	6.88e-10	0.1563	0.293318	0.318938	0.0029564	0.0603135	0.797986	yes	no	yes
Cacfd1	ENSMUSG00000015488	protein_coding	calcium channel flower domain containing 1 [Source:MGI Symbol;Acc:MGI:1924317]	0.373506	7.14e-10	0.131604	0.269906	0.0606203	0.656841	0.0261699	0.902703	yes	yes	yes
Ubp1	ENSMUSG00000009741	protein_coding	upstream binding protein 1 [Source:MGI Symbol;Acc:MGI:104889]	0.397121	7.19e-10	0.0814111	0.610632	0.0643557	0.606713	0.00639496	0.975451	yes	yes	yes
Bap1	ENSMUSG00000021901	protein_coding	Brca1 associated protein 1 [Source:MGI Symbol;Acc:MGI:1206586]	0.352845	7.19e-10	0.0757599	0.501684	0.0796238	0.326407	0.0273801	0.852886	yes	yes	yes
Rrm1	ENSMUSG00000030978	protein_coding	ribonucleotide reductase M1 [Source:MGI Symbol;Acc:MGI:98180]	-0.496991	7.28e-10	-0.160857	0.224823	-0.298147	0.0050463	-0.00459007	0.990131	yes	no	yes
Cxcl12	ENSMUSG00000061353	protein_coding	chemokine (C-X-C motif) ligand 12 [Source:MGI Symbol;Acc:MGI:103556]	-1.3869	7.56e-10	-0.67241	0.0514622	-0.913563	7.52205e-17	-0.24472	0.724901	yes	no	yes
Gba2	ENSMUSG00000028467	protein_coding	glucosidase beta 2 [Source:MGI Symbol;Acc:MGI:2654325]	0.341602	7.74e-10	0.114765	0.337411	0.138902	0.152729	0.125267	0.302391	yes	yes	yes
Adgre5	ENSMUSG00000002885	protein_coding	adhesion G protein-coupled receptor E5 [Source:MGI Symbol;Acc:MGI:1347095]	-0.978776	8.17e-10	-0.180416	0.484402	-0.451681	0.00359714	-0.0864219	0.826797	yes	no	yes
Erg	ENSMUSG00000040732	protein_coding	ETS transcription factor [Source:MGI Symbol;Acc:MGI:95415]	-0.947964	8.44e-10	-0.104044	0.708407	-0.876299	3.27519e-07	-0.281438	0.302391	yes	no	yes
Kif22	ENSMUSG00000030677	protein_coding	kinesin family member 22 [Source:MGI Symbol;Acc:MGI:109233]	-0.845459	8.45e-10	-0.0331507	0.918308	-0.184999	0.379979	0.0691505	0.850783	yes	yes	yes
Cplx2	ENSMUSG00000025867	protein_coding	complexin 2 [Source:MGI Symbol;Acc:MGI:104726]	0.325906	8.45e-10	0.16233	0.12954	0.0698966	0.5054	0.114053	0.287229	yes	yes	yes
Sfxn5	ENSMUSG00000033720	protein_coding	sideroflexin 5 [Source:MGI Symbol;Acc:MGI:2137681]	-0.486227	8.47e-10	-0.0363289	0.812591	-0.147109	0.322651	-0.0299073	0.872697	yes	yes	yes
Tst	ENSMUSG00000044986	protein_coding	thiosulfate sulfurtransferase, mitochondrial [Source:MGI Symbol;Acc:MGI:98852]	-0.622333	8.54e-10	0.186787	0.235747	0.0860019	0.509954	0.185204	0.37955	yes	yes	yes
Fabp4	ENSMUSG00000062515	protein_coding	fatty acid binding protein 4, adipocyte [Source:MGI Symbol;Acc:MGI:88038]	-2.51093	8.85e-10	2.06338	0.155812	0.286737	0.871335	0.151307	0.939026	yes	yes	yes
Plpp3	ENSMUSG00000028517	protein_coding	phospholipid phosphatase 3 [Source:MGI Symbol;Acc:MGI:1915166]	-0.370925	9.42e-10	-0.0144619	0.94143	-0.175384	0.0951933	0.00649524	0.979371	yes	yes	yes
Asprv1	ENSMUSG00000033508	protein_coding	aspartic peptidase, retroviral-like 1 [Source:MGI Symbol;Acc:MGI:1915105]	2.19033	9.76e-10	0.54784	0.452595	0.917522	0.142145	0.964538	0.289195	yes	yes	yes
Oprl1	ENSMUSG00000027584	protein_coding	opioid receptor-like 1 [Source:MGI Symbol;Acc:MGI:97440]	0.359056	9.76e-10	0.132199	0.336924	0.138643	0.170413	0.178489	0.112703	yes	yes	yes
Arrb1	ENSMUSG00000018909	protein_coding	arrestin, beta 1 [Source:MGI Symbol;Acc:MGI:99473]	0.273243	1.01e-09	0.000139821	0.999447	-0.00675497	0.969824	0.0184933	0.952768	yes	yes	yes
Myo6	ENSMUSG00000033577	protein_coding	myosin VI [Source:MGI Symbol;Acc:MGI:104785]	-0.446541	1.07e-09	-0.149229	0.532832	-0.144167	0.378974	-0.209957	0.0876028	yes	yes	yes
Scg2	ENSMUSG00000050711	protein_coding	secretogranin II [Source:MGI Symbol;Acc:MGI:103033]	0.422644	1.07e-09	0.138245	0.422211	0.066598	0.679279	0.106615	0.490025	yes	yes	yes
Vsnl1	ENSMUSG00000054459	protein_coding	visinin-like 1 [Source:MGI Symbol;Acc:MGI:1349453]	0.413414	1.07e-09	0.272188	0.0505433	0.256676	0.116762	0.221542	0.0779248	yes	yes	yes
Tmem82	ENSMUSG00000043085	protein_coding	transmembrane protein 82 [Source:MGI Symbol;Acc:MGI:2384869]	2.24967	1.2e-09	0.0521789	0.96581	1.03309	0.0874873	0.205613	0.896452	yes	yes	yes
Egflam	ENSMUSG00000042961	protein_coding	EGF-like, fibronectin type III and laminin G domains [Source:MGI Symbol;Acc:MGI:2146149]	-0.876621	1.2e-09	-0.396076	0.512774	-0.217668	0.249425	-0.17543	0.852886	yes	yes	yes
Ptprn	ENSMUSG00000026204	protein_coding	protein tyrosine phosphatase, receptor type, N [Source:MGI Symbol;Acc:MGI:102765]	0.318318	1.2e-09	0.179072	0.272015	0.0804593	0.464553	0.121658	0.247543	yes	yes	yes
Zfp369	ENSMUSG00000021514	protein_coding	zinc finger protein 369 [Source:MGI Symbol;Acc:MGI:2176229]	-0.482663	1.2e-09	-0.224761	0.100397	-0.218264	0.0950404	-0.205542	0.10565	yes	yes	yes
Spc25	ENSMUSG00000005233	protein_coding	SPC25, NDC80 kinetochore complex component, homolog (S. cerevisiae) [Source:MGI Symbol;Acc:MGI:1913692]	-1.69852	1.21e-09	-0.183018	0.645259	-0.527759	0.0396212	0.0500257	0.930915	yes	no	yes
Actr3b	ENSMUSG00000056367	protein_coding	ARP3 actin-related protein 3B [Source:MGI Symbol;Acc:MGI:2661120]	0.437628	1.32e-09	0.182585	0.207622	0.227733	0.018678	0.184941	0.131734	yes	no	yes
Zc3h11a	ENSMUSG00000102976	protein_coding	zinc finger CCCH type containing 11A [Source:MGI Symbol;Acc:MGI:1917829]	-0.799481	1.48e-09	-0.29273	0.275869	-0.303109	0.124421	-0.367716	0.0577391	yes	yes	yes
Ssx2ip	ENSMUSG00000036825	protein_coding	synovial sarcoma, X 2 interacting protein [Source:MGI Symbol;Acc:MGI:2139150]	0.465204	1.48e-09	0.207548	0.158815	0.160923	0.315486	0.201286	0.129356	yes	yes	yes
Gucy1a1	ENSMUSG00000033910	protein_coding	guanylate cyclase 1, soluble, alpha 1 [Source:MGI Symbol;Acc:MGI:1926562]	-0.549095	1.5e-09	-0.131493	0.419294	-0.244257	0.0249594	-0.164392	0.288053	yes	no	yes
Ube2c	ENSMUSG00000001403	protein_coding	ubiquitin-conjugating enzyme E2C [Source:MGI Symbol;Acc:MGI:1915862]	-1.51736	1.69e-09	-0.242366	0.376449	-0.36856	0.0290399	0.0556744	0.898001	yes	no	yes
Wwtr1	ENSMUSG00000027803	protein_coding	WW domain containing transcription regulator 1 [Source:MGI Symbol;Acc:MGI:1917649]	-0.748581	1.73e-09	-0.168876	0.44963	-0.289608	0.00407462	-0.170592	0.481234	yes	no	yes
Tmem145	ENSMUSG00000043843	protein_coding	transmembrane protein 145 [Source:MGI Symbol;Acc:MGI:3607779]	0.45561	1.75e-09	0.140697	0.482467	0.108555	0.299111	0.10465	0.543865	yes	yes	yes
Cd93	ENSMUSG00000027435	protein_coding	CD93 antigen [Source:MGI Symbol;Acc:MGI:106664]	-1.38928	1.8e-09	-0.219629	0.385379	-0.814286	1.39713e-10	-0.222294	0.198801	yes	no	yes
Smad3	ENSMUSG00000032402	protein_coding	SMAD family member 3 [Source:MGI Symbol;Acc:MGI:1201674]	0.506136	1.83e-09	-0.00644035	0.975397	0.140207	0.400372	0.0176913	0.963572	yes	yes	yes
Jam2	ENSMUSG00000053062	protein_coding	junction adhesion molecule 2 [Source:MGI Symbol;Acc:MGI:1933820]	-0.603022	1.88e-09	-0.0660784	0.763645	-0.159006	0.326651	-0.013818	0.965808	yes	yes	yes
Fkbp9	ENSMUSG00000029781	protein_coding	FK506 binding protein 9 [Source:MGI Symbol;Acc:MGI:1350921]	-0.529132	2.05e-09	-0.0916985	0.792932	-0.0671575	0.773057	-0.0811401	0.785859	yes	yes	yes
Lrtm2	ENSMUSG00000055003	protein_coding	leucine-rich repeats and transmembrane domains 2 [Source:MGI Symbol;Acc:MGI:2141485]	0.36001	2.1e-09	0.130335	0.309669	0.252157	0.0011429	0.148416	0.146432	yes	no	yes
Spock1	ENSMUSG00000056222	protein_coding	sparc/osteonectin, cwcv and kazal-like domains proteoglycan 1 [Source:MGI Symbol;Acc:MGI:105371]	0.36761	2.18e-09	0.177735	0.200705	0.0765314	0.533657	0.10465	0.524071	yes	yes	yes
5730409E04Rik	ENSMUSG00000073755	protein_coding	RIKEN cDNA 5730409E04Rik gene [Source:MGI Symbol;Acc:MGI:3609248]	0.352473	2.22e-09	0.174788	0.163946	0.147905	0.136862	0.175977	0.0758914	yes	yes	yes
Kcnc4	ENSMUSG00000027895	protein_coding	potassium voltage gated channel, Shaw-related subfamily, member 4 [Source:MGI Symbol;Acc:MGI:96670]	0.293759	2.26e-09	0.165611	0.104425	0.0752448	0.529302	0.16776	0.157478	yes	yes	yes
Klhl11	ENSMUSG00000048732	protein_coding	kelch-like 11 [Source:MGI Symbol;Acc:MGI:2388648]	-0.653967	2.28e-09	-0.512601	0.37318	-0.555957	0.169084	-0.403394	0.15764	yes	yes	yes
Sema4b	ENSMUSG00000030539	protein_coding	sema domain, immunoglobulin domain (Ig), transmembrane domain (TM) and short cytoplasmic domain, (semaphorin) 4B [Source:MGI Symbol;Acc:MGI:107559]	0.481903	2.29e-09	0.175798	0.130471	0.244773	0.00747126	0.0459186	0.875862	yes	no	yes
Ak4	ENSMUSG00000028527	protein_coding	adenylate kinase 4 [Source:MGI Symbol;Acc:MGI:87979]	-0.766088	2.3e-09	-0.0731292	0.663661	-0.186794	0.386407	-0.039543	0.879613	yes	yes	yes
Col11a1	ENSMUSG00000027966	protein_coding	collagen, type XI, alpha 1 [Source:MGI Symbol;Acc:MGI:88446]	-0.473391	2.39e-09	-0.100755	0.362545	-0.131275	0.155253	0.0992245	0.794631	yes	yes	yes
Kctd2	ENSMUSG00000016940	protein_coding	potassium channel tetramerisation domain containing 2 [Source:MGI Symbol;Acc:MGI:1917632]	0.50937	2.41e-09	0.183637	0.118055	0.209249	0.0320069	0.179298	0.196354	yes	no	yes
Cdc20	ENSMUSG00000006398	protein_coding	cell division cycle 20 [Source:MGI Symbol;Acc:MGI:1859866]	-1.51707	2.44e-09	-0.112113	0.670883	-0.622418	0.000174634	-0.0261143	0.963317	yes	no	yes
Arrdc2	ENSMUSG00000002910	protein_coding	arrestin domain containing 2 [Source:MGI Symbol;Acc:MGI:1918057]	0.9342	2.76e-09	0.386137	0.0972081	0.523656	0.0123439	0.30646	0.361192	yes	no	yes
Zfand2a	ENSMUSG00000053581	protein_coding	zinc finger, AN1-type domain 2A [Source:MGI Symbol;Acc:MGI:2140729]	0.33864	2.84e-09	0.143227	0.102782	0.124569	0.230606	0.14066	0.206848	yes	yes	yes
Ndc80	ENSMUSG00000024056	protein_coding	NDC80 kinetochore complex component [Source:MGI Symbol;Acc:MGI:1914302]	-1.91286	3.04e-09	-0.431647	0.26658	-0.751477	0.00492103	-0.214595	0.725319	yes	no	yes
Nkain4	ENSMUSG00000027574	protein_coding	Na+/K+ transporting ATPase interacting 4 [Source:MGI Symbol;Acc:MGI:1915372]	0.538768	3.14e-09	0.00241772	0.991985	0.36378	0.00538565	0.046382	0.902243	yes	no	yes
Brsk2	ENSMUSG00000053046	protein_coding	BR serine/threonine kinase 2 [Source:MGI Symbol;Acc:MGI:1923020]	0.364947	3.18e-09	0.160897	0.100925	0.138244	0.0251879	0.126216	0.201076	yes	no	yes
Scly	ENSMUSG00000026307	protein_coding	selenocysteine lyase [Source:MGI Symbol;Acc:MGI:1355310]	-0.776163	3.24e-09	-0.0399768	0.884698	-0.190029	0.225425	-0.0547993	0.868345	yes	yes	yes
2010300C02Rik	ENSMUSG00000026090	protein_coding	RIKEN cDNA 2010300C02 gene [Source:MGI Symbol;Acc:MGI:1919347]	0.721349	3.3e-09	0.0826868	0.722622	0.0119613	0.965777	0.0220454	0.95877	yes	yes	yes
Kif23	ENSMUSG00000032254	protein_coding	kinesin family member 23 [Source:MGI Symbol;Acc:MGI:1919069]	-1.74494	3.3e-09	-0.500807	0.14555	-0.8293	4.0038e-05	-0.106535	0.818586	yes	no	yes
Luc7l2	ENSMUSG00000029823	protein_coding	LUC7-like 2 (S. cerevisiae) [Source:MGI Symbol;Acc:MGI:2183260]	-0.308773	3.95e-09	-0.0432268	0.735092	-0.0580731	0.580702	-0.119676	0.264571	yes	yes	yes
P4ha1	ENSMUSG00000019916	protein_coding	procollagen-proline, 2-oxoglutarate 4-dioxygenase (proline 4-hydroxylase), alpha 1 polypeptide [Source:MGI Symbol;Acc:MGI:97463]	-0.726478	3.95e-09	-0.178031	0.31872	0.0740803	0.708006	0.02942	0.937208	yes	yes	yes
Ocln	ENSMUSG00000021638	protein_coding	occludin [Source:MGI Symbol;Acc:MGI:106183]	-0.825867	3.96e-09	-0.398915	0.0832729	-0.851871	9.61713e-10	-0.432193	0.11889	yes	no	yes
Micu3	ENSMUSG00000039478	protein_coding	mitochondrial calcium uptake family, member 3 [Source:MGI Symbol;Acc:MGI:1925756]	0.368853	4.06e-09	0.195827	0.068168	0.158317	0.170413	0.171425	0.10274	yes	yes	yes
Lhfpl2	ENSMUSG00000045312	protein_coding	lipoma HMGIC fusion partner-like 2 [Source:MGI Symbol;Acc:MGI:2145236]	-0.594563	4.08e-09	-0.0431443	0.866134	-0.237713	0.0899412	0.048474	0.84579	yes	yes	yes
Eef2k	ENSMUSG00000035064	protein_coding	eukaryotic elongation factor-2 kinase [Source:MGI Symbol;Acc:MGI:1195261]	0.378826	4.1e-09	-0.0373571	0.794071	0.0704917	0.546625	-0.00082947	0.996599	yes	yes	yes
9530059O14Rik	ENSMUSG00000097736	lincRNA	RIKEN cDNA 9530059O14 gene [Source:MGI Symbol;Acc:MGI:2442421]	-1.01391	4.64e-09	-0.235793	0.292184	-0.259435	0.297512	-0.203009	0.548533	yes	yes	yes
Arfip2	ENSMUSG00000030881	protein_coding	ADP-ribosylation factor interacting protein 2 [Source:MGI Symbol;Acc:MGI:1924182]	0.458247	5.13e-09	0.167073	0.0534359	0.200979	0.020078	0.171858	0.129869	yes	no	yes
Nsg1	ENSMUSG00000029126	protein_coding	neuron specific gene family member 1 [Source:MGI Symbol;Acc:MGI:109149]	0.35206	5.26e-09	0.173613	0.234749	0.124715	0.406039	0.136099	0.398271	yes	yes	yes
Zhx3	ENSMUSG00000035877	protein_coding	zinc fingers and homeoboxes 3 [Source:MGI Symbol;Acc:MGI:2444772]	0.392027	5.35e-09	0.00513509	0.978785	0.124321	0.304135	-0.116353	0.503436	yes	yes	yes
Asic2	ENSMUSG00000020704	protein_coding	acid-sensing (proton-gated) ion channel 2 [Source:MGI Symbol;Acc:MGI:1100867]	0.324164	5.37e-09	0.180985	0.234336	0.110247	0.386407	0.0781389	0.57951	yes	yes	yes
2900097C17Rik	ENSMUSG00000102869	lincRNA	RIKEN cDNA 2900097C17 gene [Source:MGI Symbol;Acc:MGI:1914767]	0.332174	5.59e-09	0.07476	0.480673	0.0305583	0.799434	0.0624016	0.641787	yes	yes	yes
S100a16	ENSMUSG00000074457	protein_coding	S100 calcium binding protein A16 [Source:MGI Symbol;Acc:MGI:1915110]	-0.558934	5.76e-09	0.0653682	0.778533	0.0325014	0.86852	0.0158114	0.973715	yes	yes	yes
Chst2	ENSMUSG00000033350	protein_coding	carbohydrate sulfotransferase 2 [Source:MGI Symbol;Acc:MGI:1891160]	0.352292	5.98e-09	0.0839323	0.527773	0.189636	0.0411026	0.0392982	0.824892	yes	no	yes
Tbc1d19	ENSMUSG00000039178	protein_coding	TBC1 domain family, member 19 [Source:MGI Symbol;Acc:MGI:1914499]	-0.527603	5.98e-09	-0.116057	0.465741	-0.135512	0.268846	-0.136855	0.391344	yes	yes	yes
Cdh13	ENSMUSG00000031841	protein_coding	cadherin 13 [Source:MGI Symbol;Acc:MGI:99551]	0.348657	6.06e-09	0.112304	0.545163	0.0189021	0.922493	0.108777	0.67236	yes	yes	yes
Dus3l	ENSMUSG00000007603	protein_coding	dihydrouridine synthase 3-like (S. cerevisiae) [Source:MGI Symbol;Acc:MGI:2147092]	0.39919	6.8e-09	0.129184	0.493837	0.141127	0.259893	0.0662612	0.697953	yes	yes	yes
Ptprg	ENSMUSG00000021745	protein_coding	protein tyrosine phosphatase, receptor type, G [Source:MGI Symbol;Acc:MGI:97814]	-0.29818	6.86e-09	-0.226048	0.108505	-0.335889	0.0017413	-0.212001	0.160995	yes	no	yes
Wsb2	ENSMUSG00000029364	protein_coding	WD repeat and SOCS box-containing 2 [Source:MGI Symbol;Acc:MGI:2144041]	0.275878	6.87e-09	0.0702469	0.622638	0.0243824	0.82199	0.0397829	0.860594	yes	yes	yes
Prkacb	ENSMUSG00000005034	protein_coding	protein kinase, cAMP dependent, catalytic, beta [Source:MGI Symbol;Acc:MGI:97594]	0.407178	7.07e-09	0.110569	0.34181	0.061557	0.655926	0.16242	0.0586144	yes	yes	yes
Slc6a1	ENSMUSG00000030310	protein_coding	solute carrier family 6 (neurotransmitter transporter, GABA), member 1 [Source:MGI Symbol;Acc:MGI:95627]	0.297603	7.48e-09	0.098401	0.283717	0.0580923	0.59206	0.0573468	0.559739	yes	yes	yes
Csdc2	ENSMUSG00000042109	protein_coding	cold shock domain containing C2, RNA binding [Source:MGI Symbol;Acc:MGI:2146027]	0.283779	7.87e-09	0.0642506	0.670883	0.0909428	0.281264	0.0243071	0.927788	yes	yes	yes
Thsd4	ENSMUSG00000032289	protein_coding	thrombospondin, type I, domain containing 4 [Source:MGI Symbol;Acc:MGI:2672033]	-0.615938	7.91e-09	-0.222105	0.462176	-0.0600103	0.8579	-0.315054	0.0575859	yes	yes	yes
Cables1	ENSMUSG00000040957	protein_coding	CDK5 and Abl enzyme substrate 1 [Source:MGI Symbol;Acc:MGI:1927065]	0.70583	8.05e-09	0.16231	0.427505	0.376231	0.0175556	0.190157	0.396337	yes	no	yes
Plce1	ENSMUSG00000024998	protein_coding	phospholipase C, epsilon 1 [Source:MGI Symbol;Acc:MGI:1921305]	0.477199	8.05e-09	-0.175675	0.373114	0.106129	0.571653	-0.0930132	0.704151	yes	yes	yes
Pomt1	ENSMUSG00000039254	protein_coding	protein-O-mannosyltransferase 1 [Source:MGI Symbol;Acc:MGI:2138994]	-0.589037	8.75e-09	-0.17084	0.243177	-0.179782	0.137001	-0.135605	0.311525	yes	yes	yes
Top1	ENSMUSG00000070544	protein_coding	topoisomerase (DNA) I [Source:MGI Symbol;Acc:MGI:98788]	-0.37043	9.2e-09	-0.143182	0.213678	-0.145395	0.109238	-0.0602284	0.673126	yes	yes	yes
Tapt1	ENSMUSG00000046985	protein_coding	transmembrane anterior posterior transformation 1 [Source:MGI Symbol;Acc:MGI:2683537]	0.37833	9.64e-09	0.117881	0.315438	0.154049	0.0980398	0.0687886	0.646333	yes	yes	yes
Hmga1b	ENSMUSG00000078249	protein_coding	high mobility group AT-hook 1B [Source:MGI Symbol;Acc:MGI:96161]	0.397541	9.67e-09	0.186713	0.0902736	0.19474	0.0377034	0.180147	0.12084	yes	no	yes
Mark1	ENSMUSG00000026620	protein_coding	MAP/microtubule affinity regulating kinase 1 [Source:MGI Symbol;Acc:MGI:2664902]	0.307414	9.73e-09	0.0637658	0.649806	-0.0276243	0.809043	0.0748218	0.609614	yes	yes	yes
Hepacam	ENSMUSG00000046240	protein_coding	hepatocyte cell adhesion molecule [Source:MGI Symbol;Acc:MGI:1920177]	0.306317	9.95e-09	0.144805	0.220097	0.233487	0.0323675	-0.0123451	0.962607	yes	no	yes
Me2	ENSMUSG00000024556	protein_coding	malic enzyme 2, NAD(+)-dependent, mitochondrial [Source:MGI Symbol;Acc:MGI:2147351]	-0.610922	1.02e-08	-0.0772099	0.766397	-0.112096	0.604185	-0.027772	0.914996	yes	yes	yes
Dlgap5	ENSMUSG00000037544	protein_coding	DLG associated protein 5 [Source:MGI Symbol;Acc:MGI:2183453]	-1.9574	1.02e-08	-0.318676	0.397628	-0.879701	0.00688739	-0.170318	0.787959	yes	no	yes
Prkcg	ENSMUSG00000078816	protein_coding	protein kinase C, gamma [Source:MGI Symbol;Acc:MGI:97597]	0.40013	1.02e-08	0.286971	0.171791	0.189507	0.142975	0.100568	0.561639	yes	yes	yes
Htra3	ENSMUSG00000029096	protein_coding	HtrA serine peptidase 3 [Source:MGI Symbol;Acc:MGI:1925808]	-0.756135	1.03e-08	-0.048601	0.854775	-0.359824	0.0165331	-0.140576	0.527117	yes	no	yes
Iglon5	ENSMUSG00000013367	protein_coding	IgLON family member 5 [Source:MGI Symbol;Acc:MGI:2686277]	0.278539	1.05e-08	0.192762	0.0515589	0.167774	0.142975	0.153195	0.238155	yes	yes	yes
Nxph1	ENSMUSG00000046178	protein_coding	neurexophilin 1 [Source:MGI Symbol;Acc:MGI:107492]	0.440775	1.07e-08	0.131971	0.398625	0.091676	0.421108	0.123626	0.416142	yes	yes	yes
Dbi	ENSMUSG00000026385	protein_coding	diazepam binding inhibitor [Source:MGI Symbol;Acc:MGI:94865]	-0.370936	1.07e-08	0.0896918	0.403192	0.0207048	0.911373	0.00406286	0.985888	yes	yes	yes
Pmaip1	ENSMUSG00000024521	protein_coding	phorbol-12-myristate-13-acetate-induced protein 1 [Source:MGI Symbol;Acc:MGI:1930146]	1.071	1.11e-08	0.24176	0.544369	0.5368	0.0435356	0.430872	0.236373	yes	no	yes
Abtb1	ENSMUSG00000030083	protein_coding	ankyrin repeat and BTB (POZ) domain containing 1 [Source:MGI Symbol;Acc:MGI:1933148]	0.477469	1.12e-08	0.137166	0.429927	0.254432	0.0252244	0.114512	0.493824	yes	no	yes
Ly6h	ENSMUSG00000022577	protein_coding	lymphocyte antigen 6 complex, locus H [Source:MGI Symbol;Acc:MGI:1346030]	0.348943	1.12e-08	0.253254	0.181728	0.240934	0.0338706	0.180654	0.120484	yes	no	yes
Cdkn1a	ENSMUSG00000023067	protein_coding	cyclin-dependent kinase inhibitor 1A (P21) [Source:MGI Symbol;Acc:MGI:104556]	0.718673	1.2e-08	0.0918968	0.756141	0.461909	0.00158934	0.14139	0.705241	yes	no	yes
Tk1	ENSMUSG00000025574	protein_coding	thymidine kinase 1 [Source:MGI Symbol;Acc:MGI:98763]	-0.958649	1.2e-08	-0.234491	0.319065	-0.403476	0.0647599	-0.0329644	0.946739	yes	yes	yes
Stfa2	ENSMUSG00000022902	protein_coding	stefin A2 [Source:MGI Symbol;Acc:MGI:106197]	2.247	1.22e-08	-1.55111	0.135859	0.652966	0.446457	2.32908	0.245552	yes	yes	yes
Olfm2	ENSMUSG00000032172	protein_coding	olfactomedin 2 [Source:MGI Symbol;Acc:MGI:3045350]	0.32442	1.24e-08	0.219911	0.147835	0.195932	0.146435	0.142936	0.276933	yes	yes	yes
Ppp2r2d	ENSMUSG00000041769	protein_coding	protein phosphatase 2, regulatory subunit B, delta [Source:MGI Symbol;Acc:MGI:1289252]	0.373942	1.28e-08	0.138774	0.116079	0.100431	0.299319	0.135708	0.207072	yes	yes	yes
Cds2	ENSMUSG00000058793	protein_coding	CDP-diacylglycerol synthase (phosphatidate cytidylyltransferase) 2 [Source:MGI Symbol;Acc:MGI:1332236]	0.248998	1.31e-08	0.0739901	0.50454	-0.0204921	0.910125	0.0574244	0.779649	yes	yes	yes
Kcnip1	ENSMUSG00000053519	protein_coding	Kv channel-interacting protein 1 [Source:MGI Symbol;Acc:MGI:1917607]	0.370369	1.33e-08	0.186021	0.252578	0.148631	0.367843	0.164496	0.223159	yes	yes	yes
Tubb2a	ENSMUSG00000058672	protein_coding	tubulin, beta 2A class IIA [Source:MGI Symbol;Acc:MGI:107861]	0.285383	1.37e-08	0.170383	0.331397	0.120571	0.459529	0.108736	0.390531	yes	yes	yes
Ap3s2	ENSMUSG00000063801	protein_coding	adaptor-related protein complex 3, sigma 2 subunit [Source:MGI Symbol;Acc:MGI:1337060]	0.357995	1.52e-08	0.118698	0.174987	0.0738011	0.494728	0.0691313	0.574763	yes	yes	yes
Nyap1	ENSMUSG00000045348	protein_coding	neuronal tyrosine-phosphorylated phosphoinositide 3-kinase adaptor 1 [Source:MGI Symbol;Acc:MGI:2443880]	0.337451	1.54e-08	0.0745853	0.665728	0.0245514	0.864013	0.0416071	0.869537	yes	yes	yes
Acot1	ENSMUSG00000072949	protein_coding	acyl-CoA thioesterase 1 [Source:MGI Symbol;Acc:MGI:1349396]	-0.606921	1.56e-08	-0.111543	0.456488	-0.295696	0.0068036	-0.0295133	0.944755	yes	no	yes
Rhou	ENSMUSG00000039960	protein_coding	ras homolog family member U [Source:MGI Symbol;Acc:MGI:1916831]	0.681063	1.64e-08	0.205677	0.308905	0.34695	0.0166704	-0.0133466	0.978583	yes	no	yes
Cat	ENSMUSG00000027187	protein_coding	catalase [Source:MGI Symbol;Acc:MGI:88271]	-0.403012	1.66e-08	0.0535558	0.715518	-0.0410454	0.741266	-0.00241391	0.99134	yes	yes	yes
Mllt11	ENSMUSG00000053192	protein_coding	myeloid/lymphoid or mixed-lineage leukemia; translocated to, 11 [Source:MGI Symbol;Acc:MGI:1929671]	0.271278	1.74e-08	0.11997	0.443559	0.107781	0.468172	0.0764096	0.621154	yes	yes	yes
Nos3	ENSMUSG00000028978	protein_coding	nitric oxide synthase 3, endothelial cell [Source:MGI Symbol;Acc:MGI:97362]	-0.929648	1.8e-08	-0.0549707	0.888977	-0.71744	1.32024e-06	-0.102142	0.716935	yes	no	yes
Slfn5	ENSMUSG00000054404	protein_coding	schlafen 5 [Source:MGI Symbol;Acc:MGI:1329004]	-1.04689	1.85e-08	-0.324149	0.346514	-0.923414	3.7431e-07	-0.378505	0.10845	yes	no	yes
Mgrn1	ENSMUSG00000022517	protein_coding	mahogunin, ring finger 1 [Source:MGI Symbol;Acc:MGI:2447670]	0.310182	1.87e-08	0.109261	0.313534	0.0796759	0.479422	0.113463	0.218096	yes	yes	yes
Itm2a	ENSMUSG00000031239	protein_coding	integral membrane protein 2A [Source:MGI Symbol;Acc:MGI:107706]	-0.820584	1.95e-08	-0.273554	0.092586	-0.462132	1.00421e-06	-0.150476	0.556593	yes	no	yes
Mgat4b	ENSMUSG00000036620	protein_coding	mannoside acetylglucosaminyltransferase 4, isoenzyme B [Source:MGI Symbol;Acc:MGI:2143974]	0.411105	2.12e-08	0.0500027	0.814744	0.0394608	0.744252	0.053914	0.842354	yes	yes	yes
Neurl1a	ENSMUSG00000006435	protein_coding	neuralized E3 ubiquitin protein ligase 1A [Source:MGI Symbol;Acc:MGI:1334263]	0.3263	2.12e-08	0.0520741	0.763645	-0.0138981	0.922882	0.0324143	0.918805	yes	yes	yes
Cadm3	ENSMUSG00000005338	protein_coding	cell adhesion molecule 3 [Source:MGI Symbol;Acc:MGI:2137858]	0.345748	2.16e-08	0.108414	0.332373	0.0635764	0.565377	0.0563751	0.755188	yes	yes	yes
Tubg2	ENSMUSG00000045007	protein_coding	tubulin, gamma 2 [Source:MGI Symbol;Acc:MGI:2144208]	0.463941	2.17e-08	0.226955	0.14555	0.245139	0.0660227	0.193143	0.182075	yes	yes	yes
Chpf	ENSMUSG00000032997	protein_coding	chondroitin polymerizing factor [Source:MGI Symbol;Acc:MGI:106576]	0.343712	2.19e-08	0.113073	0.305431	0.139382	0.17628	0.103569	0.467155	yes	yes	yes
Fam49b	ENSMUSG00000022378	protein_coding	family with sequence similarity 49, member B [Source:MGI Symbol;Acc:MGI:1923520]	0.298445	2.5e-08	0.12372	0.262304	0.0872081	0.3507	0.0993499	0.338479	yes	yes	yes
Myo5b	ENSMUSG00000025885	protein_coding	myosin VB [Source:MGI Symbol;Acc:MGI:106598]	0.671168	2.52e-08	-0.0952672	0.67738	-0.115756	0.630668	-0.178122	0.45738	yes	yes	yes
Pds5a	ENSMUSG00000029202	protein_coding	PDS5 cohesin associated factor A [Source:MGI Symbol;Acc:MGI:1918771]	-0.339825	2.54e-08	-0.190208	0.219379	-0.2544	0.0352613	-0.188305	0.0806756	yes	no	yes
Eif3f	ENSMUSG00000031029	protein_coding	eukaryotic translation initiation factor 3, subunit F [Source:MGI Symbol;Acc:MGI:1913335]	0.376921	2.59e-08	0.136312	0.134018	0.12127	0.165858	0.0246488	0.898413	yes	yes	yes
Lrp12	ENSMUSG00000022305	protein_coding	low density lipoprotein-related protein 12 [Source:MGI Symbol;Acc:MGI:2443132]	0.368084	2.59e-08	0.189397	0.0994475	0.121096	0.248973	0.131984	0.265292	yes	yes	yes
Fto	ENSMUSG00000055932	protein_coding	fat mass and obesity associated [Source:MGI Symbol;Acc:MGI:1347093]	0.284518	2.68e-08	0.165074	0.067581	0.135602	0.14067	0.142655	0.0620749	yes	yes	yes
Mmp8	ENSMUSG00000005800	protein_coding	matrix metallopeptidase 8 [Source:MGI Symbol;Acc:MGI:1202395]	2.99788	2.82e-08	-0.440841	1	1.63813	1	2.9501	0.173603	yes	yes	yes
C1qtnf4	ENSMUSG00000040794	protein_coding	C1q and tumor necrosis factor related protein 4 [Source:MGI Symbol;Acc:MGI:1914695]	0.448906	2.82e-08	0.27239	0.174987	0.289812	0.101014	0.218674	0.123161	yes	yes	yes
Batf3	ENSMUSG00000026630	protein_coding	basic leucine zipper transcription factor, ATF-like 3 [Source:MGI Symbol;Acc:MGI:1925491]	1.47636	2.87e-08	0.463111	0.404562	0.450131	0.333884	0.584435	0.271707	yes	yes	yes
Notum	ENSMUSG00000042988	protein_coding	notum palmitoleoyl-protein carboxylesterase [Source:MGI Symbol;Acc:MGI:1924833]	-1.22207	3e-08	-0.35934	0.28282	-1.2492	0.00030413	-0.292373	0.421645	yes	no	yes
Ppp2r1a	ENSMUSG00000007564	protein_coding	protein phosphatase 2, regulatory subunit A, alpha [Source:MGI Symbol;Acc:MGI:1926334]	0.274358	3.07e-08	0.126933	0.213504	0.0949539	0.297912	0.0720438	0.479483	yes	yes	yes
Camk2n1	ENSMUSG00000046447	protein_coding	calcium/calmodulin-dependent protein kinase II inhibitor 1 [Source:MGI Symbol;Acc:MGI:1913509]	0.439066	3.18e-08	0.228733	0.16362	0.254438	0.0230336	0.191282	0.0687188	yes	no	yes
Slc6a17	ENSMUSG00000027894	protein_coding	solute carrier family 6 (neurotransmitter transporter), member 17 [Source:MGI Symbol;Acc:MGI:2442535]	0.319071	3.19e-08	0.0962865	0.463684	0.0509748	0.74339	0.124375	0.434102	yes	yes	yes
Smchd1	ENSMUSG00000024054	protein_coding	SMC hinge domain containing 1 [Source:MGI Symbol;Acc:MGI:1921605]	-0.41773	3.19e-08	-0.216993	0.129046	-0.280219	0.00431755	-0.169805	0.243159	yes	no	yes
Fbxo21	ENSMUSG00000032898	protein_coding	F-box protein 21 [Source:MGI Symbol;Acc:MGI:1924223]	0.29718	3.21e-08	0.0715436	0.56437	-0.000381823	0.998489	0.0304595	0.883346	yes	yes	yes
Metrn	ENSMUSG00000002274	protein_coding	meteorin, glial cell differentiation regulator [Source:MGI Symbol;Acc:MGI:1917333]	-0.798894	3.26e-08	-0.0965039	0.787704	-0.107348	0.624274	-0.121392	0.631501	yes	yes	yes
Fancd2	ENSMUSG00000034023	protein_coding	Fanconi anemia, complementation group D2 [Source:MGI Symbol;Acc:MGI:2448480]	-1.30519	3.27e-08	-0.23719	0.47663	-0.563047	0.031354	-0.313204	0.407333	yes	no	yes
Slc1a2	ENSMUSG00000005089	protein_coding	solute carrier family 1 (glial high affinity glutamate transporter), member 2 [Source:MGI Symbol;Acc:MGI:101931]	0.416092	3.37e-08	0.142648	0.531926	0.418149	0.00563872	0.0290266	0.909092	yes	no	yes
Cip2a	ENSMUSG00000033031	protein_coding	cell proliferation regulating inhibitor of protein phosphatase 2A [Source:MGI Symbol;Acc:MGI:2146335]	-1.09499	3.51e-08	-0.308948	0.142665	-0.537142	0.00255781	-0.130801	0.712329	yes	no	yes
Frmpd1	ENSMUSG00000035615	protein_coding	FERM and PDZ domain containing 1 [Source:MGI Symbol;Acc:MGI:2446274]	0.435701	3.51e-08	-0.0215019	0.919048	0.0401648	0.841672	-0.0965152	0.590941	yes	yes	yes
Ptma	ENSMUSG00000026238	protein_coding	prothymosin alpha [Source:MGI Symbol;Acc:MGI:97803]	-0.275124	3.51e-08	0.0109748	0.941172	0.0756514	0.560046	0.0485086	0.855958	yes	yes	yes
Adam17	ENSMUSG00000052593	protein_coding	a disintegrin and metallopeptidase domain 17 [Source:MGI Symbol;Acc:MGI:1096335]	-0.582766	3.63e-08	-0.126085	0.658877	-0.115143	0.47949	-0.0697153	0.787396	yes	yes	yes
Rab15	ENSMUSG00000021062	protein_coding	RAB15, member RAS oncogene family [Source:MGI Symbol;Acc:MGI:1916865]	0.285981	3.71e-08	0.142322	0.180209	0.107339	0.152711	0.12339	0.297557	yes	yes	yes
Sox6	ENSMUSG00000051910	protein_coding	SRY (sex determining region Y)-box 6 [Source:MGI Symbol;Acc:MGI:98368]	-0.413294	3.82e-08	-0.131143	0.640463	-0.264967	0.121095	-0.219628	0.134463	yes	yes	yes
Racgap1	ENSMUSG00000023015	protein_coding	Rac GTPase-activating protein 1 [Source:MGI Symbol;Acc:MGI:1349423]	-0.585838	3.86e-08	0.010909	0.958816	-0.2925	0.00944161	0.0141218	0.965808	yes	no	yes
Dtl	ENSMUSG00000037474	protein_coding	denticleless E3 ubiquitin protein ligase [Source:MGI Symbol;Acc:MGI:1924093]	-1.64313	3.87e-08	-0.119733	0.787365	-0.564595	0.0307928	0.085584	0.847151	yes	no	yes
Mapk9	ENSMUSG00000020366	protein_coding	mitogen-activated protein kinase 9 [Source:MGI Symbol;Acc:MGI:1346862]	0.292364	3.91e-08	0.121674	0.283568	0.0882187	0.478664	0.123736	0.293023	yes	yes	yes
Grk3	ENSMUSG00000042249	protein_coding	G protein-coupled receptor kinase 3 [Source:MGI Symbol;Acc:MGI:87941]	0.417685	3.92e-08	-0.0596438	0.75954	-0.0119331	0.936647	-0.117717	0.386617	yes	yes	yes
Vat1l	ENSMUSG00000046844	protein_coding	vesicle amine transport protein 1 like [Source:MGI Symbol;Acc:MGI:2142534]	0.270444	4.02e-08	0.176097	0.166202	0.105903	0.498219	0.16952	0.394407	yes	yes	yes
Aldh6a1	ENSMUSG00000021238	protein_coding	aldehyde dehydrogenase family 6, subfamily A1 [Source:MGI Symbol;Acc:MGI:1915077]	0.451161	4.08e-08	0.0540429	0.824562	0.302761	0.035163	0.0198782	0.949291	yes	no	yes
Grid1	ENSMUSG00000041078	protein_coding	glutamate receptor, ionotropic, delta 1 [Source:MGI Symbol;Acc:MGI:95812]	0.31485	4.13e-08	0.10379	0.327694	0.047552	0.669884	0.103653	0.545006	yes	yes	yes
Clstn3	ENSMUSG00000008153	protein_coding	calsyntenin 3 [Source:MGI Symbol;Acc:MGI:2178323]	0.295071	4.13e-08	0.194233	0.0668697	0.12025	0.29657	0.183703	0.111558	yes	yes	yes
Bcl6b	ENSMUSG00000000317	protein_coding	B cell CLL/lymphoma 6, member B [Source:MGI Symbol;Acc:MGI:1278332]	-1.14655	4.32e-08	-0.26564	0.283717	-0.352737	0.105997	0.061568	0.896857	yes	yes	yes
Retsat	ENSMUSG00000056666	protein_coding	retinol saturase (all trans retinol 13,14 reductase) [Source:MGI Symbol;Acc:MGI:1914692]	0.923167	4.34e-08	0.342547	0.138469	0.444753	0.0398417	0.208566	0.457005	yes	no	yes
Hs3st5	ENSMUSG00000044499	protein_coding	heparan sulfate (glucosamine) 3-O-sulfotransferase 5 [Source:MGI Symbol;Acc:MGI:2441996]	0.450304	4.36e-08	0.0929949	0.725683	-0.014927	0.941462	0.0982015	0.649944	yes	yes	yes
Whamm	ENSMUSG00000045795	protein_coding	WAS protein homolog associated with actin, golgi membranes and microtubules [Source:MGI Symbol;Acc:MGI:2142282]	0.488207	4.39e-08	0.249799	0.0557496	0.182896	0.268556	0.0862812	0.683753	yes	yes	yes
Ndrg3	ENSMUSG00000027634	protein_coding	N-myc downstream regulated gene 3 [Source:MGI Symbol;Acc:MGI:1352499]	0.249419	4.48e-08	0.118516	0.190575	0.0843575	0.251309	0.100633	0.345002	yes	yes	yes
Lrrc55	ENSMUSG00000075224	protein_coding	leucine rich repeat containing 55 [Source:MGI Symbol;Acc:MGI:2685197]	-0.578775	4.48e-08	-0.234506	0.179402	-0.351788	0.0128365	-0.248753	0.13221	yes	no	yes
Tlk1	ENSMUSG00000041997	protein_coding	tousled-like kinase 1 [Source:MGI Symbol;Acc:MGI:2441683]	0.304563	4.48e-08	-0.0244547	0.887867	-0.010765	0.936891	-0.0146755	0.957215	yes	yes	yes
Tlr12	ENSMUSG00000062545	protein_coding	toll-like receptor 12 [Source:MGI Symbol;Acc:MGI:3045221]	-2.15194	4.53e-08	-0.169977	0.727781	-0.674925	0.0643017	-0.329502	0.46848	yes	yes	yes
Fam213a	ENSMUSG00000021792	protein_coding	family with sequence similarity 213, member A [Source:MGI Symbol;Acc:MGI:1917814]	0.363649	4.53e-08	0.119079	0.328401	0.223963	0.0283107	0.0751374	0.672395	yes	no	yes
Epn1	ENSMUSG00000035203	protein_coding	epsin 1 [Source:MGI Symbol;Acc:MGI:1333763]	0.260522	4.53e-08	0.158478	0.0804486	0.0802543	0.329542	0.0747679	0.458408	yes	yes	yes
Atl1	ENSMUSG00000021066	protein_coding	atlastin GTPase 1 [Source:MGI Symbol;Acc:MGI:1921241]	0.311723	4.6e-08	0.154844	0.249994	0.124782	0.405128	0.147039	0.129869	yes	yes	yes
Golga7b	ENSMUSG00000042532	protein_coding	golgi autoantigen, golgin subfamily a, 7B [Source:MGI Symbol;Acc:MGI:1918396]	0.297101	4.65e-08	0.124325	0.358995	0.117278	0.156963	0.0987158	0.551815	yes	yes	yes
Rammet	ENSMUSG00000038646	protein_coding	RNMT actvating mRNA cap methylating subunit [Source:MGI Symbol;Acc:MGI:1914398]	0.414012	4.7e-08	0.207013	0.0528591	0.184378	0.142924	0.139153	0.318292	yes	yes	yes
Chst3	ENSMUSG00000057337	protein_coding	carbohydrate (chondroitin 6/keratan) sulfotransferase 3 [Source:MGI Symbol;Acc:MGI:1858224]	-0.708184	4.94e-08	-0.165438	0.576702	-0.113994	0.636902	-0.164675	0.650165	yes	yes	yes
Ttpa	ENSMUSG00000073988	protein_coding	tocopherol (alpha) transfer protein [Source:MGI Symbol;Acc:MGI:1354168]	-1.07841	5e-08	-0.15947	0.472394	-0.302526	0.0783726	0.0950379	0.740123	yes	yes	yes
Hnrnpc	ENSMUSG00000060373	protein_coding	heterogeneous nuclear ribonucleoprotein C [Source:MGI Symbol;Acc:MGI:107795]	-0.529335	5.09e-08	0.0639767	0.640502	0.0474283	0.756859	0.0345579	0.878926	yes	yes	yes
Reep3	ENSMUSG00000019873	protein_coding	receptor accessory protein 3 [Source:MGI Symbol;Acc:MGI:88930]	-0.401023	5.13e-08	-0.0190049	0.952125	-0.0917859	0.580887	-0.0875346	0.688354	yes	yes	yes
Myo9b	ENSMUSG00000004677	protein_coding	myosin IXb [Source:MGI Symbol;Acc:MGI:106624]	-0.338191	5.14e-08	-0.148052	0.214324	-0.158587	0.178933	-0.177671	0.0622697	yes	yes	yes
Rnmt	ENSMUSG00000009535	protein_coding	RNA (guanine-7-) methyltransferase [Source:MGI Symbol;Acc:MGI:1915147]	0.365565	5.26e-08	0.0756077	0.600692	0.0896685	0.363394	0.0337497	0.890329	yes	yes	yes
Stfa2l1	ENSMUSG00000059657	protein_coding	stefin A2 like 1 [Source:MGI Symbol;Acc:MGI:3524944]	2.84879	5.39e-08	-0.193926	1	1.6237	0.039516	2.99757	0.058693	yes	no	yes
Dennd6b	ENSMUSG00000015377	protein_coding	DENN/MADD domain containing 6B [Source:MGI Symbol;Acc:MGI:1916690]	0.453298	5.52e-08	0.145254	0.419179	0.157082	0.151601	0.0738157	0.607294	yes	yes	yes
Phkb	ENSMUSG00000036879	protein_coding	phosphorylase kinase beta [Source:MGI Symbol;Acc:MGI:97578]	-0.58431	5.58e-08	-0.0714512	0.65996	-0.0749035	0.594339	-0.0706673	0.7578	yes	yes	yes
Myo1e	ENSMUSG00000032220	protein_coding	myosin IE [Source:MGI Symbol;Acc:MGI:106621]	-0.765296	5.61e-08	-0.00928699	0.983134	-0.0359065	0.894052	-0.032192	0.952768	yes	yes	yes
Snhg11	ENSMUSG00000044349	protein_coding	small nucleolar RNA host gene 11 [Source:MGI Symbol;Acc:MGI:2441845]	0.268223	5.74e-08	0.0785719	0.710387	0.0726895	0.561647	0.0257762	0.873277	yes	yes	yes
Ucp3	ENSMUSG00000032942	protein_coding	uncoupling protein 3 (mitochondrial, proton carrier) [Source:MGI Symbol;Acc:MGI:1099787]	1.91712	5.88e-08	0.433949	0.517363	1.04219	0.0250654	0.268908	0.801524	yes	no	yes
Hsdl2	ENSMUSG00000028383	protein_coding	hydroxysteroid dehydrogenase like 2 [Source:MGI Symbol;Acc:MGI:1919729]	-0.418599	5.9e-08	0.0801468	0.617771	-0.031526	0.809842	-0.0247655	0.899795	yes	yes	yes
Frs3	ENSMUSG00000023266	protein_coding	fibroblast growth factor receptor substrate 3 [Source:MGI Symbol;Acc:MGI:2135965]	0.409348	5.96e-08	0.161988	0.291936	0.154459	0.187351	0.134639	0.565484	yes	yes	yes
Cdca7	ENSMUSG00000055612	protein_coding	cell division cycle associated 7 [Source:MGI Symbol;Acc:MGI:1914203]	-1.37752	6.07e-08	-0.274108	0.378565	-0.390731	0.126676	0.0956923	0.858757	yes	yes	yes
Brip1os	ENSMUSG00000085208	antisense	BRCA1 interacting protein C-terminal helicase 1, opposite strand [Source:MGI Symbol;Acc:MGI:1921288]	-0.7097	6.2e-08	-0.0959821	0.608842	-0.211265	0.063752	-0.0363252	0.903497	yes	yes	yes
Rxra	ENSMUSG00000015846	protein_coding	retinoid X receptor alpha [Source:MGI Symbol;Acc:MGI:98214]	0.445139	6.29e-08	0.0300924	0.904954	0.185384	0.276956	0.139478	0.46936	yes	yes	yes
Nampt	ENSMUSG00000020572	protein_coding	nicotinamide phosphoribosyltransferase [Source:MGI Symbol;Acc:MGI:1929865]	-0.403782	6.29e-08	-0.0060989	0.974198	-0.233204	0.0049583	0.0113922	0.96055	yes	no	yes
Zmiz2	ENSMUSG00000041164	protein_coding	zinc finger, MIZ-type containing 2 [Source:MGI Symbol;Acc:MGI:106374]	0.366454	6.4e-08	0.0255758	0.883003	0.0127409	0.919686	-0.00497826	0.981451	yes	yes	yes
Epb41l4b	ENSMUSG00000028434	protein_coding	erythrocyte membrane protein band 4.1 like 4b [Source:MGI Symbol;Acc:MGI:1859149]	0.307512	6.57e-08	0.00448523	0.97982	-0.025273	0.842292	0.0431659	0.851389	yes	yes	yes
Arhgef28	ENSMUSG00000021662	protein_coding	Rho guanine nucleotide exchange factor (GEF) 28 [Source:MGI Symbol;Acc:MGI:1346016]	0.339399	6.62e-08	0.0273798	0.919007	0.178561	0.0704646	-0.112893	0.34267	yes	yes	yes
Tcf19	ENSMUSG00000050410	protein_coding	transcription factor 19 [Source:MGI Symbol;Acc:MGI:103180]	-1.13902	6.82e-08	-0.00331724	0.993302	-0.29349	0.243488	0.0985853	0.832915	yes	yes	yes
Tmem130	ENSMUSG00000043388	protein_coding	transmembrane protein 130 [Source:MGI Symbol;Acc:MGI:3607706]	0.293021	7.02e-08	0.162752	0.255043	0.100344	0.453165	0.13643	0.362781	yes	yes	yes
Tec	ENSMUSG00000029217	protein_coding	tec protein tyrosine kinase [Source:MGI Symbol;Acc:MGI:98662]	-0.906232	7.22e-08	-0.249253	0.41375	-0.347327	0.106775	-0.324948	0.420843	yes	yes	yes
Tln1	ENSMUSG00000028465	protein_coding	talin 1 [Source:MGI Symbol;Acc:MGI:1099832]	-0.367836	7.24e-08	-0.139528	0.511617	-0.126088	0.350168	-0.116369	0.560608	yes	yes	yes
Kif4	ENSMUSG00000034311	protein_coding	kinesin family member 4 [Source:MGI Symbol;Acc:MGI:108389]	-1.06654	7.36e-08	-0.146714	0.723782	-0.517297	0.0622605	0.1263	0.769677	yes	yes	yes
Tril	ENSMUSG00000043496	protein_coding	TLR4 interactor with leucine-rich repeats [Source:MGI Symbol;Acc:MGI:1914123]	-0.389819	7.37e-08	0.0684078	0.703082	-0.0796577	0.523851	-0.0161569	0.944844	yes	yes	yes
Tro	ENSMUSG00000025272	protein_coding	trophinin [Source:MGI Symbol;Acc:MGI:1928994]	0.359184	7.41e-08	0.0628347	0.665165	-0.00815542	0.952288	0.0544503	0.787396	yes	yes	yes
Sat1	ENSMUSG00000025283	protein_coding	spermidine/spermine N1-acetyl transferase 1 [Source:MGI Symbol;Acc:MGI:98233]	0.538589	7.58e-08	0.177955	0.2156	0.485125	1.68577e-05	0.2374	0.25082	yes	no	yes
Pitpnm1	ENSMUSG00000024851	protein_coding	phosphatidylinositol transfer protein, membrane-associated 1 [Source:MGI Symbol;Acc:MGI:1197524]	0.356937	7.59e-08	0.120582	0.331397	0.0522807	0.617721	0.0564477	0.640221	yes	yes	yes
Anp32b	ENSMUSG00000028333	protein_coding	acidic (leucine-rich) nuclear phosphoprotein 32 family, member B [Source:MGI Symbol;Acc:MGI:1914878]	-0.419741	7.74e-08	0.0466649	0.806719	-0.0250239	0.878119	0.0101994	0.978381	yes	yes	yes
Pik3r1	ENSMUSG00000041417	protein_coding	phosphoinositide-3-kinase regulatory subunit 1 [Source:MGI Symbol;Acc:MGI:97583]	0.423409	7.74e-08	-0.0342958	0.842784	0.0347901	0.815334	-0.0343405	0.900229	yes	yes	yes
Npas2	ENSMUSG00000026077	protein_coding	neuronal PAS domain protein 2 [Source:MGI Symbol;Acc:MGI:109232]	0.696211	8.07e-08	0.0772632	0.801054	0.272349	0.177575	-0.268112	0.310136	yes	yes	yes
Rtn1	ENSMUSG00000021087	protein_coding	reticulon 1 [Source:MGI Symbol;Acc:MGI:1933947]	0.318388	8.08e-08	0.159715	0.361494	0.118452	0.450375	0.121391	0.360393	yes	yes	yes
Birc5	ENSMUSG00000017716	protein_coding	baculoviral IAP repeat-containing 5 [Source:MGI Symbol;Acc:MGI:1203517]	-1.03553	8.08e-08	0.0264578	0.942949	-0.188666	0.421108	0.210387	0.491714	yes	yes	yes
Ttyh1	ENSMUSG00000030428	protein_coding	tweety family member 1 [Source:MGI Symbol;Acc:MGI:1889007]	0.305347	8.14e-08	0.0759869	0.523831	0.168226	0.143995	-0.049942	0.826215	yes	yes	yes
Rnf227	ENSMUSG00000043419	protein_coding	ring finger protein 227 [Source:MGI Symbol;Acc:MGI:1915359]	0.349226	8.25e-08	0.0889495	0.652259	0.123414	0.366575	0.112404	0.387088	yes	yes	yes
Fam107b	ENSMUSG00000026655	protein_coding	family with sequence similarity 107, member B [Source:MGI Symbol;Acc:MGI:1913790]	-0.608056	8.68e-08	-0.0691967	0.834432	-0.0577977	0.825004	-0.0611174	0.894462	yes	yes	yes
2810459M11Rik	ENSMUSG00000026227	protein_coding	RIKEN cDNA 2810459M11 gene [Source:MGI Symbol;Acc:MGI:1920042]	-0.829251	8.84e-08	-0.107497	0.54963	-0.419317	0.00453682	-0.0914781	0.667048	yes	no	yes
Slc25a28	ENSMUSG00000040414	protein_coding	solute carrier family 25, member 28 [Source:MGI Symbol;Acc:MGI:2180509]	0.541499	9.06e-08	0.205853	0.212389	0.208822	0.155037	0.157807	0.345187	yes	yes	yes
Lgr6	ENSMUSG00000042793	protein_coding	leucine-rich repeat-containing G protein-coupled receptor 6 [Source:MGI Symbol;Acc:MGI:2441805]	0.925784	9.17e-08	0.306545	0.174877	0.332871	0.0911369	0.20069	0.589312	yes	yes	yes
Btaf1	ENSMUSG00000040565	protein_coding	B-TFIID TATA-box binding protein associated factor 1 [Source:MGI Symbol;Acc:MGI:2147538]	-0.411158	9.33e-08	-0.200433	0.18779	-0.201913	0.119467	-0.177767	0.162554	yes	yes	yes
Ufd1	ENSMUSG00000005262	protein_coding	ubiquitin recognition factor in ER-associated degradation 1 [Source:MGI Symbol;Acc:MGI:109353]	0.35097	9.56e-08	0.136948	0.17397	0.154209	0.125924	0.105174	0.512759	yes	yes	yes
Zcchc12	ENSMUSG00000036699	protein_coding	zinc finger, CCHC domain containing 12 [Source:MGI Symbol;Acc:MGI:1919943]	0.356384	9.87e-08	0.19524	0.430078	0.143388	0.335215	0.123549	0.507098	yes	yes	yes
Dynll1	ENSMUSG00000009013	protein_coding	dynein light chain LC8-type 1 [Source:MGI Symbol;Acc:MGI:1861457]	-0.36907	1.02e-07	0.0411048	0.802411	0.0912461	0.490919	0.0784988	0.766557	yes	yes	yes
Prkcd	ENSMUSG00000021948	protein_coding	protein kinase C, delta [Source:MGI Symbol;Acc:MGI:97598]	0.525735	1.06e-07	0.162306	0.358707	0.233124	0.120947	0.0717467	0.835683	yes	yes	yes
Ldb1	ENSMUSG00000025223	protein_coding	LIM domain binding 1 [Source:MGI Symbol;Acc:MGI:894762]	0.37417	1.06e-07	0.153999	0.283046	0.171047	0.0669105	0.111979	0.354094	yes	yes	yes
Cad	ENSMUSG00000013629	protein_coding	carbamoyl-phosphate synthetase 2, aspartate transcarbamylase, and dihydroorotase [Source:MGI Symbol;Acc:MGI:1916969]	-0.519559	1.09e-07	-0.131556	0.292893	-0.192547	0.118537	-0.110652	0.541923	yes	yes	yes
Samd5	ENSMUSG00000060487	protein_coding	sterile alpha motif domain containing 5 [Source:MGI Symbol;Acc:MGI:2444815]	-0.635499	1.11e-07	-0.328047	0.0643724	-0.323856	0.0369115	-0.131945	0.769733	yes	no	yes
Plk1	ENSMUSG00000030867	protein_coding	polo like kinase 1 [Source:MGI Symbol;Acc:MGI:97621]	-0.971579	1.14e-07	-0.00156043	0.996342	-0.221192	0.409418	0.0149052	0.979747	yes	yes	yes
Syngr1	ENSMUSG00000022415	protein_coding	synaptogyrin 1 [Source:MGI Symbol;Acc:MGI:1328323]	0.311669	1.15e-07	0.184041	0.117607	0.142797	0.132875	0.186453	0.0654579	yes	yes	yes
Map1lc3b	ENSMUSG00000031812	protein_coding	microtubule-associated protein 1 light chain 3 beta [Source:MGI Symbol;Acc:MGI:1914693]	0.243524	1.17e-07	0.144455	0.0524191	0.170519	0.00651406	0.126855	0.1569	yes	no	yes
Camk2g	ENSMUSG00000021820	protein_coding	calcium/calmodulin-dependent protein kinase II gamma [Source:MGI Symbol;Acc:MGI:88259]	0.289852	1.18e-07	0.115136	0.220428	0.0331753	0.756756	0.0757947	0.394407	yes	yes	yes
Tm7sf2	ENSMUSG00000024799	protein_coding	transmembrane 7 superfamily member 2 [Source:MGI Symbol;Acc:MGI:1920416]	-0.456518	1.19e-07	0.0171847	0.918081	0.0131905	0.926328	-0.0862554	0.6079	yes	yes	yes
Ajap1	ENSMUSG00000039546	protein_coding	adherens junction associated protein 1 [Source:MGI Symbol;Acc:MGI:2685419]	0.464221	1.19e-07	0.11379	0.576422	0.00600809	0.973281	-0.0137162	0.965947	yes	yes	yes
Tmem167	ENSMUSG00000012422	protein_coding	transmembrane protein 167 [Source:MGI Symbol;Acc:MGI:1913324]	-0.297759	1.21e-07	-0.134919	0.297168	-0.137729	0.0908792	-0.106967	0.272489	yes	yes	yes
Kpnb1	ENSMUSG00000001440	protein_coding	karyopherin (importin) beta 1 [Source:MGI Symbol;Acc:MGI:107532]	-0.266262	1.3e-07	-0.0478183	0.76279	-0.105846	0.297512	-0.0244498	0.877587	yes	yes	yes
Hnrnpa2b1	ENSMUSG00000004980	protein_coding	heterogeneous nuclear ribonucleoprotein A2/B1 [Source:MGI Symbol;Acc:MGI:104819]	-0.343099	1.31e-07	-0.0323738	0.802699	-0.0203862	0.869982	-0.0381465	0.804828	yes	yes	yes
Hadha	ENSMUSG00000025745	protein_coding	hydroxyacyl-Coenzyme A dehydrogenase/3-ketoacyl-Coenzyme A thiolase/enoyl-Coenzyme A hydratase (trifunctional protein), alpha subunit [Source:MGI Symbol;Acc:MGI:2135593]	-0.449954	1.34e-07	0.00817795	0.976777	-0.0905577	0.612777	-0.0375721	0.895355	yes	yes	yes
Cnn3	ENSMUSG00000053931	protein_coding	calponin 3, acidic [Source:MGI Symbol;Acc:MGI:1919244]	-0.370261	1.34e-07	-0.0616452	0.763374	0.00886892	0.960603	-0.0521954	0.875005	yes	yes	yes
Eml1	ENSMUSG00000058070	protein_coding	echinoderm microtubule associated protein like 1 [Source:MGI Symbol;Acc:MGI:1915769]	-0.509537	1.36e-07	0.0162608	0.963116	-0.0437142	0.853324	-0.0592549	0.881611	yes	yes	yes
Ttk	ENSMUSG00000038379	protein_coding	Ttk protein kinase [Source:MGI Symbol;Acc:MGI:1194921]	-1.34859	1.36e-07	-0.103914	0.836983	-0.243021	0.511469	-0.214566	0.626201	yes	yes	yes
Swap70	ENSMUSG00000031015	protein_coding	SWA-70 protein [Source:MGI Symbol;Acc:MGI:1298390]	-0.662996	1.37e-07	-0.175307	0.461959	-0.240595	0.18593	-0.0575631	0.856947	yes	yes	yes
Pld3	ENSMUSG00000003363	protein_coding	phospholipase D family, member 3 [Source:MGI Symbol;Acc:MGI:1333782]	0.290279	1.49e-07	0.209371	0.101771	0.172713	0.129113	0.177222	0.099998	yes	yes	yes
Nek1	ENSMUSG00000031644	protein_coding	NIMA (never in mitosis gene a)-related expressed kinase 1 [Source:MGI Symbol;Acc:MGI:97303]	-0.405208	1.51e-07	-0.11952	0.300753	-0.0915909	0.402185	-0.167021	0.204515	yes	yes	yes
Ehd3	ENSMUSG00000024065	protein_coding	EH-domain containing 3 [Source:MGI Symbol;Acc:MGI:1928900]	0.364417	1.53e-07	0.181557	0.0958047	0.201043	0.0732465	0.187054	0.163217	yes	yes	yes
Zfp444	ENSMUSG00000044876	protein_coding	zinc finger protein 444 [Source:MGI Symbol;Acc:MGI:1923365]	0.356776	1.54e-07	0.147614	0.237752	0.196123	0.081875	0.0976582	0.595829	yes	yes	yes
Klhdc2	ENSMUSG00000020978	protein_coding	kelch domain containing 2 [Source:MGI Symbol;Acc:MGI:1916804]	0.309429	1.58e-07	0.104805	0.447614	0.0827251	0.405533	0.0814611	0.441314	yes	yes	yes
Ehmt2	ENSMUSG00000013787	protein_coding	euchromatic histone lysine N-methyltransferase 2 [Source:MGI Symbol;Acc:MGI:2148922]	0.354086	1.6e-07	0.0703223	0.564248	0.0339531	0.769081	-0.0182497	0.910786	yes	yes	yes
Ltbp3	ENSMUSG00000024940	protein_coding	latent transforming growth factor beta binding protein 3 [Source:MGI Symbol;Acc:MGI:1101355]	-0.352995	1.61e-07	0.0448351	0.807196	0.00259494	0.989627	0.00513136	0.986341	yes	yes	yes
Tbcd	ENSMUSG00000039230	protein_coding	tubulin-specific chaperone d [Source:MGI Symbol;Acc:MGI:1919686]	0.293607	1.65e-07	0.01892	0.89859	0.01737	0.908607	-0.0473014	0.775955	yes	yes	yes
Cox7a2l	ENSMUSG00000024248	protein_coding	cytochrome c oxidase subunit 7A2 like [Source:MGI Symbol;Acc:MGI:106015]	0.255974	1.7e-07	0.189345	0.0535472	0.167638	0.150328	0.135431	0.166726	yes	yes	yes
Foxo3	ENSMUSG00000048756	protein_coding	forkhead box O3 [Source:MGI Symbol;Acc:MGI:1890081]	0.3206	1.72e-07	0.0602947	0.718719	0.104182	0.421271	0.0805018	0.767606	yes	yes	yes
Ccnb2	ENSMUSG00000032218	protein_coding	cyclin B2 [Source:MGI Symbol;Acc:MGI:88311]	-1.51682	1.76e-07	-0.212962	0.540893	-0.528537	0.0115418	0.189333	0.693317	yes	no	yes
Cxcr4	ENSMUSG00000045382	protein_coding	chemokine (C-X-C motif) receptor 4 [Source:MGI Symbol;Acc:MGI:109563]	-1.13361	1.88e-07	-0.414977	0.111021	-0.454234	0.179569	-0.189385	0.730799	yes	yes	yes
Spc24	ENSMUSG00000074476	protein_coding	SPC24, NDC80 kinetochore complex component, homolog (S. cerevisiae) [Source:MGI Symbol;Acc:MGI:1914879]	-1.41856	1.93e-07	0.00429379	0.993236	-0.457434	0.119467	-0.237642	0.618035	yes	yes	yes
Fignl1	ENSMUSG00000035455	protein_coding	fidgetin-like 1 [Source:MGI Symbol;Acc:MGI:1890648]	-1.57971	1.93e-07	-0.367087	0.277218	-0.60912	0.0401039	0.0208549	0.97808	yes	no	yes
Med24	ENSMUSG00000017210	protein_coding	mediator complex subunit 24 [Source:MGI Symbol;Acc:MGI:1344385]	0.313221	1.95e-07	0.0513559	0.787311	0.0835257	0.342692	0.0531068	0.689234	yes	yes	yes
Hydin	ENSMUSG00000059854	protein_coding	HYDIN, axonemal central pair apparatus protein [Source:MGI Symbol;Acc:MGI:2389007]	-1.19783	1.97e-07	-0.506875	0.11744	-0.428565	0.578045	-0.432624	0.692577	yes	yes	yes
Sumo3	ENSMUSG00000020265	protein_coding	small ubiquitin-like modifier 3 [Source:MGI Symbol;Acc:MGI:1336201]	0.367415	1.98e-07	0.108653	0.39645	0.0981957	0.477782	0.070806	0.635825	yes	yes	yes
Fbxl4	ENSMUSG00000040410	protein_coding	F-box and leucine-rich repeat protein 4 [Source:MGI Symbol;Acc:MGI:2140367]	0.467516	2e-07	0.236963	0.0886152	0.280792	0.0874731	0.200759	0.195775	yes	yes	yes
Gdap1l1	ENSMUSG00000017943	protein_coding	ganglioside-induced differentiation-associated protein 1-like 1 [Source:MGI Symbol;Acc:MGI:2385163]	0.364835	2.01e-07	0.152172	0.325581	0.143453	0.124194	0.0961103	0.504993	yes	yes	yes
Lims1	ENSMUSG00000019920	protein_coding	LIM and senescent cell antigen-like domains 1 [Source:MGI Symbol;Acc:MGI:1195263]	-0.416478	2.02e-07	-0.16832	0.410577	-0.155897	0.178784	-0.116375	0.37955	yes	yes	yes
Serpina3n	ENSMUSG00000021091	protein_coding	serine (or cysteine) peptidase inhibitor, clade A, member 3N [Source:MGI Symbol;Acc:MGI:105045]	0.432958	2.09e-07	0.153398	0.207653	0.309835	0.00128591	0.137936	0.341905	yes	no	yes
Lrrc26	ENSMUSG00000026961	protein_coding	leucine rich repeat containing 26 [Source:MGI Symbol;Acc:MGI:2385129]	1.15015	2.21e-07	-0.0312156	0.945128	-0.00694905	0.988246	-0.133926	0.794555	yes	yes	yes
Gdi1	ENSMUSG00000015291	protein_coding	guanosine diphosphate (GDP) dissociation inhibitor 1 [Source:MGI Symbol;Acc:MGI:99846]	0.225876	2.22e-07	0.125565	0.238105	0.129435	0.103139	0.103561	0.210027	yes	yes	yes
Lpin1	ENSMUSG00000020593	protein_coding	lipin 1 [Source:MGI Symbol;Acc:MGI:1891340]	0.435263	2.23e-07	0.0691322	0.714102	0.144943	0.231807	0.116683	0.478493	yes	yes	yes
Ttc3	ENSMUSG00000040785	protein_coding	tetratricopeptide repeat domain 3 [Source:MGI Symbol;Acc:MGI:1276539]	0.386283	2.26e-07	-0.0278261	0.89768	-0.0569116	0.722365	-0.000636157	0.997513	yes	yes	yes
Armcx5	ENSMUSG00000072969	protein_coding	armadillo repeat containing, X-linked 5 [Source:MGI Symbol;Acc:MGI:2148026]	0.695883	2.27e-07	0.282029	0.0689197	0.0524551	0.823724	0.0578948	0.849837	yes	yes	yes
Ackr1	ENSMUSG00000037872	protein_coding	atypical chemokine receptor 1 (Duffy blood group) [Source:MGI Symbol;Acc:MGI:1097689]	0.551864	2.28e-07	0.0394036	0.889769	0.0593023	0.800539	0.00778873	0.984451	yes	yes	yes
Cyp4f15	ENSMUSG00000073424	protein_coding	cytochrome P450, family 4, subfamily f, polypeptide 15 [Source:MGI Symbol;Acc:MGI:2146921]	1.28657	2.3e-07	0.155196	0.793602	0.537086	0.166981	-0.230118	0.815593	yes	yes	yes
Slc36a4	ENSMUSG00000043885	protein_coding	solute carrier family 36 (proton/amino acid symporter), member 4 [Source:MGI Symbol;Acc:MGI:2442595]	0.355192	2.34e-07	-0.0207123	0.92635	-0.051123	0.722802	0.0224467	0.936196	yes	yes	yes
Atp6v0a1	ENSMUSG00000019302	protein_coding	ATPase, H+ transporting, lysosomal V0 subunit A1 [Source:MGI Symbol;Acc:MGI:103286]	0.258435	2.37e-07	0.115524	0.274777	0.0264463	0.839502	0.0697104	0.584591	yes	yes	yes
4833420G17Rik	ENSMUSG00000062822	protein_coding	RIKEN cDNA 4833420G17 gene [Source:MGI Symbol;Acc:MGI:1914642]	0.399885	2.47e-07	0.113028	0.461857	0.128473	0.365921	0.086767	0.615946	yes	yes	yes
Cdh18	ENSMUSG00000040420	protein_coding	cadherin 18 [Source:MGI Symbol;Acc:MGI:1344366]	0.473202	2.49e-07	0.0783425	0.783191	0.0229377	0.923268	0.165179	0.272489	yes	yes	yes
Leng8	ENSMUSG00000035545	protein_coding	leukocyte receptor cluster (LRC) member 8 [Source:MGI Symbol;Acc:MGI:2142195]	0.410144	2.49e-07	0.122499	0.454045	0.119868	0.206629	-0.0179265	0.932862	yes	yes	yes
Creb1	ENSMUSG00000025958	protein_coding	cAMP responsive element binding protein 1 [Source:MGI Symbol;Acc:MGI:88494]	-0.394841	2.56e-07	-0.164993	0.283904	-0.123418	0.330641	-0.0857104	0.581376	yes	yes	yes
Ntsr2	ENSMUSG00000020591	protein_coding	neurotensin receptor 2 [Source:MGI Symbol;Acc:MGI:108018]	0.448587	2.56e-07	0.299763	0.0586152	0.596321	1.72346e-07	0.277733	0.541998	yes	no	yes
Ocrl	ENSMUSG00000001173	protein_coding	OCRL, inositol polyphosphate-5-phosphatase [Source:MGI Symbol;Acc:MGI:109589]	0.381325	2.59e-07	-0.00698626	0.971659	0.060642	0.562999	0.0468961	0.806984	yes	yes	yes
Gpr89	ENSMUSG00000028096	protein_coding	G protein-coupled receptor 89 [Source:MGI Symbol;Acc:MGI:1914799]	-0.447444	2.63e-07	-0.110684	0.393992	-0.106829	0.381808	-0.142734	0.297557	yes	yes	yes
Garnl3	ENSMUSG00000038860	protein_coding	GTPase activating RANGAP domain-like 3 [Source:MGI Symbol;Acc:MGI:2139309]	0.396711	2.65e-07	-0.0100912	0.966323	-0.0305788	0.842292	-0.0892669	0.603262	yes	yes	yes
Zfp518a	ENSMUSG00000049164	protein_coding	zinc finger protein 518A [Source:MGI Symbol;Acc:MGI:1919922]	-0.678071	2.69e-07	-0.36683	0.103798	-0.354736	0.0434659	-0.325076	0.117119	yes	no	yes
Mybpc1	ENSMUSG00000020061	protein_coding	myosin binding protein C, slow-type [Source:MGI Symbol;Acc:MGI:1336213]	1.03135	2.7e-07	0.13073	0.743763	0.494405	0.0192268	0.0531898	0.936196	yes	no	yes
Nos2	ENSMUSG00000020826	protein_coding	nitric oxide synthase 2, inducible [Source:MGI Symbol;Acc:MGI:97361]	-1.94423	2.74e-07	-0.232664	0.665194	-0.797817	0.0484156	-0.0359338	0.971736	yes	no	yes
Ppfibp1	ENSMUSG00000016487	protein_coding	PTPRF interacting protein, binding protein 1 (liprin beta 1) [Source:MGI Symbol;Acc:MGI:1914783]	-0.344679	2.79e-07	-0.123067	0.296919	-0.194914	0.0524365	-0.174011	0.0680864	yes	yes	yes
Gnai2	ENSMUSG00000032562	protein_coding	guanine nucleotide binding protein (G protein), alpha inhibiting 2 [Source:MGI Symbol;Acc:MGI:95772]	-0.268741	2.81e-07	0.0403087	0.762035	-0.0579402	0.545741	0.0480447	0.769733	yes	yes	yes
Galnt18	ENSMUSG00000038296	protein_coding	polypeptide N-acetylgalactosaminyltransferase 18 [Source:MGI Symbol;Acc:MGI:2446239]	0.484104	2.88e-07	0.233602	0.273465	0.173249	0.24028	0.162849	0.548107	yes	yes	yes
Cav1	ENSMUSG00000007655	protein_coding	caveolin 1, caveolae protein [Source:MGI Symbol;Acc:MGI:102709]	-0.835118	2.89e-07	-0.184793	0.502207	-0.0909581	0.514339	-0.106372	0.751082	yes	yes	yes
Pik3ip1	ENSMUSG00000034614	protein_coding	phosphoinositide-3-kinase interacting protein 1 [Source:MGI Symbol;Acc:MGI:1917016]	0.421201	2.97e-07	0.170956	0.192519	0.292975	0.00450718	0.126381	0.481915	yes	no	yes
Uhrf2	ENSMUSG00000024817	protein_coding	ubiquitin-like, containing PHD and RING finger domains 2 [Source:MGI Symbol;Acc:MGI:1923718]	-0.381038	2.97e-07	-0.184656	0.0903013	-0.123189	0.339289	-0.0788725	0.68392	yes	yes	yes
Gpm6a	ENSMUSG00000031517	protein_coding	glycoprotein m6a [Source:MGI Symbol;Acc:MGI:107671]	0.25926	2.99e-07	0.102378	0.532804	0.0539067	0.664893	0.0922609	0.490348	yes	yes	yes
Clspn	ENSMUSG00000042489	protein_coding	claspin [Source:MGI Symbol;Acc:MGI:2445153]	-1.70248	3.09e-07	-0.41738	0.30105	-0.549481	0.0456486	-0.00295421	0.996511	yes	no	yes
Piezo1	ENSMUSG00000014444	protein_coding	piezo-type mechanosensitive ion channel component 1 [Source:MGI Symbol;Acc:MGI:3603204]	-0.855431	3.09e-07	-0.359596	0.262191	-0.590971	0.00109692	-0.20944	0.668316	yes	no	yes
Nsf	ENSMUSG00000034187	protein_coding	N-ethylmaleimide sensitive fusion protein [Source:MGI Symbol;Acc:MGI:104560]	0.305426	3.09e-07	0.155784	0.25849	0.065728	0.66873	0.170127	0.123991	yes	yes	yes
Fbll1	ENSMUSG00000051062	protein_coding	fibrillarin-like 1 [Source:MGI Symbol;Acc:MGI:3034689]	0.498779	3.09e-07	0.242931	0.133222	0.274856	0.0819428	0.263527	0.0642621	yes	yes	yes
Marcks	ENSMUSG00000069662	protein_coding	myristoylated alanine rich protein kinase C substrate [Source:MGI Symbol;Acc:MGI:96907]	-0.285044	3.1e-07	-0.0219868	0.874541	-0.0944768	0.304309	-0.100756	0.394239	yes	yes	yes
Adora1	ENSMUSG00000042429	protein_coding	adenosine A1 receptor [Source:MGI Symbol;Acc:MGI:99401]	0.36018	3.2e-07	0.0617634	0.600217	0.137095	0.355375	0.0931728	0.479478	yes	yes	yes
Myh9	ENSMUSG00000022443	protein_coding	myosin, heavy polypeptide 9, non-muscle [Source:MGI Symbol;Acc:MGI:107717]	-0.592904	3.2e-07	-0.199573	0.32979	-0.246676	0.0911369	-0.109472	0.7073	yes	yes	yes
Nsg2	ENSMUSG00000020297	protein_coding	neuron specific gene family member 2 [Source:MGI Symbol;Acc:MGI:1202070]	0.283581	3.25e-07	0.151013	0.313534	0.104342	0.440112	0.0996544	0.485027	yes	yes	yes
Rab7b	ENSMUSG00000052688	protein_coding	RAB7B, member RAS oncogene family [Source:MGI Symbol;Acc:MGI:2442295]	-1.22599	3.31e-07	-0.0900445	0.891306	0.0641157	0.900096	-0.0439356	0.951016	yes	yes	yes
Atp2c1	ENSMUSG00000032570	protein_coding	ATPase, Ca++-sequestering [Source:MGI Symbol;Acc:MGI:1889008]	-0.287722	3.35e-07	-0.0328073	0.867331	-0.0809834	0.658619	-0.00877948	0.962771	yes	yes	yes
Enpp5	ENSMUSG00000023960	protein_coding	ectonucleotide pyrophosphatase/phosphodiesterase 5 [Source:MGI Symbol;Acc:MGI:1933830]	0.320128	3.43e-07	0.136241	0.31262	0.117109	0.347289	0.160653	0.25549	yes	yes	yes
Ephx2	ENSMUSG00000022040	protein_coding	epoxide hydrolase 2, cytoplasmic [Source:MGI Symbol;Acc:MGI:99500]	-0.821186	3.45e-07	0.153484	0.546551	-0.0676807	0.825518	-0.0321503	0.939026	yes	yes	yes
Ica1	ENSMUSG00000062995	protein_coding	islet cell autoantigen 1 [Source:MGI Symbol;Acc:MGI:96391]	0.475746	3.47e-07	0.1693	0.29657	0.149334	0.305115	0.145365	0.40035	yes	yes	yes
Astn2	ENSMUSG00000028373	protein_coding	astrotactin 2 [Source:MGI Symbol;Acc:MGI:1889277]	0.400954	3.51e-07	0.0583181	0.737951	0.0504438	0.770476	0.0361267	0.91614	yes	yes	yes
Brsk1	ENSMUSG00000035390	protein_coding	BR serine/threonine kinase 1 [Source:MGI Symbol;Acc:MGI:2685946]	0.300545	3.51e-07	0.142759	0.129046	0.143219	0.0660227	0.112085	0.360393	yes	yes	yes
Hap1	ENSMUSG00000006930	protein_coding	huntingtin-associated protein 1 [Source:MGI Symbol;Acc:MGI:1261831]	0.27722	3.54e-07	0.180746	0.249378	0.10836	0.241528	0.159224	0.268636	yes	yes	yes
Gnb4	ENSMUSG00000027669	protein_coding	guanine nucleotide binding protein (G protein), beta 4 [Source:MGI Symbol;Acc:MGI:104581]	-0.277032	3.56e-07	-0.0739411	0.589181	-0.0974659	0.400823	-0.126724	0.127626	yes	yes	yes
Tnfaip8	ENSMUSG00000062210	protein_coding	tumor necrosis factor, alpha-induced protein 8 [Source:MGI Symbol;Acc:MGI:2147191]	-0.705428	3.62e-07	-0.0212211	0.941966	-0.222319	0.229442	0.0104843	0.983504	yes	yes	yes
Tmpo	ENSMUSG00000019961	protein_coding	thymopoietin [Source:MGI Symbol;Acc:MGI:106920]	-0.379713	3.62e-07	-0.153287	0.158988	-0.201845	0.00893513	-0.0688655	0.768995	yes	no	yes
Pnrc2	ENSMUSG00000028675	protein_coding	proline-rich nuclear receptor coactivator 2 [Source:MGI Symbol;Acc:MGI:106512]	-0.371024	3.65e-07	-0.0513454	0.733023	-0.0259213	0.839502	-0.0224593	0.905802	yes	yes	yes
Rbfa	ENSMUSG00000024570	protein_coding	ribosome binding factor A [Source:MGI Symbol;Acc:MGI:1915981]	0.422009	3.65e-07	0.175959	0.169958	0.196528	0.15816	0.156235	0.308826	yes	yes	yes
Pla2g4a	ENSMUSG00000056220	protein_coding	phospholipase A2, group IVA (cytosolic, calcium-dependent) [Source:MGI Symbol;Acc:MGI:1195256]	-1.11654	3.68e-07	-0.0681742	0.943665	0.0208668	0.962719	-0.0244603	0.985874	yes	yes	yes
Pnma3	ENSMUSG00000046287	protein_coding	paraneoplastic antigen MA3 [Source:MGI Symbol;Acc:MGI:2180565]	0.421651	3.68e-07	0.239467	0.0704289	0.133718	0.19591	0.161846	0.230013	yes	yes	yes
Kif14	ENSMUSG00000041498	protein_coding	kinesin family member 14 [Source:MGI Symbol;Acc:MGI:1098226]	-1.5194	3.88e-07	-0.484354	0.175959	-0.714987	0.0107357	0.0460689	0.944755	yes	no	yes
Sall1	ENSMUSG00000031665	protein_coding	spalt like transcription factor 1 [Source:MGI Symbol;Acc:MGI:1889585]	-0.513712	3.9e-07	-0.0868117	0.74721	-0.111405	0.634139	-0.0496623	0.839362	yes	yes	yes
Steap3	ENSMUSG00000026389	protein_coding	STEAP family member 3 [Source:MGI Symbol;Acc:MGI:1915678]	-0.824739	3.95e-07	-0.0364619	0.9215	-0.227216	0.407697	0.406275	0.186905	yes	yes	yes
Cntnap5a	ENSMUSG00000070695	protein_coding	contactin associated protein-like 5A [Source:MGI Symbol;Acc:MGI:3643623]	-0.364102	3.97e-07	-0.197034	0.202573	-0.256389	0.0309548	-0.210836	0.195764	yes	no	yes
Lrrtm1	ENSMUSG00000060780	protein_coding	leucine rich repeat transmembrane neuronal 1 [Source:MGI Symbol;Acc:MGI:2389173]	0.354853	4.1e-07	0.150373	0.328783	0.158293	0.36942	0.20784	0.144388	yes	yes	yes
Rragb	ENSMUSG00000041658	protein_coding	Ras-related GTP binding B [Source:MGI Symbol;Acc:MGI:3038613]	0.309429	4.16e-07	0.185433	0.256587	0.145186	0.29014	0.169224	0.198223	yes	yes	yes
Rbfox3	ENSMUSG00000025576	protein_coding	RNA binding protein, fox-1 homolog (C. elegans) 3 [Source:MGI Symbol;Acc:MGI:106368]	0.319701	4.23e-07	0.12604	0.334228	0.0458277	0.694177	0.0625982	0.622982	yes	yes	yes
Soat1	ENSMUSG00000026600	protein_coding	sterol O-acyltransferase 1 [Source:MGI Symbol;Acc:MGI:104665]	-0.492914	4.34e-07	-0.13311	0.50908	-0.0906123	0.651526	-0.134271	0.536506	yes	yes	yes
Pold1	ENSMUSG00000038644	protein_coding	polymerase (DNA directed), delta 1, catalytic subunit [Source:MGI Symbol;Acc:MGI:97741]	-0.7801	4.4e-07	-0.0525216	0.863378	-0.262329	0.127397	0.0286229	0.956087	yes	yes	yes
Lockd	ENSMUSG00000098318	lincRNA	lncRNA downstream of Cdkn1b [Source:MGI Symbol;Acc:MGI:1915081]	-2.63689	4.45e-07	-0.723644	0.245808	-1.0996	0.0179246	-0.0814196	0.938242	yes	no	yes
Slc2a1	ENSMUSG00000028645	protein_coding	solute carrier family 2 (facilitated glucose transporter), member 1 [Source:MGI Symbol;Acc:MGI:95755]	0.396151	4.46e-07	0.0861713	0.584077	0.163526	0.126676	0.0357661	0.833096	yes	yes	yes
Pecam1	ENSMUSG00000020717	protein_coding	platelet/endothelial cell adhesion molecule 1 [Source:MGI Symbol;Acc:MGI:97537]	-0.654058	4.6e-07	-0.158862	0.576702	-0.452991	0.00698376	-0.154125	0.627702	yes	no	yes
Galnt17	ENSMUSG00000034040	protein_coding	polypeptide N-acetylgalactosaminyltransferase 17 [Source:MGI Symbol;Acc:MGI:2137594]	0.345709	4.61e-07	0.120507	0.610632	0.025308	0.914452	0.115205	0.609614	yes	yes	yes
Slc16a4	ENSMUSG00000027896	protein_coding	solute carrier family 16 (monocarboxylic acid transporters), member 4 [Source:MGI Symbol;Acc:MGI:2385183]	-0.842692	4.72e-07	-0.360075	0.0822601	-0.605254	0.00081275	-0.405199	0.0507851	yes	no	yes
Nrg1	ENSMUSG00000062991	protein_coding	neuregulin 1 [Source:MGI Symbol;Acc:MGI:96083]	-0.469392	4.81e-07	-0.214608	0.180209	-0.31344	0.0040062	-0.149734	0.387481	yes	no	yes
Pcsk5	ENSMUSG00000024713	protein_coding	proprotein convertase subtilisin/kexin type 5 [Source:MGI Symbol;Acc:MGI:97515]	0.479062	4.83e-07	0.209153	0.313862	0.183437	0.210851	0.191893	0.373806	yes	yes	yes
Hnrnph1	ENSMUSG00000007850	protein_coding	heterogeneous nuclear ribonucleoprotein H1 [Source:MGI Symbol;Acc:MGI:1891925]	-0.256795	4.87e-07	-0.0224017	0.843489	-0.00970872	0.93497	-0.02849	0.849421	yes	yes	yes
Gabra4	ENSMUSG00000029211	protein_coding	gamma-aminobutyric acid (GABA) A receptor, subunit alpha 4 [Source:MGI Symbol;Acc:MGI:95616]	-0.402858	4.87e-07	-0.0805593	0.587777	-0.259344	0.0481159	0.0111796	0.977886	yes	no	yes
S100a8	ENSMUSG00000056054	protein_coding	S100 calcium binding protein A8 (calgranulin A) [Source:MGI Symbol;Acc:MGI:88244]	2.13659	4.9e-07	-1.03595	0.457451	0.844699	0.422245	2.28934	0.151452	yes	yes	yes
Nr3c1	ENSMUSG00000024431	protein_coding	nuclear receptor subfamily 3, group C, member 1 [Source:MGI Symbol;Acc:MGI:95824]	-0.476563	5.09e-07	-0.145909	0.604567	-0.231363	0.197221	-0.0752205	0.793373	yes	yes	yes
Med14	ENSMUSG00000064127	protein_coding	mediator complex subunit 14 [Source:MGI Symbol;Acc:MGI:1349442]	-0.382955	5.19e-07	-0.226178	0.0569607	-0.236052	0.0108967	-0.144997	0.239415	yes	no	yes
Shroom2	ENSMUSG00000045180	protein_coding	shroom family member 2 [Source:MGI Symbol;Acc:MGI:107194]	0.224146	5.2e-07	0.0206525	0.906499	-0.00058729	0.998489	0.0206385	0.932616	yes	yes	yes
Vamp2	ENSMUSG00000020894	protein_coding	vesicle-associated membrane protein 2 [Source:MGI Symbol;Acc:MGI:1313277]	0.19297	5.21e-07	0.119076	0.308905	0.0439024	0.639517	0.0577552	0.780593	yes	yes	yes
Gm46218	ENSMUSG00000110830	antisense	predicted gene, 46218 [Source:MGI Symbol;Acc:MGI:5825855]	-1.84817	5.28e-07	-0.650657	0.141632	-0.543481	0.149505	-0.639977	0.157612	yes	yes	yes
Rgmb	ENSMUSG00000048027	protein_coding	repulsive guidance molecule family member B [Source:MGI Symbol;Acc:MGI:1916049]	0.281529	5.37e-07	0.0928379	0.50908	0.0926971	0.460355	0.102595	0.430174	yes	yes	yes
Gtdc1	ENSMUSG00000036890	protein_coding	glycosyltransferase-like domain containing 1 [Source:MGI Symbol;Acc:MGI:2444269]	0.454576	5.37e-07	0.167225	0.224823	0.134179	0.317622	0.0568347	0.805852	yes	yes	yes
Slc27a1	ENSMUSG00000031808	protein_coding	solute carrier family 27 (fatty acid transporter), member 1 [Source:MGI Symbol;Acc:MGI:1347098]	0.276645	5.43e-07	0.147862	0.157534	0.271041	0.000740487	0.0383582	0.796477	yes	no	yes
Stim1	ENSMUSG00000030987	protein_coding	stromal interaction molecule 1 [Source:MGI Symbol;Acc:MGI:107476]	0.362839	5.47e-07	0.157153	0.115207	0.115643	0.283013	0.111534	0.361138	yes	yes	yes
Rlbp1	ENSMUSG00000039194	protein_coding	retinaldehyde binding protein 1 [Source:MGI Symbol;Acc:MGI:97930]	-0.866793	5.52e-07	-0.188443	0.410768	-0.281558	0.0280115	-0.0871445	0.816872	yes	no	yes
Sgo1	ENSMUSG00000023940	protein_coding	shugoshin 1 [Source:MGI Symbol;Acc:MGI:1919665]	-1.98608	5.59e-07	-0.454557	0.3811	-0.685	0.0731055	-0.0166741	0.985139	yes	yes	yes
Asic4	ENSMUSG00000033007	protein_coding	acid-sensing (proton-gated) ion channel family member 4 [Source:MGI Symbol;Acc:MGI:2652846]	0.341887	5.62e-07	0.0414242	0.82906	0.11673	0.444779	-0.0237115	0.933797	yes	yes	yes
Mras	ENSMUSG00000032470	protein_coding	muscle and microspikes RAS [Source:MGI Symbol;Acc:MGI:1100856]	0.243085	5.62e-07	0.11068	0.23144	0.147355	0.137109	0.0711189	0.435003	yes	yes	yes
Ttyh2	ENSMUSG00000034714	protein_coding	tweety family member 2 [Source:MGI Symbol;Acc:MGI:2157091]	-0.438922	5.75e-07	-0.0490656	0.836983	-0.0805297	0.728392	-0.0682745	0.861539	yes	yes	yes
Cd63	ENSMUSG00000025351	protein_coding	CD63 antigen [Source:MGI Symbol;Acc:MGI:99529]	-0.293273	5.75e-07	0.0739873	0.575318	0.0618784	0.586214	0.0192768	0.952909	yes	yes	yes
Farp1	ENSMUSG00000025555	protein_coding	FERM, RhoGEF (Arhgef) and pleckstrin domain protein 1 (chondrocyte-derived) [Source:MGI Symbol;Acc:MGI:2446173]	0.380692	5.77e-07	-0.0425496	0.822319	0.0416594	0.794827	-0.198809	0.196898	yes	yes	yes
Lrrc8a	ENSMUSG00000007476	protein_coding	leucine rich repeat containing 8A [Source:MGI Symbol;Acc:MGI:2652847]	0.508625	5.83e-07	0.293202	0.0989381	0.42629	0.0242222	0.199121	0.230157	yes	no	yes
Depdc1b	ENSMUSG00000021697	protein_coding	DEP domain containing 1B [Source:MGI Symbol;Acc:MGI:2145425]	-1.18713	5.95e-07	0.0331245	0.964043	-0.0790459	0.845623	-0.010228	0.990626	yes	yes	yes
Usp54	ENSMUSG00000034235	protein_coding	ubiquitin specific peptidase 54 [Source:MGI Symbol;Acc:MGI:1926037]	0.45302	5.95e-07	-0.0421483	0.886242	0.224399	0.10882	0.0603968	0.815857	yes	yes	yes
Sppl2a	ENSMUSG00000027366	protein_coding	signal peptide peptidase like 2A [Source:MGI Symbol;Acc:MGI:1913802]	-0.353131	6.09e-07	-0.1003	0.472625	-0.116095	0.304945	-0.107146	0.428078	yes	yes	yes
Ighm	ENSMUSG00000076617	IG_C_gene	immunoglobulin heavy constant mu [Source:MGI Symbol;Acc:MGI:96448]	-1.0287	6.1e-07	0.200765	0.505659	-0.106852	0.743527	0.251137	0.407444	yes	yes	yes
Blcap	ENSMUSG00000067787	protein_coding	bladder cancer associated protein [Source:MGI Symbol;Acc:MGI:1858907]	0.380626	6.27e-07	0.100473	0.523365	0.0613393	0.647834	0.118566	0.38736	yes	yes	yes
Tmem44	ENSMUSG00000022537	protein_coding	transmembrane protein 44 [Source:MGI Symbol;Acc:MGI:1924489]	-0.349408	6.28e-07	-0.0616813	0.61521	-0.174347	0.0533795	-0.0693635	0.659434	yes	yes	yes
Tk2	ENSMUSG00000035824	protein_coding	thymidine kinase 2, mitochondrial [Source:MGI Symbol;Acc:MGI:1913266]	0.343106	6.33e-07	0.161315	0.235528	0.191333	0.100723	0.0975701	0.472473	yes	yes	yes
Smyd3	ENSMUSG00000055067	protein_coding	SET and MYND domain containing 3 [Source:MGI Symbol;Acc:MGI:1916976]	0.508589	6.35e-07	0.0492384	0.834432	-0.0347983	0.864043	0.0629708	0.838853	yes	yes	yes
Zfp772	ENSMUSG00000066838	protein_coding	zinc finger protein 772 [Source:MGI Symbol;Acc:MGI:2385265]	0.560861	6.35e-07	0.31947	0.173358	0.250815	0.138761	0.169261	0.417197	yes	yes	yes
Mboat1	ENSMUSG00000038732	protein_coding	membrane bound O-acyltransferase domain containing 1 [Source:MGI Symbol;Acc:MGI:2387184]	-0.984955	6.4e-07	-0.00612949	0.989233	0.0486315	0.884886	-0.0236785	0.978269	yes	yes	yes
Caprin1	ENSMUSG00000027184	protein_coding	cell cycle associated protein 1 [Source:MGI Symbol;Acc:MGI:1858234]	-0.209342	6.43e-07	-0.0688774	0.462006	-0.150839	0.0610899	-0.0454948	0.750276	yes	yes	yes
Pak4	ENSMUSG00000030602	protein_coding	p21 (RAC1) activated kinase 4 [Source:MGI Symbol;Acc:MGI:1917834]	-0.555504	6.48e-07	0.014271	0.967384	-0.0772387	0.740315	-0.0315647	0.941092	yes	yes	yes
Camk2b	ENSMUSG00000057897	protein_coding	calcium/calmodulin-dependent protein kinase II, beta [Source:MGI Symbol;Acc:MGI:88257]	0.283693	6.52e-07	0.177859	0.0958047	0.0953274	0.30889	0.121363	0.200784	yes	yes	yes
Ndfip1	ENSMUSG00000024425	protein_coding	Nedd4 family interacting protein 1 [Source:MGI Symbol;Acc:MGI:1929601]	0.295243	6.55e-07	0.174514	0.189142	0.155087	0.143498	0.13929	0.110596	yes	yes	yes
Podxl2	ENSMUSG00000033152	protein_coding	podocalyxin-like 2 [Source:MGI Symbol;Acc:MGI:2442488]	0.386578	6.58e-07	0.140621	0.389337	0.146477	0.163217	0.129949	0.283507	yes	yes	yes
Rpe	ENSMUSG00000026005	protein_coding	ribulose-5-phosphate-3-epimerase [Source:MGI Symbol;Acc:MGI:1913896]	-0.593051	6.65e-07	-0.0196217	0.938603	-0.0949943	0.638137	0.0484395	0.869156	yes	yes	yes
Sike1	ENSMUSG00000027854	protein_coding	suppressor of IKBKE 1 [Source:MGI Symbol;Acc:MGI:1913891]	-0.324487	6.71e-07	-0.181548	0.16387	-0.177333	0.14906	-0.140334	0.0961685	yes	yes	yes
Cap2	ENSMUSG00000021373	protein_coding	CAP, adenylate cyclase-associated protein, 2 (yeast) [Source:MGI Symbol;Acc:MGI:1914502]	-0.688356	6.74e-07	0.0430244	0.873842	-0.137826	0.515182	0.00656329	0.986726	yes	yes	yes
Pdia4	ENSMUSG00000025823	protein_coding	protein disulfide isomerase associated 4 [Source:MGI Symbol;Acc:MGI:104864]	-0.571444	6.99e-07	-0.0412465	0.839429	0.00263884	0.991595	0.104169	0.545006	yes	yes	yes
Alpk1	ENSMUSG00000028028	protein_coding	alpha-kinase 1 [Source:MGI Symbol;Acc:MGI:1918731]	-1.13784	7.06e-07	-0.243964	0.544747	-0.144534	0.66697	-0.280033	0.590959	yes	yes	yes
Ect2	ENSMUSG00000027699	protein_coding	ect2 oncogene [Source:MGI Symbol;Acc:MGI:95281]	-1.42269	7.26e-07	-0.331784	0.30105	-0.625375	0.000329534	0.00244271	0.996264	yes	no	yes
Xpo6	ENSMUSG00000000131	protein_coding	exportin 6 [Source:MGI Symbol;Acc:MGI:2429950]	0.260964	7.27e-07	0.0186113	0.882676	-0.00434156	0.974397	0.00737687	0.967232	yes	yes	yes
Kitl	ENSMUSG00000019966	protein_coding	kit ligand [Source:MGI Symbol;Acc:MGI:96974]	-0.416304	7.31e-07	-0.182599	0.179759	-0.312595	0.00701676	-0.0493887	0.79912	yes	no	yes
Kpna2	ENSMUSG00000018362	protein_coding	karyopherin (importin) alpha 2 [Source:MGI Symbol;Acc:MGI:103561]	-0.480996	7.34e-07	-0.0635546	0.776916	-0.285833	0.0384276	0.0369451	0.920094	yes	no	yes
Atmin	ENSMUSG00000047388	protein_coding	ATM interactor [Source:MGI Symbol;Acc:MGI:2682328]	0.473659	7.66e-07	0.134714	0.176034	0.098758	0.391055	0.13952	0.255562	yes	yes	yes
Pdlim5	ENSMUSG00000028273	protein_coding	PDZ and LIM domain 5 [Source:MGI Symbol;Acc:MGI:1927489]	-0.461338	7.76e-07	-0.13144	0.405263	-0.248487	0.0406606	-0.127741	0.223734	yes	no	yes
Necap1	ENSMUSG00000030327	protein_coding	NECAP endocytosis associated 1 [Source:MGI Symbol;Acc:MGI:1914852]	0.310005	7.86e-07	0.193844	0.159737	0.159872	0.144775	0.192509	0.134479	yes	yes	yes
Slco1a4	ENSMUSG00000030237	protein_coding	solute carrier organic anion transporter family, member 1a4 [Source:MGI Symbol;Acc:MGI:1351896]	0.861894	8.41e-07	-0.123003	0.794079	0.233978	0.317718	0.161403	0.622021	yes	yes	yes
Cd180	ENSMUSG00000021624	protein_coding	CD180 antigen [Source:MGI Symbol;Acc:MGI:1194924]	-1.7281	8.49e-07	-0.38003	0.531509	-0.787152	0.03231	-0.518466	0.329122	yes	no	yes
5730455P16Rik	ENSMUSG00000057181	protein_coding	RIKEN cDNA 5730455P16 gene [Source:MGI Symbol;Acc:MGI:1917841]	0.3898	8.53e-07	0.0237646	0.901926	0.0562795	0.718748	0.0560745	0.734576	yes	yes	yes
Ppp1r1b	ENSMUSG00000061718	protein_coding	protein phosphatase 1, regulatory inhibitor subunit 1B [Source:MGI Symbol;Acc:MGI:94860]	1.03076	8.76e-07	0.201335	0.52086	0.798652	0.000152404	0.249179	0.51129	yes	no	yes
Hist3h2ba	ENSMUSG00000056895	protein_coding	histone cluster 3, H2ba [Source:MGI Symbol;Acc:MGI:1925553]	0.47382	8.76e-07	0.264186	0.0631226	0.3425	0.0180656	0.145078	0.675652	yes	no	yes
Ncf1	ENSMUSG00000015950	protein_coding	neutrophil cytosolic factor 1 [Source:MGI Symbol;Acc:MGI:97283]	0.825184	8.86e-07	0.139953	0.696795	0.253721	0.362638	0.573106	0.11741	yes	yes	yes
Cdc42se2	ENSMUSG00000052298	protein_coding	CDC42 small effector 2 [Source:MGI Symbol;Acc:MGI:1919979]	0.235173	9.06e-07	0.136332	0.124034	0.0779733	0.421271	0.103331	0.398928	yes	yes	yes
Jcad	ENSMUSG00000033960	protein_coding	junctional cadherin 5 associated [Source:MGI Symbol;Acc:MGI:2685174]	-0.428858	9.1e-07	-0.37536	0.376101	-0.399914	0.0172006	-0.28343	0.0687188	yes	no	yes
Serinc3	ENSMUSG00000017707	protein_coding	serine incorporator 3 [Source:MGI Symbol;Acc:MGI:1349457]	0.303567	9.15e-07	0.034427	0.82906	0.11543	0.100954	0.0783593	0.527292	yes	yes	yes
Ncaph	ENSMUSG00000034906	protein_coding	non-SMC condensin I complex, subunit H [Source:MGI Symbol;Acc:MGI:2444777]	-0.753045	9.16e-07	-0.108104	0.704132	-0.250453	0.271225	-0.0538478	0.898001	yes	yes	yes
Stum	ENSMUSG00000053963	protein_coding	mechanosensory transduction mediator [Source:MGI Symbol;Acc:MGI:2138735]	0.364144	9.2e-07	-0.0140533	0.961209	-0.102239	0.381808	-0.0359812	0.929682	yes	yes	yes
Mapk8ip2	ENSMUSG00000022619	protein_coding	mitogen-activated protein kinase 8 interacting protein 2 [Source:MGI Symbol;Acc:MGI:1926555]	0.230812	9.24e-07	0.131311	0.0876421	0.072895	0.47814	0.108234	0.326183	yes	yes	yes
Lipa	ENSMUSG00000024781	protein_coding	lysosomal acid lipase A [Source:MGI Symbol;Acc:MGI:96789]	-0.517103	9.3e-07	-0.173596	0.393992	-0.20228	0.231869	-0.11727	0.657499	yes	yes	yes
Mxd4	ENSMUSG00000037235	protein_coding	Max dimerization protein 4 [Source:MGI Symbol;Acc:MGI:104991]	0.315185	9.31e-07	-0.104384	0.374499	0.0774716	0.659997	-0.0504857	0.849837	yes	yes	yes
S100a9	ENSMUSG00000056071	protein_coding	S100 calcium binding protein A9 (calgranulin B) [Source:MGI Symbol;Acc:MGI:1338947]	2.17338	9.79e-07	-0.877852	0.393045	0.905544	0.39573	2.36566	0.143541	yes	yes	yes
Grk6	ENSMUSG00000074886	protein_coding	G protein-coupled receptor kinase 6 [Source:MGI Symbol;Acc:MGI:1347078]	0.315306	9.87e-07	0.113771	0.314877	0.0900913	0.34307	0.121287	0.389473	yes	yes	yes
Arhgap11a	ENSMUSG00000041219	protein_coding	Rho GTPase activating protein 11A [Source:MGI Symbol;Acc:MGI:2444300]	-0.775059	9.91e-07	-0.240265	0.390904	-0.688279	3.87422e-05	0.027158	0.961384	yes	no	yes
Samd14	ENSMUSG00000047181	protein_coding	sterile alpha motif domain containing 14 [Source:MGI Symbol;Acc:MGI:2384945]	0.362787	9.92e-07	-0.0134578	0.951025	-0.0432212	0.712588	-0.0473882	0.876381	yes	yes	yes
Smim3	ENSMUSG00000038059	protein_coding	small integral membrane protein 3 [Source:MGI Symbol;Acc:MGI:1917088]	1.07967	1e-06	0.354543	0.349081	1.05617	0.000140158	0.278856	0.69841	yes	no	yes
Trp53bp2	ENSMUSG00000026510	protein_coding	transformation related protein 53 binding protein 2 [Source:MGI Symbol;Acc:MGI:2138319]	0.398016	1.01e-06	0.142483	0.425817	0.330322	0.00415583	0.103451	0.634786	yes	no	yes
Timm44	ENSMUSG00000002949	protein_coding	translocase of inner mitochondrial membrane 44 [Source:MGI Symbol;Acc:MGI:1343262]	0.545714	1.01e-06	0.175291	0.115692	0.15045	0.206265	0.0547329	0.812348	yes	yes	yes
Rbl1	ENSMUSG00000027641	protein_coding	RB transcriptional corepressor like 1 [Source:MGI Symbol;Acc:MGI:103300]	-0.699094	1.02e-06	-0.266083	0.194644	-0.422549	0.00308977	-0.147804	0.606609	yes	no	yes
Gbp3	ENSMUSG00000028268	protein_coding	guanylate binding protein 3 [Source:MGI Symbol;Acc:MGI:1926263]	-1.48541	1.03e-06	-0.201906	0.656232	-0.702111	0.0330998	-0.395544	0.500722	yes	no	yes
Ncapd2	ENSMUSG00000038252	protein_coding	non-SMC condensin I complex, subunit D2 [Source:MGI Symbol;Acc:MGI:1915548]	-0.447319	1.03e-06	-0.105044	0.50908	-0.203308	0.0554497	-0.0411149	0.856419	yes	yes	yes
Trib1	ENSMUSG00000032501	protein_coding	tribbles pseudokinase 1 [Source:MGI Symbol;Acc:MGI:2443397]	0.66673	1.03e-06	0.330003	0.175388	0.448166	0.0140511	0.214176	0.465015	yes	no	yes
Gm35040	ENSMUSG00000108616	lincRNA	predicted gene, 35040 [Source:MGI Symbol;Acc:MGI:5594199]	-0.703021	1.04e-06	-0.209824	0.142404	-0.389934	0.0178782	-0.220396	0.0770307	yes	no	yes
Pipox	ENSMUSG00000017453	protein_coding	pipecolic acid oxidase [Source:MGI Symbol;Acc:MGI:1197006]	-0.92101	1.04e-06	-0.263999	0.38567	-0.285236	0.292813	-0.200167	0.542068	yes	yes	yes
Mpp5	ENSMUSG00000021112	protein_coding	membrane protein, palmitoylated 5 (MAGUK p55 subfamily member 5) [Source:MGI Symbol;Acc:MGI:1927339]	-0.454466	1.06e-06	-0.100873	0.639678	-0.11312	0.483037	-0.033862	0.918716	yes	yes	yes
Ncapg	ENSMUSG00000015880	protein_coding	non-SMC condensin I complex, subunit G [Source:MGI Symbol;Acc:MGI:1930197]	-1.69047	1.06e-06	-0.593746	0.0990122	-0.658159	0.0363171	-0.323258	0.472509	yes	no	yes
Scd2	ENSMUSG00000025203	protein_coding	stearoyl-Coenzyme A desaturase 2 [Source:MGI Symbol;Acc:MGI:98240]	-0.439853	1.1e-06	0.024156	0.942237	-0.016467	0.951404	-0.0218117	0.923244	yes	yes	yes
Cpd	ENSMUSG00000020841	protein_coding	carboxypeptidase D [Source:MGI Symbol;Acc:MGI:107265]	-0.408686	1.1e-06	-0.119651	0.702508	-0.116512	0.539265	-0.102445	0.715288	yes	yes	yes
Msn	ENSMUSG00000031207	protein_coding	moesin [Source:MGI Symbol;Acc:MGI:97167]	-0.369079	1.11e-06	-0.0200548	0.953339	-0.0394416	0.761545	0.0172362	0.951583	yes	yes	yes
Lrfn5	ENSMUSG00000035653	protein_coding	leucine rich repeat and fibronectin type III domain containing 5 [Source:MGI Symbol;Acc:MGI:2144814]	0.346762	1.12e-06	0.00789359	0.974904	-0.0811249	0.654311	0.0112463	0.976509	yes	yes	yes
Meis2	ENSMUSG00000027210	protein_coding	Meis homeobox 2 [Source:MGI Symbol;Acc:MGI:108564]	0.37227	1.12e-06	0.138376	0.390168	0.195725	0.278809	0.117898	0.678997	yes	yes	yes
Ddx24	ENSMUSG00000041645	protein_coding	DEAD (Asp-Glu-Ala-Asp) box polypeptide 24 [Source:MGI Symbol;Acc:MGI:1351337]	0.251471	1.13e-06	0.076847	0.55881	0.0521737	0.637563	0.116973	0.130356	yes	yes	yes
Arhgap44	ENSMUSG00000033389	protein_coding	Rho GTPase activating protein 44 [Source:MGI Symbol;Acc:MGI:2144423]	0.394819	1.14e-06	0.117803	0.35495	0.13101	0.284901	0.140189	0.308489	yes	yes	yes
Mab21l1	ENSMUSG00000056947	protein_coding	mab-21-like 1 (C. elegans) [Source:MGI Symbol;Acc:MGI:1333773]	0.552376	1.19e-06	0.219557	0.395669	0.105652	0.610347	0.0587634	0.882598	yes	yes	yes
She	ENSMUSG00000046280	protein_coding	src homology 2 domain-containing transforming protein E [Source:MGI Symbol;Acc:MGI:1099462]	-1.11405	1.19e-06	-0.379623	0.248433	-1.17469	2.39691e-08	-0.327539	0.541272	yes	no	yes
Hint3	ENSMUSG00000019791	protein_coding	histidine triad nucleotide binding protein 3 [Source:MGI Symbol;Acc:MGI:1914097]	-0.61285	1.21e-06	-0.24175	0.43954	-0.244029	0.403864	-0.264092	0.171927	yes	yes	yes
Gldc	ENSMUSG00000024827	protein_coding	glycine decarboxylase [Source:MGI Symbol;Acc:MGI:1341155]	-0.607899	1.23e-06	-0.234371	0.19207	-0.376133	0.0163524	-0.144267	0.550781	yes	no	yes
Cdk9	ENSMUSG00000009555	protein_coding	cyclin-dependent kinase 9 (CDC2-related kinase) [Source:MGI Symbol;Acc:MGI:1328368]	0.329031	1.25e-06	0.166121	0.304467	0.154909	0.193823	0.104158	0.516702	yes	yes	yes
Hacd4	ENSMUSG00000028497	protein_coding	3-hydroxyacyl-CoA dehydratase 4 [Source:MGI Symbol;Acc:MGI:1914025]	-1.05214	1.26e-06	-0.214421	0.653397	-0.236005	0.491003	0.0555023	0.930917	yes	yes	yes
Usp2	ENSMUSG00000032010	protein_coding	ubiquitin specific peptidase 2 [Source:MGI Symbol;Acc:MGI:1858178]	0.62386	1.26e-06	0.129909	0.577871	0.113565	0.641219	0.0983167	0.738611	yes	yes	yes
Mycl	ENSMUSG00000028654	protein_coding	v-myc avian myelocytomatosis viral oncogene lung carcinoma derived [Source:MGI Symbol;Acc:MGI:96799]	0.504909	1.28e-06	0.0907285	0.542676	0.0176447	0.922767	0.0393433	0.861104	yes	yes	yes
Mcm6	ENSMUSG00000026355	protein_coding	minichromosome maintenance complex component 6 [Source:MGI Symbol;Acc:MGI:1298227]	-0.805159	1.28e-06	-0.191299	0.340847	-0.408474	0.0251187	-0.0403834	0.919856	yes	no	yes
Cobll1	ENSMUSG00000034903	protein_coding	Cobl-like 1 [Source:MGI Symbol;Acc:MGI:2442894]	-0.559932	1.28e-06	-0.197504	0.338327	-0.355897	0.0153106	-0.0359104	0.925169	yes	no	yes
Larp4	ENSMUSG00000023025	protein_coding	La ribonucleoprotein domain family, member 4 [Source:MGI Symbol;Acc:MGI:2443114]	-0.291208	1.28e-06	-0.170045	0.213504	-0.154512	0.11804	-0.0903256	0.479523	yes	yes	yes
Kcna5	ENSMUSG00000045534	protein_coding	potassium voltage-gated channel, shaker-related subfamily, member 5 [Source:MGI Symbol;Acc:MGI:96662]	0.733114	1.29e-06	0.133696	0.76741	0.152872	0.581349	-0.0827498	0.874651	yes	yes	yes
Adcy4	ENSMUSG00000022220	protein_coding	adenylate cyclase 4 [Source:MGI Symbol;Acc:MGI:99674]	-1.22324	1.29e-06	-0.213584	0.63084	-0.871617	0.000481397	0.0467839	0.942628	yes	no	yes
Nras	ENSMUSG00000027852	protein_coding	neuroblastoma ras oncogene [Source:MGI Symbol;Acc:MGI:97376]	-0.34232	1.3e-06	-0.0686807	0.753507	-0.148761	0.249367	-0.133608	0.267221	yes	yes	yes
Carmil2	ENSMUSG00000050357	protein_coding	capping protein regulator and myosin 1 linker 2 [Source:MGI Symbol;Acc:MGI:2685431]	0.391748	1.3e-06	0.173508	0.298596	0.244266	0.0578979	0.194828	0.146979	yes	yes	yes
Rassf2	ENSMUSG00000027339	protein_coding	Ras association (RalGDS/AF-6) domain family member 2 [Source:MGI Symbol;Acc:MGI:2442060]	-0.274373	1.3e-06	-0.218448	0.126794	-0.155006	0.295273	-0.113728	0.236319	yes	yes	yes
Dock6	ENSMUSG00000032198	protein_coding	dedicator of cytokinesis 6 [Source:MGI Symbol;Acc:MGI:1914789]	-0.453242	1.32e-06	-0.0804765	0.630967	-0.212602	0.0469645	-0.187626	0.149801	yes	no	yes
Heca	ENSMUSG00000039879	protein_coding	hdc homolog, cell cycle regulator [Source:MGI Symbol;Acc:MGI:2685715]	0.498148	1.34e-06	-0.0521489	0.761146	-0.0107373	0.951747	0.0507972	0.866228	yes	yes	yes
Abhd2	ENSMUSG00000039202	protein_coding	abhydrolase domain containing 2 [Source:MGI Symbol;Acc:MGI:1914344]	-0.282307	1.37e-06	-0.111593	0.523157	-0.341667	0.00697102	-0.164958	0.183426	yes	no	yes
Cdca3	ENSMUSG00000023505	protein_coding	cell division cycle associated 3 [Source:MGI Symbol;Acc:MGI:1315198]	-1.17352	1.39e-06	-0.171076	0.566917	-0.477246	0.024639	-0.137793	0.75995	yes	no	yes
Svop	ENSMUSG00000042078	protein_coding	SV2 related protein [Source:MGI Symbol;Acc:MGI:1915916]	0.317035	1.4e-06	0.149354	0.345682	0.0428509	0.753334	0.0407879	0.859045	yes	yes	yes
Evl	ENSMUSG00000021262	protein_coding	Ena-vasodilator stimulated phosphoprotein [Source:MGI Symbol;Acc:MGI:1194884]	0.232658	1.41e-06	0.122968	0.44739	0.0748494	0.536754	0.0965621	0.467155	yes	yes	yes
Gm14410	ENSMUSG00000078870	protein_coding	predicted gene 14410 [Source:MGI Symbol;Acc:MGI:3709158]	-1.25541	1.44e-06	-0.209736	0.545163	-0.464358	0.117377	-0.103377	0.872214	yes	yes	yes
Mlec	ENSMUSG00000048578	protein_coding	malectin [Source:MGI Symbol;Acc:MGI:1924015]	-0.381493	1.44e-06	-0.0631653	0.758646	-0.0844776	0.668501	0.00497979	0.983504	yes	yes	yes
Slc15a2	ENSMUSG00000022899	protein_coding	solute carrier family 15 (H+/peptide transporter), member 2 [Source:MGI Symbol;Acc:MGI:1890457]	0.592558	1.46e-06	-0.00755021	0.968709	0.171475	0.173582	-0.0786299	0.626713	yes	yes	yes
Lef1	ENSMUSG00000027985	protein_coding	lymphoid enhancer binding factor 1 [Source:MGI Symbol;Acc:MGI:96770]	-1.42744	1.47e-06	-0.139582	0.765893	-0.787833	0.00302849	-0.257335	0.579738	yes	no	yes
Stmn2	ENSMUSG00000027500	protein_coding	stathmin-like 2 [Source:MGI Symbol;Acc:MGI:98241]	0.288744	1.49e-06	0.111749	0.55369	0.0494758	0.808625	0.0423988	0.859045	yes	yes	yes
Evi5	ENSMUSG00000011831	protein_coding	ecotropic viral integration site 5 [Source:MGI Symbol;Acc:MGI:104736]	-0.283861	1.54e-06	-0.195882	0.0714817	-0.212977	0.0219099	-0.180995	0.0696987	yes	no	yes
Phyhd1	ENSMUSG00000079484	protein_coding	phytanoyl-CoA dioxygenase domain containing 1 [Source:MGI Symbol;Acc:MGI:3612860]	1.10052	1.55e-06	0.115352	0.841298	0.724544	0.0329111	-0.205447	0.770881	yes	no	yes
Cfl2	ENSMUSG00000062929	protein_coding	cofilin 2, muscle [Source:MGI Symbol;Acc:MGI:101763]	0.23926	1.55e-06	0.129718	0.0966395	0.0843021	0.549666	0.135105	0.142956	yes	yes	yes
Emp1	ENSMUSG00000030208	protein_coding	epithelial membrane protein 1 [Source:MGI Symbol;Acc:MGI:107941]	-1.04418	1.59e-06	-0.349372	0.580324	-0.275924	0.227212	-0.029649	0.981515	yes	yes	yes
Flrt2	ENSMUSG00000047414	protein_coding	fibronectin leucine rich transmembrane protein 2 [Source:MGI Symbol;Acc:MGI:3603594]	-0.410666	1.6e-06	-0.279171	0.0595692	-0.315846	0.00126244	-0.161076	0.445405	yes	no	yes
Clic4	ENSMUSG00000037242	protein_coding	chloride intracellular channel 4 (mitochondrial) [Source:MGI Symbol;Acc:MGI:1352754]	-0.486481	1.6e-06	0.0559552	0.841768	0.0230528	0.928927	0.0764881	0.750471	yes	yes	yes
Galnt4	ENSMUSG00000090035	protein_coding	polypeptide N-acetylgalactosaminyltransferase 4 [Source:MGI Symbol;Acc:MGI:894692]	-0.649207	1.62e-06	-0.077383	0.844952	-0.36831	0.118246	-0.120835	0.696965	yes	yes	yes
Mob3b	ENSMUSG00000073910	protein_coding	MOB kinase activator 3B [Source:MGI Symbol;Acc:MGI:2664539]	-0.796493	1.64e-06	0.114802	0.877051	0.126304	0.663978	0.0260905	0.982774	yes	yes	yes
Rab6a	ENSMUSG00000030704	protein_coding	RAB6A, member RAS oncogene family [Source:MGI Symbol;Acc:MGI:894313]	0.215848	1.67e-06	0.121233	0.212389	0.120317	0.347267	0.1127	0.212747	yes	yes	yes
Zfp316	ENSMUSG00000046658	protein_coding	zinc finger protein 316 [Source:MGI Symbol;Acc:MGI:1860402]	0.395661	1.67e-06	-0.0796723	0.53671	-0.042682	0.756859	-0.0214963	0.944932	yes	yes	yes
Dctn2	ENSMUSG00000025410	protein_coding	dynactin 2 [Source:MGI Symbol;Acc:MGI:107733]	0.217503	1.68e-06	0.144609	0.194097	0.101705	0.30124	0.0946104	0.363834	yes	yes	yes
Eloc	ENSMUSG00000079658	protein_coding	elongin C [Source:MGI Symbol;Acc:MGI:1915173]	0.283489	1.7e-06	0.144065	0.174987	0.158681	0.17767	0.139115	0.153994	yes	yes	yes
Sgms1	ENSMUSG00000040451	protein_coding	sphingomyelin synthase 1 [Source:MGI Symbol;Acc:MGI:2444110]	0.393343	1.72e-06	0.084495	0.591083	0.123294	0.347139	0.0331236	0.897352	yes	yes	yes
Rassf9	ENSMUSG00000044921	protein_coding	Ras association (RalGDS/AF-6) domain family (N-terminal) member 9 [Source:MGI Symbol;Acc:MGI:2384307]	-1.00124	1.83e-06	-0.27256	0.30283	-0.730181	0.0013384	-0.284489	0.419642	yes	no	yes
4930402H24Rik	ENSMUSG00000027309	protein_coding	RIKEN cDNA 4930402H24 gene [Source:MGI Symbol;Acc:MGI:1923029]	-0.351297	1.84e-06	-0.106489	0.555544	-0.093178	0.597472	-0.125893	0.307707	yes	yes	yes
Frat2	ENSMUSG00000047604	protein_coding	frequently rearranged in advanced T cell lymphomas 2 [Source:MGI Symbol;Acc:MGI:2673967]	0.636923	1.84e-06	0.234619	0.274777	0.24728	0.251322	0.222409	0.358811	yes	yes	yes
Rundc3a	ENSMUSG00000006575	protein_coding	RUN domain containing 3A [Source:MGI Symbol;Acc:MGI:1858752]	0.243356	1.84e-06	0.192608	0.0908936	0.167748	0.0251194	0.132343	0.246109	yes	no	yes
Atp6v1e1	ENSMUSG00000019210	protein_coding	ATPase, H+ transporting, lysosomal V1 subunit E1 [Source:MGI Symbol;Acc:MGI:894326]	0.269839	1.84e-06	0.207344	0.0813517	0.231875	0.0140511	0.186505	0.130565	yes	no	yes
Fus	ENSMUSG00000030795	protein_coding	fused in sarcoma [Source:MGI Symbol;Acc:MGI:1353633]	-0.220248	1.85e-06	-0.0711737	0.430078	-0.0480613	0.569042	-0.0751489	0.376259	yes	yes	yes
Stau2	ENSMUSG00000025920	protein_coding	staufen double-stranded RNA binding protein 2 [Source:MGI Symbol;Acc:MGI:1352508]	0.250257	1.92e-06	0.0590776	0.731232	0.0164082	0.930514	0.0680903	0.73382	yes	yes	yes
Gnl2	ENSMUSG00000028869	protein_coding	guanine nucleotide binding protein-like 2 (nucleolar) [Source:MGI Symbol;Acc:MGI:2385207]	0.329559	1.93e-06	0.0802415	0.593274	0.163216	0.127682	-0.0409001	0.834696	yes	yes	yes
Rapgef4	ENSMUSG00000049044	protein_coding	Rap guanine nucleotide exchange factor (GEF) 4 [Source:MGI Symbol;Acc:MGI:1917723]	0.247741	2.02e-06	0.00467836	0.976777	0.0564695	0.666673	0.0380603	0.815153	yes	yes	yes
Phf19	ENSMUSG00000026873	protein_coding	PHD finger protein 19 [Source:MGI Symbol;Acc:MGI:1921266]	-1.16427	2.03e-06	-0.0543067	0.909174	-0.346123	0.25128	-0.0498987	0.938242	yes	yes	yes
Cbln4	ENSMUSG00000067578	protein_coding	cerebellin 4 precursor protein [Source:MGI Symbol;Acc:MGI:2154433]	0.458889	2.03e-06	0.15431	0.372077	0.198673	0.265138	0.0868124	0.776058	yes	yes	yes
Phka1	ENSMUSG00000034055	protein_coding	phosphorylase kinase alpha 1 [Source:MGI Symbol;Acc:MGI:97576]	0.477644	2.07e-06	-0.0118953	0.962721	0.0400145	0.845862	0.0138916	0.968764	yes	yes	yes
Rtca	ENSMUSG00000000339	protein_coding	RNA 3'-terminal phosphate cyclase [Source:MGI Symbol;Acc:MGI:1913618]	0.42598	2.07e-06	0.155726	0.34683	0.169151	0.162017	0.125712	0.494907	yes	yes	yes
Ccnt2	ENSMUSG00000026349	protein_coding	cyclin T2 [Source:MGI Symbol;Acc:MGI:1920199]	-0.253436	2.1e-06	-0.0806909	0.498172	0.0013007	0.99364	-0.0890524	0.416264	yes	yes	yes
Ino80c	ENSMUSG00000047989	protein_coding	INO80 complex subunit C [Source:MGI Symbol;Acc:MGI:2443014]	0.480173	2.25e-06	0.226394	0.1001	0.186196	0.170321	0.198326	0.0994128	yes	yes	yes
Klhl22	ENSMUSG00000022750	protein_coding	kelch-like 22 [Source:MGI Symbol;Acc:MGI:1337995]	0.328776	2.28e-06	0.139311	0.217313	0.0856745	0.426475	0.171522	0.0597587	yes	yes	yes
Gars	ENSMUSG00000029777	protein_coding	glycyl-tRNA synthetase [Source:MGI Symbol;Acc:MGI:2449057]	0.229164	2.29e-06	0.165041	0.0505346	0.161033	0.0924541	0.166937	0.0874787	yes	yes	yes
Ppic	ENSMUSG00000024538	protein_coding	peptidylprolyl isomerase C [Source:MGI Symbol;Acc:MGI:97751]	-0.934534	2.3e-06	-0.0540079	0.841768	-0.132572	0.565738	0.0358403	0.962385	yes	yes	yes
Bcl2l1	ENSMUSG00000007659	protein_coding	BCL2-like 1 [Source:MGI Symbol;Acc:MGI:88139]	0.34599	2.32e-06	0.123222	0.288791	0.120357	0.199606	0.0904039	0.653474	yes	yes	yes
Atg9a	ENSMUSG00000033124	protein_coding	autophagy related 9A [Source:MGI Symbol;Acc:MGI:2138446]	0.378332	2.33e-06	0.0721602	0.707518	0.0251118	0.92143	0.106605	0.609637	yes	yes	yes
Maco1	ENSMUSG00000028826	protein_coding	macoilin 1 [Source:MGI Symbol;Acc:MGI:1913396]	0.300019	2.33e-06	0.0895435	0.387759	0.045058	0.703962	0.0536977	0.699035	yes	yes	yes
Cltb	ENSMUSG00000047547	protein_coding	clathrin, light polypeptide (Lcb) [Source:MGI Symbol;Acc:MGI:1921575]	0.268372	2.47e-06	0.204904	0.057647	0.209257	0.034913	0.183641	0.135864	yes	no	yes
Kif15	ENSMUSG00000036768	protein_coding	kinesin family member 15 [Source:MGI Symbol;Acc:MGI:1098258]	-0.984833	2.5e-06	-0.242929	0.406703	-0.496632	0.010565	-0.207122	0.467585	yes	no	yes
Crybg3	ENSMUSG00000022723	protein_coding	beta-gamma crystallin domain containing 3 [Source:MGI Symbol;Acc:MGI:2676311]	-0.578035	2.54e-06	-0.277682	0.427282	-0.235861	0.35761	-0.301279	0.15416	yes	yes	yes
Map2k7	ENSMUSG00000002948	protein_coding	mitogen-activated protein kinase kinase 7 [Source:MGI Symbol;Acc:MGI:1346871]	0.335364	2.54e-06	0.111772	0.31198	0.124087	0.224332	0.105664	0.580239	yes	yes	yes
Gabra2	ENSMUSG00000000560	protein_coding	gamma-aminobutyric acid (GABA) A receptor, subunit alpha 2 [Source:MGI Symbol;Acc:MGI:95614]	-0.378608	2.54e-06	0.0325184	0.842784	-0.140738	0.322096	0.090448	0.740044	yes	yes	yes
Cd101	ENSMUSG00000086564	protein_coding	CD101 antigen [Source:MGI Symbol;Acc:MGI:2685862]	2.91975	2.57e-06	0.497792	1	0.904102	1	0.425932	0.851403	yes	yes	yes
Cdk4	ENSMUSG00000006728	protein_coding	cyclin-dependent kinase 4 [Source:MGI Symbol;Acc:MGI:88357]	-0.383448	2.58e-06	0.0478566	0.74721	0.00583125	0.967746	0.0538363	0.805194	yes	yes	yes
Cbln1	ENSMUSG00000031654	protein_coding	cerebellin 1 precursor protein [Source:MGI Symbol;Acc:MGI:88281]	0.476189	2.69e-06	0.178169	0.409138	0.191261	0.259451	0.0813463	0.771395	yes	yes	yes
R3hdm4	ENSMUSG00000035781	protein_coding	R3H domain containing 4 [Source:MGI Symbol;Acc:MGI:1924814]	0.310131	2.7e-06	0.102376	0.448356	0.0906271	0.444575	0.07188	0.590959	yes	yes	yes
Hmgcr	ENSMUSG00000021670	protein_coding	3-hydroxy-3-methylglutaryl-Coenzyme A reductase [Source:MGI Symbol;Acc:MGI:96159]	-0.402347	2.72e-06	-0.0310855	0.92789	-0.0245365	0.921241	-0.112745	0.530031	yes	yes	yes
Acvr1b	ENSMUSG00000000532	protein_coding	activin A receptor, type 1B [Source:MGI Symbol;Acc:MGI:1338944]	0.298145	2.73e-06	-0.00700913	0.96318	-0.0206884	0.882557	0.0415556	0.822564	yes	yes	yes
Otp	ENSMUSG00000021685	protein_coding	orthopedia homeobox [Source:MGI Symbol;Acc:MGI:99835]	0.481595	2.75e-06	0.186774	0.29714	0.160664	0.490222	0.108474	0.716283	yes	yes	yes
Appl1	ENSMUSG00000040760	protein_coding	adaptor protein, phosphotyrosine interaction, PH domain and leucine zipper containing 1 [Source:MGI Symbol;Acc:MGI:1920243]	-0.269908	2.77e-06	-0.201289	0.0871814	-0.133091	0.113567	-0.120676	0.365868	yes	yes	yes
Btbd17	ENSMUSG00000000202	protein_coding	BTB (POZ) domain containing 17 [Source:MGI Symbol;Acc:MGI:1919264]	-0.477181	2.78e-06	0.277519	0.0588688	0.11476	0.426654	0.215683	0.0857106	yes	yes	yes
Ano1	ENSMUSG00000031075	protein_coding	anoctamin 1, calcium activated chloride channel [Source:MGI Symbol;Acc:MGI:2142149]	-0.768955	2.8e-06	-0.349605	0.105547	-0.327763	0.205392	-0.180062	0.739771	yes	yes	yes
Srsf6	ENSMUSG00000016921	protein_coding	serine/arginine-rich splicing factor 6 [Source:MGI Symbol;Acc:MGI:1915246]	-0.206303	2.85e-06	-0.0415284	0.714061	0.000214479	0.998761	-0.0325677	0.857283	yes	yes	yes
Rab5b	ENSMUSG00000000711	protein_coding	RAB5B, member RAS oncogene family [Source:MGI Symbol;Acc:MGI:105938]	0.258429	2.87e-06	0.125476	0.1469	0.0719896	0.434927	0.137999	0.0506739	yes	yes	yes
40422	ENSMUSG00000019917	protein_coding	septin 10 [Source:MGI Symbol;Acc:MGI:1918110]	-0.567942	2.88e-06	0.00753385	0.982692	-0.16608	0.513986	0.035186	0.917776	yes	yes	yes
Csrnp1	ENSMUSG00000032515	protein_coding	cysteine-serine-rich nuclear protein 1 [Source:MGI Symbol;Acc:MGI:2387989]	0.813048	2.96e-06	0.262767	0.370399	0.127595	0.783277	0.122556	0.858757	yes	yes	yes
Fbrsl1	ENSMUSG00000043323	protein_coding	fibrosin-like 1 [Source:MGI Symbol;Acc:MGI:1920907]	0.424529	3e-06	0.0963017	0.505659	0.103431	0.342487	0.0670728	0.677043	yes	yes	yes
Vldlr	ENSMUSG00000024924	protein_coding	very low density lipoprotein receptor [Source:MGI Symbol;Acc:MGI:98935]	-0.264023	3.02e-06	-0.0663348	0.708304	-0.0885903	0.456013	-0.042219	0.797872	yes	yes	yes
Plppr3	ENSMUSG00000035835	protein_coding	phospholipid phosphatase related 3 [Source:MGI Symbol;Acc:MGI:2388640]	0.332624	3.02e-06	0.124894	0.593972	0.119856	0.348968	0.0548514	0.815594	yes	yes	yes
Itgb1	ENSMUSG00000025809	protein_coding	integrin beta 1 (fibronectin receptor beta) [Source:MGI Symbol;Acc:MGI:96610]	-0.336123	3.02e-06	-0.126889	0.575318	-0.0540607	0.768501	-0.0620069	0.795203	yes	yes	yes
Adam10	ENSMUSG00000054693	protein_coding	a disintegrin and metallopeptidase domain 10 [Source:MGI Symbol;Acc:MGI:109548]	-0.334466	3.02e-06	-0.138817	0.453006	-0.135011	0.346497	-0.0767236	0.70683	yes	yes	yes
Ctsc	ENSMUSG00000030560	protein_coding	cathepsin C [Source:MGI Symbol;Acc:MGI:109553]	-0.686267	3.08e-06	-0.227776	0.419112	-0.167576	0.437396	-0.0221282	0.971736	yes	yes	yes
Slc39a10	ENSMUSG00000025986	protein_coding	solute carrier family 39 (zinc transporter), member 10 [Source:MGI Symbol;Acc:MGI:1914515]	-0.255046	3.16e-06	-0.0683247	0.68938	-0.261771	0.000811241	-0.0149502	0.962792	yes	no	yes
Ube2o	ENSMUSG00000020802	protein_coding	ubiquitin-conjugating enzyme E2O [Source:MGI Symbol;Acc:MGI:2444266]	0.237254	3.18e-06	0.167959	0.0982318	0.0893609	0.388331	0.114208	0.271454	yes	yes	yes
Chmp7	ENSMUSG00000034190	protein_coding	charged multivesicular body protein 7 [Source:MGI Symbol;Acc:MGI:1913922]	0.3422	3.19e-06	0.120955	0.255549	0.098801	0.376062	0.0875605	0.548362	yes	yes	yes
Lmo4	ENSMUSG00000028266	protein_coding	LIM domain only 4 [Source:MGI Symbol;Acc:MGI:109360]	0.318537	3.19e-06	0.157011	0.162869	0.184126	0.304309	0.217502	0.0550756	yes	yes	yes
Ndrg2	ENSMUSG00000004558	protein_coding	N-myc downstream regulated gene 2 [Source:MGI Symbol;Acc:MGI:1352498]	0.295494	3.21e-06	0.202975	0.0504535	0.34954	0.00014724	0.0235327	0.914544	yes	no	yes
Uspl1	ENSMUSG00000041264	protein_coding	ubiquitin specific peptidase like 1 [Source:MGI Symbol;Acc:MGI:2442342]	0.308115	3.27e-06	0.0525669	0.752238	0.0634959	0.574528	0.0478591	0.843009	yes	yes	yes
Tshz3	ENSMUSG00000021217	protein_coding	teashirt zinc finger family member 3 [Source:MGI Symbol;Acc:MGI:2442819]	0.459064	3.27e-06	0.0470481	0.839877	-0.0633868	0.766076	-0.0569695	0.872697	yes	yes	yes
Mmd2	ENSMUSG00000039533	protein_coding	monocyte to macrophage differentiation-associated 2 [Source:MGI Symbol;Acc:MGI:1922354]	-0.436323	3.29e-06	0.082026	0.589806	0.0137983	0.943282	-0.0426462	0.85766	yes	yes	yes
Sppl3	ENSMUSG00000029550	protein_coding	signal peptide peptidase 3 [Source:MGI Symbol;Acc:MGI:1891433]	0.254875	3.29e-06	0.106038	0.34324	0.0585911	0.627688	0.0432014	0.815294	yes	yes	yes
Spon1	ENSMUSG00000038156	protein_coding	spondin 1, (f-spondin) extracellular matrix protein [Source:MGI Symbol;Acc:MGI:2385287]	0.255504	3.37e-06	-0.00115623	0.992838	0.0463009	0.690341	-0.0289672	0.840117	yes	yes	yes
Gstt1	ENSMUSG00000001663	protein_coding	glutathione S-transferase, theta 1 [Source:MGI Symbol;Acc:MGI:107379]	-0.641193	3.39e-06	-0.017433	0.963583	-0.356523	0.0447073	-0.0620715	0.868563	yes	no	yes
Slc29a1	ENSMUSG00000023942	protein_coding	solute carrier family 29 (nucleoside transporters), member 1 [Source:MGI Symbol;Acc:MGI:1927073]	-0.460267	3.4e-06	0.17903	0.173793	-0.112909	0.443825	0.140505	0.546071	yes	yes	yes
Pip5k1c	ENSMUSG00000034902	protein_coding	phosphatidylinositol-4-phosphate 5-kinase, type 1 gamma [Source:MGI Symbol;Acc:MGI:1298224]	0.272448	3.48e-06	0.0118215	0.947344	-0.031946	0.814338	0.0249693	0.923111	yes	yes	yes
Mmp15	ENSMUSG00000031790	protein_coding	matrix metallopeptidase 15 [Source:MGI Symbol;Acc:MGI:109320]	-0.469638	3.51e-06	0.0283396	0.929089	-0.0306249	0.87993	0.00410975	0.990626	yes	yes	yes
Wipi2	ENSMUSG00000029578	protein_coding	WD repeat domain, phosphoinositide interacting 2 [Source:MGI Symbol;Acc:MGI:1923831]	0.237901	3.52e-06	0.098875	0.287588	0.0912085	0.329295	0.0466418	0.696126	yes	yes	yes
Gna11	ENSMUSG00000034781	protein_coding	guanine nucleotide binding protein, alpha 11 [Source:MGI Symbol;Acc:MGI:95766]	0.270141	3.54e-06	0.0811033	0.417486	0.0293786	0.799568	0.0726761	0.55063	yes	yes	yes
Pex5l	ENSMUSG00000027674	protein_coding	peroxisomal biogenesis factor 5-like [Source:MGI Symbol;Acc:MGI:1916672]	0.482166	3.55e-06	0.129184	0.429845	0.230275	0.0754815	0.155651	0.347027	yes	yes	yes
Rxrb	ENSMUSG00000039656	protein_coding	retinoid X receptor beta [Source:MGI Symbol;Acc:MGI:98215]	0.318689	3.6e-06	0.197192	0.0512827	0.177957	0.0367139	0.13336	0.191817	yes	no	yes
Ctsh	ENSMUSG00000032359	protein_coding	cathepsin H [Source:MGI Symbol;Acc:MGI:107285]	-0.860899	3.62e-06	-0.211143	0.471066	-0.833295	1.1925e-05	-0.270377	0.501325	yes	no	yes
Lcorl	ENSMUSG00000015882	protein_coding	ligand dependent nuclear receptor corepressor-like [Source:MGI Symbol;Acc:MGI:2651932]	-0.400066	3.74e-06	-0.236677	0.29771	-0.228626	0.0512687	-0.247971	0.142097	yes	yes	yes
Nt5c2	ENSMUSG00000025041	protein_coding	5'-nucleotidase, cytosolic II [Source:MGI Symbol;Acc:MGI:2178563]	0.417623	3.78e-06	0.0485205	0.754113	0.0119355	0.941638	0.0225313	0.92254	yes	yes	yes
Dcaf7	ENSMUSG00000049354	protein_coding	DDB1 and CUL4 associated factor 7 [Source:MGI Symbol;Acc:MGI:1919083]	0.234875	3.8e-06	0.00966809	0.961194	-0.0646968	0.652058	0.0368911	0.909658	yes	yes	yes
Brd2	ENSMUSG00000024335	protein_coding	bromodomain containing 2 [Source:MGI Symbol;Acc:MGI:99495]	0.215458	3.8e-06	0.0061298	0.956735	-0.0169863	0.864043	-0.0283921	0.806393	yes	yes	yes
Chordc1	ENSMUSG00000001774	protein_coding	cysteine and histidine-rich domain (CHORD)-containing, zinc-binding protein 1 [Source:MGI Symbol;Acc:MGI:1914167]	-0.474807	3.84e-06	-0.144784	0.16387	-0.0176215	0.894348	0.0246087	0.907059	yes	yes	yes
Per2	ENSMUSG00000055866	protein_coding	period circadian clock 2 [Source:MGI Symbol;Acc:MGI:1195265]	0.423285	3.87e-06	0.0316839	0.920785	0.127333	0.383786	-0.0692499	0.814962	yes	yes	yes
Qk	ENSMUSG00000062078	protein_coding	quaking [Source:MGI Symbol;Acc:MGI:97837]	-0.326527	3.87e-06	-0.114246	0.689986	-0.129462	0.446001	-0.163566	0.422675	yes	yes	yes
Tomm20	ENSMUSG00000093904	protein_coding	translocase of outer mitochondrial membrane 20 [Source:MGI Symbol;Acc:MGI:1915202]	0.261212	3.92e-06	0.0906214	0.440267	0.0584698	0.531121	0.0566505	0.702097	yes	yes	yes
Trim32	ENSMUSG00000051675	protein_coding	tripartite motif-containing 32 [Source:MGI Symbol;Acc:MGI:1917057]	0.268469	3.94e-06	0.118216	0.440067	0.0704127	0.643933	0.145998	0.343154	yes	yes	yes
Brinp3	ENSMUSG00000035131	protein_coding	bone morphogenetic protein/retinoic acid inducible neural specific 3 [Source:MGI Symbol;Acc:MGI:2443035]	0.291776	3.96e-06	0.0981701	0.517901	-0.0414858	0.8003	0.0959526	0.626252	yes	yes	yes
Vps11	ENSMUSG00000032127	protein_coding	VPS11, CORVET/HOPS core subunit [Source:MGI Symbol;Acc:MGI:1918982]	0.311383	3.96e-06	0.093164	0.451326	0.0214686	0.893465	0.0784747	0.559739	yes	yes	yes
Slco2b1	ENSMUSG00000030737	protein_coding	solute carrier organic anion transporter family, member 2b1 [Source:MGI Symbol;Acc:MGI:1351872]	-0.535586	3.97e-06	-0.118349	0.525463	-0.282963	0.0389865	-0.148579	0.490269	yes	no	yes
Gabra3	ENSMUSG00000031343	protein_coding	gamma-aminobutyric acid (GABA) A receptor, subunit alpha 3 [Source:MGI Symbol;Acc:MGI:95615]	0.281966	4.04e-06	0.106262	0.571488	0.0645497	0.694102	0.0656633	0.717951	yes	yes	yes
Maged2	ENSMUSG00000025268	protein_coding	melanoma antigen, family D, 2 [Source:MGI Symbol;Acc:MGI:1933391]	0.221635	4.04e-06	0.132524	0.346626	0.0795319	0.63275	0.131618	0.250025	yes	yes	yes
Nfib	ENSMUSG00000008575	protein_coding	nuclear factor I/B [Source:MGI Symbol;Acc:MGI:103188]	-0.342943	4.1e-06	-0.176325	0.102335	-0.34957	1.99844e-08	-0.166112	0.0779248	yes	no	yes
Fbxo41	ENSMUSG00000047013	protein_coding	F-box protein 41 [Source:MGI Symbol;Acc:MGI:1261912]	0.253918	4.13e-06	-0.000133755	0.99953	-0.0396409	0.785627	0.0118518	0.971158	yes	yes	yes
Nkx2-2	ENSMUSG00000027434	protein_coding	NK2 homeobox 2 [Source:MGI Symbol;Acc:MGI:97347]	-0.60119	4.21e-06	0.0210383	0.954341	0.0110631	0.95971	-0.0884584	0.805194	yes	yes	yes
Tpm4	ENSMUSG00000031799	protein_coding	tropomyosin 4 [Source:MGI Symbol;Acc:MGI:2449202]	-0.616556	4.32e-06	-0.145539	0.395669	-0.190057	0.0844147	-0.0375899	0.910866	yes	yes	yes
Zcchc18	ENSMUSG00000031428	protein_coding	zinc finger, CCHC domain containing 18 [Source:MGI Symbol;Acc:MGI:1914245]	0.192988	4.36e-06	0.172057	0.279058	0.111636	0.362427	0.150363	0.146663	yes	yes	yes
Osbp2	ENSMUSG00000020435	protein_coding	oxysterol binding protein 2 [Source:MGI Symbol;Acc:MGI:1921559]	0.28889	4.44e-06	0.0854178	0.527894	0.0356566	0.797649	0.0855192	0.649582	yes	yes	yes
Zwilch	ENSMUSG00000032400	protein_coding	zwilch kinetochore protein [Source:MGI Symbol;Acc:MGI:1915264]	-0.81811	4.44e-06	-0.216679	0.427282	-0.439477	0.0288397	-0.0665195	0.883346	yes	no	yes
Coro2b	ENSMUSG00000041729	protein_coding	coronin, actin binding protein, 2B [Source:MGI Symbol;Acc:MGI:2444283]	-0.351345	4.46e-06	0.00609475	0.9814	-0.0599523	0.681581	-0.00642406	0.985394	yes	yes	yes
Mkrn3	ENSMUSG00000070527	protein_coding	makorin, ring finger protein, 3 [Source:MGI Symbol;Acc:MGI:2181178]	0.396805	4.47e-06	0.219734	0.312616	0.141046	0.457775	0.17237	0.160587	yes	yes	yes
Tpx2	ENSMUSG00000027469	protein_coding	TPX2, microtubule-associated [Source:MGI Symbol;Acc:MGI:1919369]	-1.79588	4.47e-06	-0.248591	0.299712	-0.465016	0.00164351	-0.0402412	0.933633	yes	no	yes
Fbxw11	ENSMUSG00000020271	protein_coding	F-box and WD-40 domain protein 11 [Source:MGI Symbol;Acc:MGI:2144023]	0.252145	4.51e-06	0.00615038	0.972736	-0.00665329	0.973949	0.0600733	0.763998	yes	yes	yes
Tyms	ENSMUSG00000025747	protein_coding	thymidylate synthase [Source:MGI Symbol;Acc:MGI:98878]	-0.747698	4.51e-06	-0.146079	0.569766	-0.393125	0.041643	-0.0847657	0.875862	yes	no	yes
Ascl1	ENSMUSG00000020052	protein_coding	achaete-scute family bHLH transcription factor 1 [Source:MGI Symbol;Acc:MGI:96919]	-0.665602	4.52e-06	-0.0769508	0.813194	-0.109975	0.646224	-0.143203	0.715871	yes	yes	yes
Zmym1	ENSMUSG00000043872	protein_coding	zinc finger, MYM domain containing 1 [Source:MGI Symbol;Acc:MGI:1915560]	-0.718984	4.52e-06	-0.283269	0.204113	-0.0515642	0.868561	-0.0644311	0.902535	yes	yes	yes
Fndc3b	ENSMUSG00000039286	protein_coding	fibronectin type III domain containing 3B [Source:MGI Symbol;Acc:MGI:1919257]	-0.395644	4.61e-06	-0.241207	0.276319	-0.279902	0.0740805	-0.147489	0.646569	yes	yes	yes
Gdf11	ENSMUSG00000025352	protein_coding	growth differentiation factor 11 [Source:MGI Symbol;Acc:MGI:1338027]	-0.347153	4.63e-06	-0.0788572	0.588688	-0.154845	0.302296	-0.0623459	0.751844	yes	yes	yes
Fam168b	ENSMUSG00000037503	protein_coding	family with sequence similarity 168, member B [Source:MGI Symbol;Acc:MGI:2448487]	0.223899	4.66e-06	0.0683378	0.50908	0.0183479	0.910714	0.0697994	0.608477	yes	yes	yes
Fam189b	ENSMUSG00000032657	protein_coding	family with sequence similarity 189, member B [Source:MGI Symbol;Acc:MGI:1915771]	0.371283	4.71e-06	0.156432	0.212785	0.0738072	0.554766	0.0877996	0.601018	yes	yes	yes
Cdkl3	ENSMUSG00000020389	protein_coding	cyclin-dependent kinase-like 3 [Source:MGI Symbol;Acc:MGI:2388268]	0.489433	4.76e-06	-0.00982753	0.974198	-0.0568997	0.812316	0.0359729	0.916605	yes	yes	yes
Pja1	ENSMUSG00000034403	protein_coding	praja ring finger ubiquitin ligase 1 [Source:MGI Symbol;Acc:MGI:1101765]	0.284572	4.81e-06	0.139323	0.379264	0.12567	0.326198	0.138009	0.15089	yes	yes	yes
Kif2c	ENSMUSG00000028678	protein_coding	kinesin family member 2C [Source:MGI Symbol;Acc:MGI:1921054]	-1.63971	4.82e-06	-0.210534	0.549333	-0.585392	0.00754376	-0.246058	0.476903	yes	no	yes
Slc25a46	ENSMUSG00000024259	protein_coding	solute carrier family 25, member 46 [Source:MGI Symbol;Acc:MGI:1914703]	0.248106	4.83e-06	0.0838531	0.421911	0.0845229	0.440352	0.111974	0.254301	yes	yes	yes
Scarf1	ENSMUSG00000038188	protein_coding	scavenger receptor class F, member 1 [Source:MGI Symbol;Acc:MGI:2449455]	-0.945047	4.84e-06	-0.161977	0.633914	-0.767515	0.000560414	-0.189343	0.663453	yes	no	yes
Lrrc3b	ENSMUSG00000045201	protein_coding	leucine rich repeat containing 3B [Source:MGI Symbol;Acc:MGI:2384996]	0.559377	4.84e-06	0.281915	0.336792	0.146622	0.586654	0.124495	0.724973	yes	yes	yes
Asphd2	ENSMUSG00000029348	protein_coding	aspartate beta-hydroxylase domain containing 2 [Source:MGI Symbol;Acc:MGI:1920148]	0.458152	4.86e-06	0.0975763	0.622638	0.0581424	0.728934	0.0705591	0.750281	yes	yes	yes
Hsph1	ENSMUSG00000029657	protein_coding	heat shock 105kDa/110kDa protein 1 [Source:MGI Symbol;Acc:MGI:105053]	-0.500576	4.87e-06	-0.0220031	0.910544	-0.0290666	0.855314	0.0704095	0.698681	yes	yes	yes
Kcne1l	ENSMUSG00000090122	protein_coding	potassium voltage-gated channel, Isk-related family, member 1-like, pseudogene [Source:MGI Symbol;Acc:MGI:1913490]	-0.465046	4.93e-06	0.0865763	0.56971	0.00827571	0.965546	-0.119168	0.399683	yes	yes	yes
Pola1	ENSMUSG00000006678	protein_coding	polymerase (DNA directed), alpha 1 [Source:MGI Symbol;Acc:MGI:99660]	-0.670348	5.05e-06	-0.337263	0.190875	-0.407992	0.018324	-0.00351586	0.995328	yes	no	yes
Mb21d2	ENSMUSG00000051065	protein_coding	Mab-21 domain containing 2 [Source:MGI Symbol;Acc:MGI:1917028]	0.29396	5.07e-06	0.170551	0.165803	0.116276	0.276724	0.152428	0.251717	yes	yes	yes
Ldlrad3	ENSMUSG00000048058	protein_coding	low density lipoprotein receptor class A domain containing 3 [Source:MGI Symbol;Acc:MGI:2138856]	-0.473739	5.1e-06	-0.153856	0.434546	-0.268005	0.0578547	-0.0645895	0.806266	yes	yes	yes
Snx18	ENSMUSG00000042364	protein_coding	sorting nexin 18 [Source:MGI Symbol;Acc:MGI:2137642]	-0.310268	5.18e-06	-0.0505259	0.873231	0.0599032	0.777929	-0.0593259	0.829486	yes	yes	yes
Gpc6	ENSMUSG00000058571	protein_coding	glypican 6 [Source:MGI Symbol;Acc:MGI:1346322]	-0.651785	5.18e-06	-0.343879	0.212293	-0.448432	0.0271566	-0.382438	0.192679	yes	no	yes
Ppig	ENSMUSG00000042133	protein_coding	peptidyl-prolyl isomerase G (cyclophilin G) [Source:MGI Symbol;Acc:MGI:2445173]	-0.28326	5.25e-06	-0.1987	0.0668697	-0.182417	0.0195898	-0.1493	0.0786018	yes	no	yes
Gsk3a	ENSMUSG00000057177	protein_coding	glycogen synthase kinase 3 alpha [Source:MGI Symbol;Acc:MGI:2152453]	0.284488	5.35e-06	0.140929	0.259339	0.105625	0.30304	0.111296	0.299476	yes	yes	yes
Hmgcs1	ENSMUSG00000093930	protein_coding	3-hydroxy-3-methylglutaryl-Coenzyme A synthase 1 [Source:MGI Symbol;Acc:MGI:107592]	-0.695433	5.37e-06	0.0385346	0.897626	0.0580468	0.721669	-0.0343486	0.944755	yes	yes	yes
Camk1g	ENSMUSG00000016179	protein_coding	calcium/calmodulin-dependent protein kinase I gamma [Source:MGI Symbol;Acc:MGI:2388073]	0.372618	5.38e-06	0.0653059	0.812591	0.0942045	0.530935	0.11758	0.543396	yes	yes	yes
Hk1	ENSMUSG00000037012	protein_coding	hexokinase 1 [Source:MGI Symbol;Acc:MGI:96103]	0.211474	5.42e-06	0.155128	0.126768	0.114763	0.222447	0.131439	0.220316	yes	yes	yes
1110004F10Rik	ENSMUSG00000030663	protein_coding	RIKEN cDNA 1110004F10 gene [Source:MGI Symbol;Acc:MGI:1929274]	0.307842	5.44e-06	0.089609	0.481558	0.103916	0.405515	0.0558876	0.70905	yes	yes	yes
Prmt7	ENSMUSG00000060098	protein_coding	protein arginine N-methyltransferase 7 [Source:MGI Symbol;Acc:MGI:2384879]	0.285007	5.61e-06	0.0917747	0.461756	0.0830096	0.428263	0.0584915	0.748758	yes	yes	yes
Ctxn2	ENSMUSG00000074872	protein_coding	cortexin 2 [Source:MGI Symbol;Acc:MGI:2139444]	0.533283	5.66e-06	0.161202	0.567249	0.31188	0.0808365	0.25012	0.269529	yes	yes	yes
Csnk1e	ENSMUSG00000022433	protein_coding	casein kinase 1, epsilon [Source:MGI Symbol;Acc:MGI:1351660]	0.305202	5.71e-06	0.0568999	0.642782	0.0234133	0.862186	0.0497127	0.777007	yes	yes	yes
Pcdhgc4	ENSMUSG00000023036	protein_coding	protocadherin gamma subfamily C, 4 [Source:MGI Symbol;Acc:MGI:1935203]	0.343625	5.78e-06	-0.0452808	0.870485	-0.147342	0.461131	-0.0281489	0.956056	yes	yes	yes
Wnk1	ENSMUSG00000045962	protein_coding	WNK lysine deficient protein kinase 1 [Source:MGI Symbol;Acc:MGI:2442092]	-0.31383	5.87e-06	-0.142652	0.552867	-0.152948	0.331455	-0.151251	0.250053	yes	yes	yes
Nr1d1	ENSMUSG00000020889	protein_coding	nuclear receptor subfamily 1, group D, member 1 [Source:MGI Symbol;Acc:MGI:2444210]	0.492469	5.88e-06	0.174492	0.220685	0.254276	0.0283724	0.183347	0.232271	yes	no	yes
Dtx1	ENSMUSG00000029603	protein_coding	deltex 1, E3 ubiquitin ligase [Source:MGI Symbol;Acc:MGI:1352744]	0.26701	5.94e-06	0.0926347	0.379721	0.0770669	0.404144	0.0903287	0.561035	yes	yes	yes
Trmt1	ENSMUSG00000001909	protein_coding	tRNA methyltransferase 1 [Source:MGI Symbol;Acc:MGI:1289155]	0.302699	6.1e-06	0.120755	0.368448	0.113034	0.253247	0.0292045	0.893874	yes	yes	yes
Dhcr7	ENSMUSG00000058454	protein_coding	7-dehydrocholesterol reductase [Source:MGI Symbol;Acc:MGI:1298378]	-0.463712	6.11e-06	0.140035	0.369469	0.101063	0.4552	0.0599273	0.850212	yes	yes	yes
Larp6	ENSMUSG00000034839	protein_coding	La ribonucleoprotein domain family, member 6 [Source:MGI Symbol;Acc:MGI:1914807]	0.389692	6.31e-06	0.22626	0.115481	0.262996	0.0272529	0.192302	0.243973	yes	no	yes
Rapgef1	ENSMUSG00000039844	protein_coding	Rap guanine nucleotide exchange factor (GEF) 1 [Source:MGI Symbol;Acc:MGI:104580]	0.378129	6.31e-06	-0.0497544	0.642807	-0.113547	0.358448	-0.0760282	0.449294	yes	yes	yes
Icam2	ENSMUSG00000001029	protein_coding	intercellular adhesion molecule 2 [Source:MGI Symbol;Acc:MGI:96394]	-1.08668	6.32e-06	0.036125	0.938484	-0.191137	0.542264	0.186571	0.691129	yes	yes	yes
Ccl17	ENSMUSG00000031780	protein_coding	chemokine (C-C motif) ligand 17 [Source:MGI Symbol;Acc:MGI:1329039]	1.11828	6.35e-06	0.229876	0.658877	0.439563	0.362011	0.41025	0.45994	yes	yes	yes
Rbfox1	ENSMUSG00000008658	protein_coding	RNA binding protein, fox-1 homolog (C. elegans) 1 [Source:MGI Symbol;Acc:MGI:1926224]	0.290644	6.38e-06	0.0501127	0.823586	-0.0259603	0.873513	0.0494602	0.805082	yes	yes	yes
Rab3b	ENSMUSG00000003411	protein_coding	RAB3B, member RAS oncogene family [Source:MGI Symbol;Acc:MGI:1917158]	0.319111	6.5e-06	0.133439	0.426758	0.0367504	0.839804	0.0215105	0.953618	yes	yes	yes
Prelid3a	ENSMUSG00000024530	protein_coding	PRELI domain containing 3A [Source:MGI Symbol;Acc:MGI:2442865]	0.376311	6.54e-06	0.0562409	0.801054	-0.00864179	0.964552	0.0415068	0.884961	yes	yes	yes
Tgfa	ENSMUSG00000029999	protein_coding	transforming growth factor alpha [Source:MGI Symbol;Acc:MGI:98724]	-0.395868	6.7e-06	-0.0160643	0.961267	-0.0697951	0.757818	-0.123331	0.610288	yes	yes	yes
Zfp62	ENSMUSG00000046311	protein_coding	zinc finger protein 62 [Source:MGI Symbol;Acc:MGI:99662]	-0.337156	6.75e-06	-0.150763	0.340847	-0.0537723	0.714608	-0.0947232	0.633183	yes	yes	yes
Polr2m	ENSMUSG00000032199	protein_coding	polymerase (RNA) II (DNA directed) polypeptide M [Source:MGI Symbol;Acc:MGI:107282]	0.186374	6.75e-06	0.159705	0.0739618	0.128399	0.061362	0.142789	0.130551	yes	yes	yes
Cpsf4l	ENSMUSG00000018727	protein_coding	cleavage and polyadenylation specific factor 4-like [Source:MGI Symbol;Acc:MGI:1277182]	-1.08501	6.77e-06	-0.363824	0.247753	-0.533548	0.0418281	0.00485975	0.994631	yes	no	yes
Mmrn1	ENSMUSG00000054641	protein_coding	multimerin 1 [Source:MGI Symbol;Acc:MGI:1918195]	-3.1296	6.89e-06	-0.222732	0.842784	-1.67598	0.0047466	-0.11399	0.95266	yes	no	yes
Tollip	ENSMUSG00000025139	protein_coding	toll interacting protein [Source:MGI Symbol;Acc:MGI:1891808]	0.252481	6.94e-06	0.144631	0.147835	0.0939904	0.288819	0.154075	0.0723688	yes	yes	yes
Hs3st4	ENSMUSG00000078591	protein_coding	heparan sulfate (glucosamine) 3-O-sulfotransferase 4 [Source:MGI Symbol;Acc:MGI:1333792]	0.323301	6.95e-06	0.0781694	0.754196	0.112885	0.515204	0.0701605	0.819977	yes	yes	yes
Prr5	ENSMUSG00000036106	protein_coding	proline rich 5 (renal) [Source:MGI Symbol;Acc:MGI:1924714]	0.513633	6.95e-06	0.088014	0.611643	0.284757	0.020798	-0.0122224	0.971779	yes	no	yes
Pggt1b	ENSMUSG00000024477	protein_coding	protein geranylgeranyltransferase type I, beta subunit [Source:MGI Symbol;Acc:MGI:1917514]	-0.477573	6.95e-06	-0.326642	0.124856	-0.339818	0.0660227	-0.155505	0.563158	yes	yes	yes
Hspa4	ENSMUSG00000020361	protein_coding	heat shock protein 4 [Source:MGI Symbol;Acc:MGI:1342292]	-0.261335	7.05e-06	-0.00666597	0.96778	-0.0657809	0.579176	0.00809588	0.969071	yes	yes	yes
Stx1b	ENSMUSG00000030806	protein_coding	syntaxin 1B [Source:MGI Symbol;Acc:MGI:1930705]	0.208571	7.05e-06	0.12407	0.16133	0.0694952	0.570601	0.119995	0.330502	yes	yes	yes
Elp2	ENSMUSG00000024271	protein_coding	elongator acetyltransferase complex subunit 2 [Source:MGI Symbol;Acc:MGI:1889642]	0.252576	7.06e-06	0.0993086	0.405932	0.132263	0.15105	0.130453	0.190223	yes	yes	yes
Glyr1	ENSMUSG00000022536	protein_coding	glyoxylate reductase 1 homolog (Arabidopsis) [Source:MGI Symbol;Acc:MGI:1921272]	0.251162	7.12e-06	0.00982808	0.941096	-0.0224506	0.839502	0.0188106	0.915892	yes	yes	yes
Zfp932	ENSMUSG00000066613	protein_coding	zinc finger protein 932 [Source:MGI Symbol;Acc:MGI:1916754]	-0.449477	7.23e-06	-0.0750136	0.691907	-0.0302823	0.871208	-0.0488269	0.892953	yes	yes	yes
Fam155a	ENSMUSG00000079157	protein_coding	family with sequence similarity 155, member A [Source:MGI Symbol;Acc:MGI:2142765]	0.32558	7.32e-06	0.157883	0.265433	0.115617	0.318796	0.131728	0.272161	yes	yes	yes
Camkk1	ENSMUSG00000020785	protein_coding	calcium/calmodulin-dependent protein kinase kinase 1, alpha [Source:MGI Symbol;Acc:MGI:1891766]	0.374654	7.41e-06	0.174856	0.115462	0.216794	0.0172072	0.205078	0.18616	yes	no	yes
Cd34	ENSMUSG00000016494	protein_coding	CD34 antigen [Source:MGI Symbol;Acc:MGI:88329]	-0.761182	7.46e-06	0.0231218	0.944465	-0.0200995	0.923476	0.0572105	0.841039	yes	yes	yes
Camk1d	ENSMUSG00000039145	protein_coding	calcium/calmodulin-dependent protein kinase ID [Source:MGI Symbol;Acc:MGI:2442190]	0.30249	7.57e-06	0.141517	0.15108	0.0564745	0.69241	0.133429	0.241076	yes	yes	yes
Axl	ENSMUSG00000002602	protein_coding	AXL receptor tyrosine kinase [Source:MGI Symbol;Acc:MGI:1347244]	-0.373142	7.6e-06	-0.148584	0.409202	-0.12186	0.432814	-0.0832976	0.608012	yes	yes	yes
Chrnb2	ENSMUSG00000027950	protein_coding	cholinergic receptor, nicotinic, beta polypeptide 2 (neuronal) [Source:MGI Symbol;Acc:MGI:87891]	0.324364	7.67e-06	0.0731133	0.667299	0.0386092	0.825518	0.118276	0.481234	yes	yes	yes
Btbd2	ENSMUSG00000003344	protein_coding	BTB (POZ) domain containing 2 [Source:MGI Symbol;Acc:MGI:1933831]	0.23475	7.67e-06	0.108026	0.240148	0.135563	0.161739	0.122818	0.182873	yes	yes	yes
Pdia3	ENSMUSG00000027248	protein_coding	protein disulfide isomerase associated 3 [Source:MGI Symbol;Acc:MGI:95834]	-0.310984	7.67e-06	0.0915372	0.348642	0.0961862	0.23697	0.138576	0.263187	yes	yes	yes
Car3	ENSMUSG00000027559	protein_coding	carbonic anhydrase 3 [Source:MGI Symbol;Acc:MGI:88270]	-1.49901	7.94e-06	0.248556	0.842784	0.205489	0.875084	0.381311	0.815153	yes	yes	yes
Gng3	ENSMUSG00000071658	protein_coding	guanine nucleotide binding protein (G protein), gamma 3 [Source:MGI Symbol;Acc:MGI:102704]	0.237024	8.02e-06	0.192822	0.194843	0.161049	0.220896	0.0978507	0.362781	yes	yes	yes
Ikzf2	ENSMUSG00000025997	protein_coding	IKAROS family zinc finger 2 [Source:MGI Symbol;Acc:MGI:1342541]	-0.73204	8.03e-06	-0.369924	0.131327	-0.225327	0.327367	-0.420311	0.140255	yes	yes	yes
Plcd3	ENSMUSG00000020937	protein_coding	phospholipase C, delta 3 [Source:MGI Symbol;Acc:MGI:107451]	0.610472	8.14e-06	-0.0624398	0.820802	0.197212	0.277552	0.108165	0.710066	yes	yes	yes
Gnaz	ENSMUSG00000040009	protein_coding	guanine nucleotide binding protein, alpha z subunit [Source:MGI Symbol;Acc:MGI:95780]	0.348084	8.14e-06	0.105778	0.486513	0.0213443	0.911163	0.0957129	0.609116	yes	yes	yes
Ctgf	ENSMUSG00000019997	protein_coding	connective tissue growth factor [Source:MGI Symbol;Acc:MGI:95537]	1.75707	8.14e-06	0.374817	0.349079	1.07052	6.92068e-07	0.59218	0.0584384	yes	no	yes
Dlgap3	ENSMUSG00000042388	protein_coding	DLG associated protein 3 [Source:MGI Symbol;Acc:MGI:3039563]	0.288789	8.25e-06	0.043587	0.769335	0.0136914	0.928107	-0.01815	0.928795	yes	yes	yes
Spg7	ENSMUSG00000000738	protein_coding	SPG7, paraplegin matrix AAA peptidase subunit [Source:MGI Symbol;Acc:MGI:2385906]	0.34362	8.29e-06	0.0957788	0.41084	0.0754806	0.529914	0.0430425	0.825586	yes	yes	yes
40787	ENSMUSG00000058013	protein_coding	septin 11 [Source:MGI Symbol;Acc:MGI:1277214]	-0.365732	8.37e-06	-0.144915	0.219351	-0.205962	0.131192	-0.0751936	0.808224	yes	yes	yes
Shcbp1	ENSMUSG00000022322	protein_coding	Shc SH2-domain binding protein 1 [Source:MGI Symbol;Acc:MGI:1338802]	-1.4356	8.43e-06	-0.218497	0.640502	-0.567709	0.0485825	-0.0347905	0.963317	yes	no	yes
Nkd1	ENSMUSG00000031661	protein_coding	naked cuticle 1 [Source:MGI Symbol;Acc:MGI:2135954]	-0.519612	8.48e-06	-0.0702207	0.828835	-0.0746821	0.740315	0.0135981	0.977886	yes	yes	yes
Pgr15l	ENSMUSG00000031212	protein_coding	G protein-coupled receptor 15-like [Source:MGI Symbol;Acc:MGI:2676330]	0.704698	8.51e-06	0.350081	0.29714	0.154137	0.62409	0.270077	0.532282	yes	yes	yes
Angptl2	ENSMUSG00000004105	protein_coding	angiopoietin-like 2 [Source:MGI Symbol;Acc:MGI:1347002]	-1.31845	8.63e-06	-0.531738	0.235528	0.199463	0.679033	-0.0203415	0.990765	yes	yes	yes
Fli1	ENSMUSG00000016087	protein_coding	Friend leukemia integration 1 [Source:MGI Symbol;Acc:MGI:95554]	-1.05645	8.79e-06	-0.0123153	0.976367	-0.346779	0.118429	0.0453767	0.929844	yes	yes	yes
Lrrk2	ENSMUSG00000036273	protein_coding	leucine-rich repeat kinase 2 [Source:MGI Symbol;Acc:MGI:1913975]	-0.574776	8.92e-06	-0.442485	0.0887413	-0.257534	0.161171	-0.170971	0.566662	yes	yes	yes
Nell1	ENSMUSG00000055409	protein_coding	NEL-like 1 [Source:MGI Symbol;Acc:MGI:2443902]	0.310205	8.96e-06	0.105998	0.600692	0.0969173	0.591355	0.168603	0.19944	yes	yes	yes
Rassf5	ENSMUSG00000026430	protein_coding	Ras association (RalGDS/AF-6) domain family member 5 [Source:MGI Symbol;Acc:MGI:1926375]	0.40555	8.96e-06	0.212029	0.0912224	0.198281	0.15629	0.235391	0.0509841	yes	yes	yes
Abcc6	ENSMUSG00000030834	protein_coding	ATP-binding cassette, sub-family C (CFTR/MRP), member 6 [Source:MGI Symbol;Acc:MGI:1351634]	-1.0956	9.04e-06	-0.193063	0.687122	-0.685137	0.0164601	-0.495275	0.196352	yes	no	yes
Tmem210	ENSMUSG00000026963	protein_coding	transmembrane protein 210 [Source:MGI Symbol;Acc:MGI:1925467]	1.35455	9.1e-06	0.0587469	0.909219	0.101136	0.813783	0.264228	0.526245	yes	yes	yes
Sik3	ENSMUSG00000034135	protein_coding	SIK family kinase 3 [Source:MGI Symbol;Acc:MGI:2446296]	0.300024	9.3e-06	0.108918	0.357321	0.0533756	0.719516	0.0511918	0.723893	yes	yes	yes
Eml6	ENSMUSG00000044072	protein_coding	echinoderm microtubule associated protein like 6 [Source:MGI Symbol;Acc:MGI:2442895]	-0.322632	9.42e-06	-0.223726	0.0572984	-0.255166	0.0489829	-0.140613	0.343146	yes	no	yes
Galnt15	ENSMUSG00000021903	protein_coding	polypeptide N-acetylgalactosaminyltransferase 15 [Source:MGI Symbol;Acc:MGI:1926004]	2.11804	9.46e-06	-0.262263	0.645259	0.298558	0.485449	-0.206202	0.801524	yes	yes	yes
Grm5	ENSMUSG00000049583	protein_coding	glutamate receptor, metabotropic 5 [Source:MGI Symbol;Acc:MGI:1351342]	-0.273095	9.47e-06	-0.224862	0.119268	-0.277991	0.00030932	-0.227504	0.0686702	yes	no	yes
Elmod3	ENSMUSG00000056698	protein_coding	ELMO/CED-12 domain containing 3 [Source:MGI Symbol;Acc:MGI:2445168]	0.54267	9.69e-06	0.292814	0.0528591	0.380398	0.00287252	0.189689	0.323446	yes	no	yes
Rcan2	ENSMUSG00000039601	protein_coding	regulator of calcineurin 2 [Source:MGI Symbol;Acc:MGI:1858219]	0.317288	9.77e-06	0.133241	0.275869	0.163457	0.197954	0.202537	0.0764639	yes	yes	yes
Cul1	ENSMUSG00000029686	protein_coding	cullin 1 [Source:MGI Symbol;Acc:MGI:1349658]	0.270674	9.81e-06	0.07243	0.478014	0.0688748	0.49005	0.0889604	0.331901	yes	yes	yes
Eid1	ENSMUSG00000091337	protein_coding	EP300 interacting inhibitor of differentiation 1 [Source:MGI Symbol;Acc:MGI:1889651]	0.303152	9.88e-06	0.112528	0.506122	0.0780742	0.581682	0.0449066	0.835728	yes	yes	yes
Atg13	ENSMUSG00000027244	protein_coding	autophagy related 13 [Source:MGI Symbol;Acc:MGI:1196429]	0.387668	9.96e-06	0.168827	0.0841781	0.216506	0.0202704	0.117706	0.363023	yes	no	yes
Ddah2	ENSMUSG00000007039	protein_coding	dimethylarginine dimethylaminohydrolase 2 [Source:MGI Symbol;Acc:MGI:1859016]	-0.381609	1.01e-05	0.00993349	0.96094	0.019041	0.904265	-0.0473044	0.821421	yes	yes	yes
Neil3	ENSMUSG00000039396	protein_coding	nei like 3 (E. coli) [Source:MGI Symbol;Acc:MGI:2384588]	-1.50089	1.02e-05	-0.227773	0.616926	-0.914447	0.00272204	-0.295619	0.625995	yes	no	yes
Tmem121	ENSMUSG00000049036	protein_coding	transmembrane protein 121 [Source:MGI Symbol;Acc:MGI:1916445]	0.40644	1.02e-05	0.228221	0.280281	0.230514	0.0651267	0.116042	0.570729	yes	yes	yes
Hcn3	ENSMUSG00000028051	protein_coding	hyperpolarization-activated, cyclic nucleotide-gated K+ 3 [Source:MGI Symbol;Acc:MGI:1298211]	-0.365098	1.03e-05	-0.0856004	0.708139	-0.110885	0.227939	-0.0429609	0.886561	yes	yes	yes
Calm2	ENSMUSG00000036438	protein_coding	calmodulin 2 [Source:MGI Symbol;Acc:MGI:103250]	0.23234	1.04e-05	0.170741	0.211496	0.166659	0.228419	0.144691	0.196223	yes	yes	yes
Rilp	ENSMUSG00000038195	protein_coding	Rab interacting lysosomal protein [Source:MGI Symbol;Acc:MGI:2144271]	0.775569	1.06e-05	0.256084	0.405529	0.241488	0.435138	0.0750155	0.897415	yes	yes	yes
Pcdh8	ENSMUSG00000036422	protein_coding	protocadherin 8 [Source:MGI Symbol;Acc:MGI:1306800]	0.319962	1.08e-05	0.0817518	0.609758	0.0866061	0.465093	0.0643546	0.829486	yes	yes	yes
Rabif	ENSMUSG00000042229	protein_coding	RAB interacting factor [Source:MGI Symbol;Acc:MGI:2138605]	0.396763	1.08e-05	0.202958	0.235747	0.176251	0.0793253	0.079078	0.643472	yes	yes	yes
Fam57a	ENSMUSG00000069808	protein_coding	family with sequence similarity 57, member A [Source:MGI Symbol;Acc:MGI:2151840]	-0.549508	1.09e-05	-0.0406533	0.908435	-0.0268034	0.922897	-0.0165616	0.977886	yes	yes	yes
Nmnat2	ENSMUSG00000042751	protein_coding	nicotinamide nucleotide adenylyltransferase 2 [Source:MGI Symbol;Acc:MGI:2444155]	0.253654	1.1e-05	0.125408	0.308905	0.109131	0.170981	0.0807709	0.615927	yes	yes	yes
Fam219a	ENSMUSG00000028439	protein_coding	family with sequence similarity 219, member A [Source:MGI Symbol;Acc:MGI:1919151]	0.276815	1.12e-05	0.149631	0.130346	0.0817223	0.498537	0.109009	0.393377	yes	yes	yes
Kctd6	ENSMUSG00000021752	protein_coding	potassium channel tetramerisation domain containing 6 [Source:MGI Symbol;Acc:MGI:1918643]	0.375065	1.12e-05	0.228616	0.116809	0.189738	0.132034	0.142722	0.470713	yes	yes	yes
Phactr3	ENSMUSG00000027525	protein_coding	phosphatase and actin regulator 3 [Source:MGI Symbol;Acc:MGI:1921439]	0.374594	1.13e-05	0.111148	0.332437	0.147272	0.263588	0.0724683	0.779909	yes	yes	yes
Mmp14	ENSMUSG00000000957	protein_coding	matrix metallopeptidase 14 (membrane-inserted) [Source:MGI Symbol;Acc:MGI:101900]	-0.573186	1.15e-05	-0.133199	0.516546	-0.34211	0.000145713	-0.0412941	0.932191	yes	no	yes
Sh3d19	ENSMUSG00000028082	protein_coding	SH3 domain protein D19 [Source:MGI Symbol;Acc:MGI:1350923]	-0.365872	1.16e-05	-0.148096	0.41375	-0.0869684	0.647281	-0.182365	0.15416	yes	yes	yes
Unc45a	ENSMUSG00000030533	protein_coding	unc-45 myosin chaperone A [Source:MGI Symbol;Acc:MGI:2142246]	0.280161	1.16e-05	0.11955	0.338556	0.039987	0.761813	0.0578258	0.766537	yes	yes	yes
Ptbp3	ENSMUSG00000028382	protein_coding	polypyrimidine tract binding protein 3 [Source:MGI Symbol;Acc:MGI:1923334]	-0.422008	1.16e-05	-0.263271	0.284486	-0.286314	0.0318557	-0.139645	0.567452	yes	no	yes
Nasp	ENSMUSG00000028693	protein_coding	nuclear autoantigenic sperm protein (histone-binding) [Source:MGI Symbol;Acc:MGI:1355328]	-0.340632	1.17e-05	-0.147576	0.10161	-0.182168	0.0437418	-0.150935	0.134463	yes	no	yes
Plk4	ENSMUSG00000025758	protein_coding	polo like kinase 4 [Source:MGI Symbol;Acc:MGI:101783]	-0.693224	1.17e-05	-0.398353	0.0937882	-0.449813	0.0157848	-0.270997	0.285477	yes	no	yes
Strap	ENSMUSG00000030224	protein_coding	serine/threonine kinase receptor associated protein [Source:MGI Symbol;Acc:MGI:1329037]	0.229686	1.19e-05	0.116802	0.182048	0.119376	0.299111	0.12568	0.282532	yes	yes	yes
Cbfb	ENSMUSG00000031885	protein_coding	core binding factor beta [Source:MGI Symbol;Acc:MGI:99851]	-0.290321	1.2e-05	-0.0530473	0.777605	-0.0723158	0.562628	0.0311551	0.888532	yes	yes	yes
Rab2a	ENSMUSG00000047187	protein_coding	RAB2A, member RAS oncogene family [Source:MGI Symbol;Acc:MGI:1928750]	0.185163	1.2e-05	0.126046	0.0888487	0.131398	0.177237	0.107082	0.260317	yes	yes	yes
Hexa	ENSMUSG00000025232	protein_coding	hexosaminidase A [Source:MGI Symbol;Acc:MGI:96073]	-0.5238	1.2e-05	0.00291609	0.987174	0.0455546	0.761678	0.164949	0.236373	yes	yes	yes
Ebf3	ENSMUSG00000010476	protein_coding	early B cell factor 3 [Source:MGI Symbol;Acc:MGI:894289]	0.414507	1.21e-05	0.0640075	0.836983	-0.0800723	0.596169	-0.124983	0.596677	yes	yes	yes
Zc3h6	ENSMUSG00000042851	protein_coding	zinc finger CCCH type containing 6 [Source:MGI Symbol;Acc:MGI:1926001]	0.593867	1.25e-05	0.0351486	0.930651	0.0198087	0.944743	0.0330163	0.941938	yes	yes	yes
Ppp1cc	ENSMUSG00000004455	protein_coding	protein phosphatase 1 catalytic subunit gamma [Source:MGI Symbol;Acc:MGI:104872]	0.247581	1.25e-05	0.0442994	0.692624	0.0323282	0.777291	0.0298501	0.840907	yes	yes	yes
Fyco1	ENSMUSG00000025241	protein_coding	FYVE and coiled-coil domain containing 1 [Source:MGI Symbol;Acc:MGI:107277]	-0.38104	1.26e-05	-0.188264	0.37956	-0.144546	0.487911	-0.14187	0.394472	yes	yes	yes
Slc16a6	ENSMUSG00000041920	protein_coding	solute carrier family 16 (monocarboxylic acid transporters), member 6 [Source:MGI Symbol;Acc:MGI:2144585]	-0.598824	1.26e-05	0.117347	0.559248	-0.0471378	0.844839	0.0733545	0.808843	yes	yes	yes
Mt2	ENSMUSG00000031762	protein_coding	metallothionein 2 [Source:MGI Symbol;Acc:MGI:97172]	2.09902	1.26e-05	-0.0774733	1	1.43634	0.0587141	-0.546127	0.764138	yes	yes	yes
Col12a1	ENSMUSG00000032332	protein_coding	collagen, type XII, alpha 1 [Source:MGI Symbol;Acc:MGI:88448]	-1.05223	1.27e-05	-0.276508	0.13044	-0.449892	0.339149	0.169096	0.882995	yes	yes	yes
Cdk16	ENSMUSG00000031065	protein_coding	cyclin-dependent kinase 16 [Source:MGI Symbol;Acc:MGI:97516]	0.232981	1.28e-05	0.148328	0.0765933	0.115821	0.115422	0.126152	0.162057	yes	yes	yes
Adam12	ENSMUSG00000054555	protein_coding	a disintegrin and metallopeptidase domain 12 (meltrin alpha) [Source:MGI Symbol;Acc:MGI:105378]	-0.481234	1.29e-05	0.00579333	0.989821	0.00222198	0.995338	-0.0321925	0.944755	yes	yes	yes
Plekha5	ENSMUSG00000030231	protein_coding	pleckstrin homology domain containing, family A member 5 [Source:MGI Symbol;Acc:MGI:1923802]	0.26877	1.29e-05	0.0869779	0.666849	-0.00419766	0.982671	-0.0644481	0.641787	yes	yes	yes
Cotl1	ENSMUSG00000031827	protein_coding	coactosin-like 1 (Dictyostelium) [Source:MGI Symbol;Acc:MGI:1919292]	0.285042	1.29e-05	0.0623655	0.658319	0.18122	0.0451675	0.0165918	0.946722	yes	no	yes
Ypel5	ENSMUSG00000039770	protein_coding	yippee like 5 [Source:MGI Symbol;Acc:MGI:1916937]	0.355374	1.29e-05	0.184673	0.0644461	0.217892	0.0153991	0.194298	0.162057	yes	no	yes
Naa15	ENSMUSG00000063273	protein_coding	N(alpha)-acetyltransferase 15, NatA auxiliary subunit [Source:MGI Symbol;Acc:MGI:1922088]	-0.263126	1.3e-05	-0.116922	0.427995	-0.123492	0.26521	-0.128987	0.201828	yes	yes	yes
Ddhd1	ENSMUSG00000037697	protein_coding	DDHD domain containing 1 [Source:MGI Symbol;Acc:MGI:2150302]	-0.291747	1.33e-05	-0.0626085	0.552429	-0.0782332	0.414151	-0.0370978	0.818625	yes	yes	yes
Idh1	ENSMUSG00000025950	protein_coding	isocitrate dehydrogenase 1 (NADP+), soluble [Source:MGI Symbol;Acc:MGI:96413]	-0.288556	1.33e-05	-0.0914821	0.406703	-0.127057	0.077708	-0.10524	0.364304	yes	yes	yes
Tmem248	ENSMUSG00000053094	protein_coding	transmembrane protein 248 [Source:MGI Symbol;Acc:MGI:1918917]	0.318137	1.33e-05	0.114231	0.294237	0.0957473	0.405064	0.132036	0.243511	yes	yes	yes
Gls	ENSMUSG00000026103	protein_coding	glutaminase [Source:MGI Symbol;Acc:MGI:95752]	-0.269624	1.34e-05	-0.0985286	0.338529	-0.122038	0.104816	-0.0823874	0.412209	yes	yes	yes
Ankle1	ENSMUSG00000046295	protein_coding	ankyrin repeat and LEM domain containing 1 [Source:MGI Symbol;Acc:MGI:1918775]	-1.66019	1.36e-05	-0.321928	0.555097	-0.445606	0.294475	0.113752	0.882784	yes	yes	yes
Rbm4	ENSMUSG00000094936	protein_coding	RNA binding motif protein 4 [Source:MGI Symbol;Acc:MGI:1100865]	-0.78953	1.36e-05	-0.162488	0.623992	-0.325035	0.158893	-0.444274	0.176538	yes	yes	yes
Prrg1	ENSMUSG00000047996	protein_coding	proline rich Gla (G-carboxyglutamic acid) 1 [Source:MGI Symbol;Acc:MGI:1917364]	-0.696752	1.37e-05	-0.0320738	0.945862	-0.15047	0.555561	-0.106081	0.826215	yes	yes	yes
Dgkk	ENSMUSG00000062393	protein_coding	diacylglycerol kinase kappa [Source:MGI Symbol;Acc:MGI:3580254]	-0.800659	1.38e-05	-0.170166	0.384785	-0.317918	0.0599722	-0.165577	0.318453	yes	yes	yes
Snhg20	ENSMUSG00000086859	lincRNA	small nucleolar RNA host gene 20 [Source:MGI Symbol;Acc:MGI:1924222]	0.409374	1.4e-05	0.211154	0.264512	0.276407	0.0660227	0.16254	0.490348	yes	yes	yes
Tsnax	ENSMUSG00000056820	protein_coding	translin-associated factor X [Source:MGI Symbol;Acc:MGI:1855672]	0.220157	1.41e-05	0.135233	0.204242	0.111854	0.213833	0.137232	0.134479	yes	yes	yes
Epm2a	ENSMUSG00000055493	protein_coding	epilepsy, progressive myoclonic epilepsy, type 2 gene alpha [Source:MGI Symbol;Acc:MGI:1341085]	0.455374	1.43e-05	0.117128	0.612024	0.0944901	0.639181	0.0517543	0.880459	yes	yes	yes
Gprasp1	ENSMUSG00000043384	protein_coding	G protein-coupled receptor associated sorting protein 1 [Source:MGI Symbol;Acc:MGI:1917418]	0.268461	1.44e-05	0.070082	0.743966	0.00327558	0.986908	0.0805406	0.666221	yes	yes	yes
Mis18bp1	ENSMUSG00000047534	protein_coding	MIS18 binding protein 1 [Source:MGI Symbol;Acc:MGI:2145099]	-0.939547	1.45e-05	-0.277803	0.325513	-0.355218	0.100954	-0.291293	0.285368	yes	yes	yes
Hsp90b1	ENSMUSG00000020048	protein_coding	heat shock protein 90, beta (Grp94), member 1 [Source:MGI Symbol;Acc:MGI:98817]	-0.360333	1.47e-05	-0.0441119	0.776918	-0.0297841	0.799398	0.0725494	0.507774	yes	yes	yes
Tmem33	ENSMUSG00000037720	protein_coding	transmembrane protein 33 [Source:MGI Symbol;Acc:MGI:1915128]	-0.252658	1.48e-05	-0.0328697	0.852901	-0.0143153	0.910407	-0.00576408	0.978269	yes	yes	yes
Araf	ENSMUSG00000001127	protein_coding	Araf proto-oncogene, serine/threonine kinase [Source:MGI Symbol;Acc:MGI:88065]	0.224417	1.48e-05	0.132236	0.298386	0.136732	0.136777	0.142505	0.0532274	yes	yes	yes
Fgf14	ENSMUSG00000025551	protein_coding	fibroblast growth factor 14 [Source:MGI Symbol;Acc:MGI:109189]	-0.401677	1.5e-05	-0.168249	0.415755	-0.274069	0.021511	-0.151294	0.344316	yes	no	yes
Amigo2	ENSMUSG00000048218	protein_coding	adhesion molecule with Ig like domain 2 [Source:MGI Symbol;Acc:MGI:2145995]	0.633073	1.51e-05	0.193656	0.48249	0.166065	0.389934	0.278497	0.194265	yes	yes	yes
Ube2j1	ENSMUSG00000028277	protein_coding	ubiquitin-conjugating enzyme E2J 1 [Source:MGI Symbol;Acc:MGI:1926245]	0.241379	1.51e-05	0.13089	0.275869	0.122371	0.343049	0.119174	0.250301	yes	yes	yes
Ints6	ENSMUSG00000035161	protein_coding	integrator complex subunit 6 [Source:MGI Symbol;Acc:MGI:1202397]	-0.415209	1.52e-05	-0.186903	0.260563	-0.072709	0.640121	-0.116843	0.624419	yes	yes	yes
Mkrn2	ENSMUSG00000000439	protein_coding	makorin, ring finger protein, 2 [Source:MGI Symbol;Acc:MGI:1914277]	0.411842	1.55e-05	0.0422241	0.875846	0.0926846	0.549374	0.0847638	0.697686	yes	yes	yes
Prr5l	ENSMUSG00000032841	protein_coding	proline rich 5 like [Source:MGI Symbol;Acc:MGI:1919696]	-0.742546	1.55e-05	0.203827	0.56154	0.171429	0.535726	-0.0253463	0.974393	yes	yes	yes
Hectd3	ENSMUSG00000046861	protein_coding	HECT domain E3 ubiquitin protein ligase 3 [Source:MGI Symbol;Acc:MGI:1923858]	0.254098	1.55e-05	0.149057	0.154936	0.162282	0.0855925	0.113716	0.313368	yes	yes	yes
Ccdc71	ENSMUSG00000049305	protein_coding	coiled-coil domain containing 71 [Source:MGI Symbol;Acc:MGI:1919704]	0.356575	1.57e-05	0.19251	0.0935914	0.135872	0.25164	0.0773823	0.671951	yes	yes	yes
Bsg	ENSMUSG00000023175	protein_coding	basigin [Source:MGI Symbol;Acc:MGI:88208]	-0.231	1.57e-05	0.0363856	0.763541	-0.0783892	0.493785	0.0533965	0.762021	yes	yes	yes
Elmod1	ENSMUSG00000041986	protein_coding	ELMO/CED-12 domain containing 1 [Source:MGI Symbol;Acc:MGI:3583900]	0.279299	1.58e-05	0.17459	0.221651	0.128092	0.361034	0.196951	0.131734	yes	yes	yes
Rps27l	ENSMUSG00000036781	protein_coding	ribosomal protein S27-like [Source:MGI Symbol;Acc:MGI:1915191]	-0.386976	1.6e-05	-0.0706282	0.739553	-0.0309946	0.897877	0.0442406	0.907059	yes	yes	yes
Setd7	ENSMUSG00000037111	protein_coding	SET domain containing (lysine methyltransferase) 7 [Source:MGI Symbol;Acc:MGI:1920501]	-0.31682	1.62e-05	-0.0843609	0.694885	-0.108084	0.566356	-0.0730622	0.707872	yes	yes	yes
Acadl	ENSMUSG00000026003	protein_coding	acyl-Coenzyme A dehydrogenase, long-chain [Source:MGI Symbol;Acc:MGI:87866]	-0.371694	1.62e-05	0.0778603	0.693321	0.0263455	0.871335	-0.043338	0.848458	yes	yes	yes
Lgals3	ENSMUSG00000050335	protein_coding	lectin, galactose binding, soluble 3 [Source:MGI Symbol;Acc:MGI:96778]	1.20631	1.63e-05	-0.0315724	0.966878	0.966178	0.0025348	0.669404	0.421617	yes	no	yes
Spin1	ENSMUSG00000021395	protein_coding	spindlin 1 [Source:MGI Symbol;Acc:MGI:109242]	0.228087	1.63e-05	-0.0475373	0.79192	-0.0939207	0.47586	-0.0114801	0.971652	yes	yes	yes
Dnajc5	ENSMUSG00000000826	protein_coding	DnaJ heat shock protein family (Hsp40) member C5 [Source:MGI Symbol;Acc:MGI:892995]	0.211611	1.64e-05	0.0473221	0.756271	0.00117682	0.995338	0.0644694	0.716672	yes	yes	yes
Rad54l	ENSMUSG00000028702	protein_coding	RAD54 like (S. cerevisiae) [Source:MGI Symbol;Acc:MGI:894697]	-1.36083	1.64e-05	-0.171739	0.675864	-0.537797	0.0320069	-0.262852	0.507774	yes	no	yes
Ssbp4	ENSMUSG00000070003	protein_coding	single stranded DNA binding protein 4 [Source:MGI Symbol;Acc:MGI:1924150]	0.36019	1.65e-05	0.235284	0.173793	0.233958	0.03231	0.199282	0.0688475	yes	no	yes
Synm	ENSMUSG00000030554	protein_coding	synemin, intermediate filament protein [Source:MGI Symbol;Acc:MGI:2661187]	-0.396764	1.66e-05	-0.0484382	0.880833	-0.106929	0.607301	-0.0668629	0.708934	yes	yes	yes
Dym	ENSMUSG00000035765	protein_coding	dymeclin [Source:MGI Symbol;Acc:MGI:1918480]	0.307888	1.66e-05	0.112759	0.472538	0.092856	0.416137	0.0996495	0.514478	yes	yes	yes
Fgf13	ENSMUSG00000031137	protein_coding	fibroblast growth factor 13 [Source:MGI Symbol;Acc:MGI:109178]	0.314164	1.7e-05	0.0959114	0.588855	-0.0440751	0.751844	0.0400491	0.876619	yes	yes	yes
Cyp51	ENSMUSG00000001467	protein_coding	cytochrome P450, family 51 [Source:MGI Symbol;Acc:MGI:106040]	-0.410539	1.7e-05	0.0493166	0.844457	0.0692817	0.647202	0.00270467	0.995328	yes	yes	yes
Brca1	ENSMUSG00000017146	protein_coding	breast cancer 1, early onset [Source:MGI Symbol;Acc:MGI:104537]	-0.660566	1.71e-05	-0.140233	0.652088	-0.295466	0.242273	-0.012229	0.98158	yes	yes	yes
Gng11	ENSMUSG00000032766	protein_coding	guanine nucleotide binding protein (G protein), gamma 11 [Source:MGI Symbol;Acc:MGI:1913316]	-0.839257	1.74e-05	-0.0890618	0.813158	0.171755	0.568489	0.0561775	0.946739	yes	yes	yes
Slc5a7	ENSMUSG00000023945	protein_coding	solute carrier family 5 (choline transporter), member 7 [Source:MGI Symbol;Acc:MGI:1927126]	-0.50994	1.76e-05	-0.123803	0.820848	-0.247118	0.156306	-0.120231	0.79354	yes	yes	yes
Banp	ENSMUSG00000025316	protein_coding	BTG3 associated nuclear protein [Source:MGI Symbol;Acc:MGI:1889023]	-0.480488	1.76e-05	-0.0961667	0.598136	-0.078665	0.677288	0.0598861	0.824464	yes	yes	yes
Hpgds	ENSMUSG00000029919	protein_coding	hematopoietic prostaglandin D synthase [Source:MGI Symbol;Acc:MGI:1859384]	-0.870949	1.76e-05	-0.29016	0.356316	-0.414075	0.0732465	-0.348293	0.230511	yes	yes	yes
Rtn2	ENSMUSG00000030401	protein_coding	reticulon 2 (Z-band associated protein) [Source:MGI Symbol;Acc:MGI:107612]	0.250059	1.77e-05	0.123101	0.407182	0.0934859	0.417401	0.0489166	0.797545	yes	yes	yes
Btf3l4	ENSMUSG00000028568	protein_coding	basic transcription factor 3-like 4 [Source:MGI Symbol;Acc:MGI:1915312]	0.294697	1.77e-05	0.119488	0.294667	0.119764	0.353864	0.0711153	0.666706	yes	yes	yes
Sox3	ENSMUSG00000045179	protein_coding	SRY (sex determining region Y)-box 3 [Source:MGI Symbol;Acc:MGI:98365]	-0.647399	1.78e-05	0.0754783	0.86564	0.0233695	0.936899	-0.120131	0.732766	yes	yes	yes
Prr11	ENSMUSG00000020493	protein_coding	proline rich 11 [Source:MGI Symbol;Acc:MGI:2444496]	-0.968432	1.81e-05	-0.0545584	0.886242	-0.317475	0.223847	-0.102066	0.837398	yes	yes	yes
2210016L21Rik	ENSMUSG00000029559	protein_coding	RIKEN cDNA 2210016L21 gene [Source:MGI Symbol;Acc:MGI:1919607]	0.251654	1.82e-05	0.209946	0.104433	0.213287	0.0437418	0.177122	0.0586144	yes	no	yes
Kcnh2	ENSMUSG00000038319	protein_coding	potassium voltage-gated channel, subfamily H (eag-related), member 2 [Source:MGI Symbol;Acc:MGI:1341722]	0.278621	1.82e-05	0.186508	0.0547215	0.104793	0.338734	0.178022	0.081204	yes	yes	yes
Stard4	ENSMUSG00000024378	protein_coding	StAR-related lipid transfer (START) domain containing 4 [Source:MGI Symbol;Acc:MGI:2156764]	-0.384832	1.83e-05	-0.092051	0.61565	-0.194807	0.1542	-0.0970956	0.568847	yes	yes	yes
Pla2g4e	ENSMUSG00000050211	protein_coding	phospholipase A2, group IVE [Source:MGI Symbol;Acc:MGI:1919144]	0.437669	1.86e-05	0.0703712	0.71616	0.11857	0.381578	0.0298861	0.932191	yes	yes	yes
Btbd7	ENSMUSG00000041702	protein_coding	BTB (POZ) domain containing 7 [Source:MGI Symbol;Acc:MGI:1917858]	-0.311433	1.87e-05	-0.259619	0.0592822	-0.306275	0.0126652	-0.243008	0.185529	yes	no	yes
Lingo1	ENSMUSG00000049556	protein_coding	leucine rich repeat and Ig domain containing 1 [Source:MGI Symbol;Acc:MGI:1915522]	0.294009	1.9e-05	0.125868	0.546499	0.0568824	0.748855	0.139096	0.499326	yes	yes	yes
Bex3	ENSMUSG00000046432	protein_coding	brain expressed X-linked 3 [Source:MGI Symbol;Acc:MGI:1338016]	0.212864	1.91e-05	0.207284	0.128384	0.212419	0.111956	0.176701	0.0769967	yes	yes	yes
Mettl13	ENSMUSG00000026694	protein_coding	methyltransferase like 13 [Source:MGI Symbol;Acc:MGI:1918699]	0.437158	1.91e-05	0.22877	0.124524	0.1045	0.561901	0.114927	0.582139	yes	yes	yes
Fbxo34	ENSMUSG00000037536	protein_coding	F-box protein 34 [Source:MGI Symbol;Acc:MGI:1926188]	0.364541	1.93e-05	0.12474	0.372442	0.0265444	0.889593	0.103998	0.479478	yes	yes	yes
Lgi1	ENSMUSG00000067242	protein_coding	leucine-rich repeat LGI family, member 1 [Source:MGI Symbol;Acc:MGI:1861691]	0.345394	1.98e-05	0.114914	0.461924	0.186902	0.0489829	0.124981	0.442802	yes	no	yes
Ywhab	ENSMUSG00000018326	protein_coding	tyrosine 3-monooxygenase/tryptophan 5-monooxygenase activation protein, beta polypeptide [Source:MGI Symbol;Acc:MGI:1891917]	0.194292	1.98e-05	0.153708	0.171553	0.0828199	0.492815	0.116272	0.140963	yes	yes	yes
Sh3glb2	ENSMUSG00000026860	protein_coding	SH3-domain GRB2-like endophilin B2 [Source:MGI Symbol;Acc:MGI:2385131]	0.202982	1.99e-05	0.189308	0.0994475	0.204652	0.0232598	0.163606	0.210214	yes	no	yes
Mad2l1	ENSMUSG00000029910	protein_coding	MAD2 mitotic arrest deficient-like 1 [Source:MGI Symbol;Acc:MGI:1860374]	-0.57594	2.03e-05	-0.186929	0.324627	-0.233101	0.193694	0.104498	0.754008	yes	yes	yes
Foxf1	ENSMUSG00000042812	protein_coding	forkhead box F1 [Source:MGI Symbol;Acc:MGI:1347470]	-1.67637	2.04e-05	-0.256895	0.646912	-1.39739	0.000696587	-0.272555	0.698681	yes	no	yes
Chml	ENSMUSG00000078185	protein_coding	choroideremia-like [Source:MGI Symbol;Acc:MGI:101913]	-0.371904	2.04e-05	-0.181902	0.298427	-0.173919	0.187958	-0.0661158	0.787396	yes	yes	yes
Scamp1	ENSMUSG00000021687	protein_coding	secretory carrier membrane protein 1 [Source:MGI Symbol;Acc:MGI:1349480]	0.234167	2.06e-05	0.117235	0.355618	0.0611631	0.590766	0.0673365	0.630734	yes	yes	yes
Rpl18a	ENSMUSG00000045128	protein_coding	ribosomal protein L18A [Source:MGI Symbol;Acc:MGI:1924058]	0.221854	2.08e-05	0.0726365	0.45224	0.217967	0.0701956	0.0664277	0.698384	yes	yes	yes
40057	ENSMUSG00000059248	protein_coding	septin 9 [Source:MGI Symbol;Acc:MGI:1858222]	-0.417082	2.08e-05	-0.116552	0.365969	-0.1462	0.202776	-0.0785185	0.722823	yes	yes	yes
Tubb6	ENSMUSG00000001473	protein_coding	tubulin, beta 6 class V [Source:MGI Symbol;Acc:MGI:1915201]	-0.883015	2.11e-05	-0.171973	0.512947	-0.215333	0.253845	0.163495	0.664364	yes	yes	yes
Epas1	ENSMUSG00000024140	protein_coding	endothelial PAS domain protein 1 [Source:MGI Symbol;Acc:MGI:109169]	-0.299492	2.11e-05	-0.111482	0.672015	-0.231316	0.0478635	-0.12313	0.310136	yes	no	yes
Khdc4	ENSMUSG00000028060	protein_coding	KH domain containing 4, pre-mRNA splicing factor [Source:MGI Symbol;Acc:MGI:1921450]	0.327616	2.11e-05	0.0744141	0.558315	0.0407542	0.739689	0.0576395	0.626771	yes	yes	yes
Scamp3	ENSMUSG00000028049	protein_coding	secretory carrier membrane protein 3 [Source:MGI Symbol;Acc:MGI:1346346]	0.308449	2.11e-05	0.153788	0.235186	0.119287	0.282812	0.11013	0.393437	yes	yes	yes
Pitpnm3	ENSMUSG00000040543	protein_coding	PITPNM family member 3 [Source:MGI Symbol;Acc:MGI:2685726]	0.328266	2.11e-05	-0.0043336	0.983737	-0.0581518	0.720088	-0.0282566	0.890186	yes	yes	yes
Dpf1	ENSMUSG00000030584	protein_coding	D4, zinc and double PHD fingers family 1 [Source:MGI Symbol;Acc:MGI:1352748]	0.353651	2.14e-05	-0.0340039	0.867406	-0.121069	0.244343	-0.120418	0.470174	yes	yes	yes
Fam189a1	ENSMUSG00000030518	protein_coding	family with sequence similarity 189, member A1 [Source:MGI Symbol;Acc:MGI:1917888]	0.350887	2.18e-05	-0.0564751	0.733608	-0.0632728	0.627688	0.0192981	0.935256	yes	yes	yes
Rtcb	ENSMUSG00000001783	protein_coding	RNA 2',3'-cyclic phosphate and 5'-OH ligase [Source:MGI Symbol;Acc:MGI:106379]	0.225227	2.19e-05	0.14368	0.0785894	0.0836559	0.36385	0.12056	0.170117	yes	yes	yes
Ltbp4	ENSMUSG00000040488	protein_coding	latent transforming growth factor beta binding protein 4 [Source:MGI Symbol;Acc:MGI:1321395]	-0.311188	2.2e-05	-0.120114	0.428858	-0.259512	0.0218795	-0.157136	0.400631	yes	no	yes
Gpsm1	ENSMUSG00000026930	protein_coding	G-protein signalling modulator 1 (AGS3-like, C. elegans) [Source:MGI Symbol;Acc:MGI:1915089]	0.284174	2.25e-05	0.0496149	0.75815	0.00747304	0.960501	-0.0306386	0.851403	yes	yes	yes
Brinp1	ENSMUSG00000028351	protein_coding	bone morphogenic protein/retinoic acid inducible neural specific 1 [Source:MGI Symbol;Acc:MGI:1928478]	0.297164	2.26e-05	0.071594	0.655687	-0.0331963	0.826537	0.1087	0.622912	yes	yes	yes
Arhgef26	ENSMUSG00000036885	protein_coding	Rho guanine nucleotide exchange factor (GEF) 26 [Source:MGI Symbol;Acc:MGI:1918053]	-0.382845	2.3e-05	-0.0138741	0.952851	-0.152414	0.345167	0.0427048	0.860541	yes	yes	yes
Dcaf15	ENSMUSG00000037103	protein_coding	DDB1 and CUL4 associated factor 15 [Source:MGI Symbol;Acc:MGI:2684420]	0.360776	2.3e-05	0.124022	0.547513	0.150318	0.278736	0.0521334	0.787396	yes	yes	yes
Maf1	ENSMUSG00000022553	protein_coding	MAF1 homolog, negative regulator of RNA polymerase III [Source:MGI Symbol;Acc:MGI:1916127]	0.391762	2.3e-05	0.119486	0.347431	0.161943	0.0995096	0.0959034	0.485361	yes	yes	yes
Tmprss11d	ENSMUSG00000061259	protein_coding	transmembrane protease, serine 11d [Source:MGI Symbol;Acc:MGI:2385221]	-2.61948	2.31e-05	0.0661476	0.945862	-0.554458	0.369433	-0.313163	0.7862	yes	yes	yes
Vwa1	ENSMUSG00000042116	protein_coding	von Willebrand factor A domain containing 1 [Source:MGI Symbol;Acc:MGI:2179729]	-0.454234	2.36e-05	-0.0926842	0.633162	-0.0452706	0.777246	0.0331385	0.901854	yes	yes	yes
Ace	ENSMUSG00000020681	protein_coding	angiotensin I converting enzyme (peptidyl-dipeptidase A) 1 [Source:MGI Symbol;Acc:MGI:87874]	0.340092	2.36e-05	-0.0531494	0.808197	-0.0502193	0.799514	-0.025767	0.958325	yes	yes	yes
Ctnnbip1	ENSMUSG00000028988	protein_coding	catenin beta interacting protein 1 [Source:MGI Symbol;Acc:MGI:1915756]	0.265014	2.37e-05	0.0592901	0.718806	0.0507058	0.751844	0.0391386	0.837532	yes	yes	yes
Sgk1	ENSMUSG00000019970	protein_coding	serum/glucocorticoid regulated kinase 1 [Source:MGI Symbol;Acc:MGI:1340062]	0.793722	2.37e-05	0.205067	0.155477	0.408281	0.000682488	0.105571	0.639556	yes	no	yes
Ebp	ENSMUSG00000031168	protein_coding	phenylalkylamine Ca2+ antagonist (emopamil) binding protein [Source:MGI Symbol;Acc:MGI:107822]	-0.506747	2.38e-05	0.0470687	0.871017	0.138142	0.328623	-0.0246936	0.948756	yes	yes	yes
Slc43a3	ENSMUSG00000027074	protein_coding	solute carrier family 43, member 3 [Source:MGI Symbol;Acc:MGI:1931054]	-1.29802	2.41e-05	-0.122896	0.808714	-0.456211	0.15816	0.174308	0.802564	yes	yes	yes
Sh3pxd2b	ENSMUSG00000040711	protein_coding	SH3 and PX domains 2B [Source:MGI Symbol;Acc:MGI:2442062]	-0.304221	2.44e-05	-0.0736784	0.601655	-0.38275	0.0127633	-0.0100645	0.977886	yes	no	yes
Get4	ENSMUSG00000025858	protein_coding	golgi to ER traffic protein 4 [Source:MGI Symbol;Acc:MGI:1914854]	0.308486	2.44e-05	0.137742	0.384785	0.206616	0.0469414	0.172713	0.199101	yes	no	yes
Rp9	ENSMUSG00000032239	protein_coding	retinitis pigmentosa 9 (human) [Source:MGI Symbol;Acc:MGI:2157166]	0.332503	2.45e-05	0.119563	0.419986	0.149727	0.335467	0.0975671	0.526222	yes	yes	yes
Zup1	ENSMUSG00000039531	protein_coding	zinc finger containing ubiquitin peptidase 1 [Source:MGI Symbol;Acc:MGI:1919830]	-0.636515	2.45e-05	-0.232787	0.274988	-0.310427	0.101131	-0.337498	0.104305	yes	yes	yes
Yes1	ENSMUSG00000014932	protein_coding	YES proto-oncogene 1, Src family tyrosine kinase [Source:MGI Symbol;Acc:MGI:99147]	-0.394014	2.45e-05	-0.168351	0.273555	-0.312719	0.0050805	-0.177656	0.217031	yes	no	yes
Fgfrl1	ENSMUSG00000008090	protein_coding	fibroblast growth factor receptor-like 1 [Source:MGI Symbol;Acc:MGI:2150920]	-0.594222	2.47e-05	0.10552	0.72092	-0.00158535	0.996703	0.200203	0.3494	yes	yes	yes
Nop56	ENSMUSG00000027405	protein_coding	NOP56 ribonucleoprotein [Source:MGI Symbol;Acc:MGI:1914384]	0.236983	2.49e-05	0.12392	0.29714	0.122518	0.295543	0.105292	0.237283	yes	yes	yes
Cep131	ENSMUSG00000039781	protein_coding	centrosomal protein 131 [Source:MGI Symbol;Acc:MGI:107440]	0.303415	2.5e-05	0.140987	0.407223	0.119677	0.253372	0.0728865	0.608421	yes	yes	yes
Tmem98	ENSMUSG00000035413	protein_coding	transmembrane protein 98 [Source:MGI Symbol;Acc:MGI:1923457]	-0.689962	2.52e-05	0.0761785	0.863066	0.115459	0.655167	-0.00249452	0.996256	yes	yes	yes
Cdkl2	ENSMUSG00000029403	protein_coding	cyclin-dependent kinase-like 2 (CDC2-related kinase) [Source:MGI Symbol;Acc:MGI:1858227]	0.241174	2.52e-05	0.0920733	0.639678	-0.0624408	0.562497	0.0604603	0.818782	yes	yes	yes
Heatr1	ENSMUSG00000050244	protein_coding	HEAT repeat containing 1 [Source:MGI Symbol;Acc:MGI:2442524]	-0.397534	2.53e-05	-0.10429	0.431974	-0.134213	0.298284	-0.156048	0.275016	yes	yes	yes
Slc35f3	ENSMUSG00000057060	protein_coding	solute carrier family 35, member F3 [Source:MGI Symbol;Acc:MGI:2444426]	0.537603	2.55e-05	0.0578513	0.762443	0.0350809	0.861502	0.0438558	0.86535	yes	yes	yes
Mgat3	ENSMUSG00000042428	protein_coding	mannoside acetylglucosaminyltransferase 3 [Source:MGI Symbol;Acc:MGI:104532]	0.266527	2.56e-05	-0.0442398	0.812591	-0.0430411	0.82991	0.0281708	0.92029	yes	yes	yes
Mxd3	ENSMUSG00000021485	protein_coding	Max dimerization protein 3 [Source:MGI Symbol;Acc:MGI:104987]	-1.35603	2.56e-05	-0.273212	0.476211	-0.247246	0.479622	0.059483	0.938242	yes	yes	yes
Vezt	ENSMUSG00000036099	protein_coding	vezatin, adherens junctions transmembrane protein [Source:MGI Symbol;Acc:MGI:2143698]	-0.294103	2.58e-05	-0.139479	0.121177	-0.160744	0.0459222	-0.0920166	0.486349	yes	no	yes
Slc17a6	ENSMUSG00000030500	protein_coding	solute carrier family 17 (sodium-dependent inorganic phosphate cotransporter), member 6 [Source:MGI Symbol;Acc:MGI:2156052]	0.222211	2.59e-05	0.16209	0.407064	0.120532	0.449136	0.168761	0.227586	yes	yes	yes
Rccd1	ENSMUSG00000038930	protein_coding	RCC1 domain containing 1 [Source:MGI Symbol;Acc:MGI:2444156]	0.447525	2.6e-05	0.129251	0.593374	0.252754	0.0890167	0.102353	0.659434	yes	yes	yes
Otud7a	ENSMUSG00000033510	protein_coding	OTU domain containing 7A [Source:MGI Symbol;Acc:MGI:2158505]	0.31269	2.62e-05	-0.000113349	0.999783	0.0298794	0.863038	-0.00117421	0.996655	yes	yes	yes
Gpd1l	ENSMUSG00000050627	protein_coding	glycerol-3-phosphate dehydrogenase 1-like [Source:MGI Symbol;Acc:MGI:1289257]	0.256249	2.63e-05	0.0561447	0.630984	-0.0119373	0.926432	0.0262542	0.897647	yes	yes	yes
Shd	ENSMUSG00000039154	protein_coding	src homology 2 domain-containing transforming protein D [Source:MGI Symbol;Acc:MGI:1099461]	0.248196	2.63e-05	0.124407	0.456488	0.200389	0.0374164	0.167205	0.154567	yes	no	yes
Chtf8	ENSMUSG00000046691	protein_coding	CTF8, chromosome transmission fidelity factor 8 [Source:MGI Symbol;Acc:MGI:2443370]	-0.37161	2.64e-05	-0.171436	0.141607	-0.130669	0.343961	-0.0291237	0.913351	yes	yes	yes
Chodl	ENSMUSG00000022860	protein_coding	chondrolectin [Source:MGI Symbol;Acc:MGI:2179069]	-0.595038	2.66e-05	0.124962	0.640505	-0.220542	0.338596	0.112369	0.787396	yes	yes	yes
Pcna	ENSMUSG00000027342	protein_coding	proliferating cell nuclear antigen [Source:MGI Symbol;Acc:MGI:97503]	-0.338831	2.7e-05	-0.0526247	0.713208	-0.0348027	0.788232	0.119928	0.315463	yes	yes	yes
Slc25a37	ENSMUSG00000034248	protein_coding	solute carrier family 25, member 37 [Source:MGI Symbol;Acc:MGI:1914962]	-0.504128	2.7e-05	-0.216018	0.191386	0.0515401	0.801546	0.184244	0.588409	yes	yes	yes
Eif3a	ENSMUSG00000024991	protein_coding	eukaryotic translation initiation factor 3, subunit A [Source:MGI Symbol;Acc:MGI:95301]	-0.190702	2.7e-05	-0.13588	0.141174	-0.168049	0.0438028	-0.132948	0.0546397	yes	no	yes
1700001K19Rik	ENSMUSG00000056508	protein_coding	RIKEN cDNA 1700001K19 gene [Source:MGI Symbol;Acc:MGI:1913573]	0.80839	2.71e-05	0.108272	0.82906	0.075673	0.8579	0.0983753	0.873827	yes	yes	yes
Fhl3	ENSMUSG00000032643	protein_coding	four and a half LIM domains 3 [Source:MGI Symbol;Acc:MGI:1341092]	-0.71058	2.71e-05	-0.113439	0.734361	-0.0761083	0.794616	-0.228814	0.679384	yes	yes	yes
Mkrn1	ENSMUSG00000029922	protein_coding	makorin, ring finger protein, 1 [Source:MGI Symbol;Acc:MGI:1859353]	0.267337	2.71e-05	0.0778107	0.517582	0.112737	0.232747	0.113789	0.213638	yes	yes	yes
Gm21781	ENSMUSG00000095123	lincRNA	predicted gene, 21781 [Source:MGI Symbol;Acc:MGI:5433945]	0.466438	2.74e-05	0.0679024	0.798909	0.0767627	0.736469	0.000696326	0.99753	yes	yes	yes
Mgat5b	ENSMUSG00000043857	protein_coding	mannoside acetylglucosaminyltransferase 5, isoenzyme B [Source:MGI Symbol;Acc:MGI:3606200]	0.298805	2.76e-05	0.0346861	0.860725	-0.039903	0.748855	0.0594318	0.824464	yes	yes	yes
Pign	ENSMUSG00000056536	protein_coding	phosphatidylinositol glycan anchor biosynthesis, class N [Source:MGI Symbol;Acc:MGI:1351629]	-0.380825	2.76e-05	-0.167153	0.528625	-0.213724	0.221521	-0.0992566	0.695734	yes	yes	yes
Myh6	ENSMUSG00000040752	protein_coding	myosin, heavy polypeptide 6, cardiac muscle, alpha [Source:MGI Symbol;Acc:MGI:97255]	-0.658858	2.78e-05	-0.154913	0.695054	-0.179505	0.534442	-0.414947	0.304892	yes	yes	yes
Sox2	ENSMUSG00000074637	protein_coding	SRY (sex determining region Y)-box 2 [Source:MGI Symbol;Acc:MGI:98364]	-0.332751	2.83e-05	0.0751097	0.681123	-0.0617527	0.701252	0.020223	0.933976	yes	yes	yes
Prr14l	ENSMUSG00000054280	protein_coding	proline rich 14-like [Source:MGI Symbol;Acc:MGI:2443658]	-0.266816	2.85e-05	-0.184417	0.270951	-0.131027	0.384953	-0.165198	0.109963	yes	yes	yes
Usp6nl	ENSMUSG00000039046	protein_coding	USP6 N-terminal like [Source:MGI Symbol;Acc:MGI:2138893]	0.299118	2.85e-05	-0.0854505	0.625299	0.0269103	0.892088	-0.126159	0.5853	yes	yes	yes
Adamts12	ENSMUSG00000047497	protein_coding	a disintegrin-like and metallopeptidase (reprolysin type) with thrombospondin type 1 motif, 12 [Source:MGI Symbol;Acc:MGI:2146046]	-1.45178	2.88e-05	-0.590754	0.280569	-0.417516	0.116603	-0.542096	0.450989	yes	yes	yes
Gbp4	ENSMUSG00000079363	protein_coding	guanylate binding protein 4 [Source:MGI Symbol;Acc:MGI:97072]	-2.35899	2.89e-05	-0.579687	0.423606	-0.506967	0.455252	-0.248472	0.866866	yes	yes	yes
Inafm1	ENSMUSG00000091811	protein_coding	InaF motif containing 1 [Source:MGI Symbol;Acc:MGI:1913550]	0.359472	2.9e-05	0.20571	0.233163	0.225807	0.0626329	0.173066	0.331901	yes	yes	yes
Arnt2	ENSMUSG00000015709	protein_coding	aryl hydrocarbon receptor nuclear translocator 2 [Source:MGI Symbol;Acc:MGI:107188]	0.296158	2.91e-05	-0.0895982	0.464183	-0.129093	0.29014	-0.104791	0.591794	yes	yes	yes
Serpinh1	ENSMUSG00000070436	protein_coding	serine (or cysteine) peptidase inhibitor, clade H, member 1 [Source:MGI Symbol;Acc:MGI:88283]	-1.23227	2.92e-05	-0.158943	0.538711	-0.0671522	0.775668	0.175622	0.845417	yes	yes	yes
Rims3	ENSMUSG00000032890	protein_coding	regulating synaptic membrane exocytosis 3 [Source:MGI Symbol;Acc:MGI:2443331]	0.311785	2.92e-05	-0.0631381	0.755522	-0.116341	0.478979	-0.0608509	0.875583	yes	yes	yes
39873	ENSMUSG00000040502	protein_coding	membrane-associated ring finger (C3HC4) 9 [Source:MGI Symbol;Acc:MGI:2446144]	0.374539	2.94e-05	0.141394	0.50908	0.0670796	0.688698	0.0928647	0.694901	yes	yes	yes
Id4	ENSMUSG00000021379	protein_coding	inhibitor of DNA binding 4 [Source:MGI Symbol;Acc:MGI:99414]	0.408398	2.95e-05	0.0810665	0.604074	0.145859	0.216189	-0.0232172	0.956034	yes	yes	yes
Farp2	ENSMUSG00000034066	protein_coding	FERM, RhoGEF and pleckstrin domain protein 2 [Source:MGI Symbol;Acc:MGI:2385126]	-0.570877	2.96e-05	-0.434982	0.0855429	-0.340014	0.122239	-0.353836	0.193853	yes	yes	yes
Gdpd3	ENSMUSG00000030703	protein_coding	glycerophosphodiester phosphodiesterase domain containing 3 [Source:MGI Symbol;Acc:MGI:1915866]	0.779001	2.97e-05	0.144962	0.636547	0.291907	0.12547	0.138177	0.742814	yes	yes	yes
Lrrc49	ENSMUSG00000047766	protein_coding	leucine rich repeat containing 49 [Source:MGI Symbol;Acc:MGI:2442689]	0.280858	2.98e-05	0.148031	0.188496	0.11623	0.282452	0.196697	0.192375	yes	yes	yes
Ppp1r15a	ENSMUSG00000040435	protein_coding	protein phosphatase 1, regulatory subunit 15A [Source:MGI Symbol;Acc:MGI:1927072]	0.443924	2.98e-05	0.240927	0.158703	0.270213	0.108029	0.160644	0.59587	yes	yes	yes
Pik3r2	ENSMUSG00000031834	protein_coding	phosphoinositide-3-kinase regulatory subunit 2 [Source:MGI Symbol;Acc:MGI:1098772]	0.241295	3.02e-05	0.137139	0.250053	0.0885427	0.330641	0.0457262	0.732445	yes	yes	yes
Cd200	ENSMUSG00000022661	protein_coding	CD200 antigen [Source:MGI Symbol;Acc:MGI:1196990]	0.283895	3.04e-05	0.0966801	0.673579	0.0294277	0.880092	0.0414336	0.881989	yes	yes	yes
Spire2	ENSMUSG00000010154	protein_coding	spire type actin nucleation factor 2 [Source:MGI Symbol;Acc:MGI:2446256]	0.297287	3.04e-05	0.10792	0.530068	0.143756	0.23533	0.20329	0.0638362	yes	yes	yes
Sh3pxd2a	ENSMUSG00000053617	protein_coding	SH3 and PX domains 2A [Source:MGI Symbol;Acc:MGI:1298393]	-0.305205	3.04e-05	-0.26813	0.165803	-0.202402	0.301461	-0.138217	0.621711	yes	yes	yes
Amotl1	ENSMUSG00000013076	protein_coding	angiomotin-like 1 [Source:MGI Symbol;Acc:MGI:1922973]	-0.31365	3.05e-05	-0.170291	0.247633	-0.215402	0.210351	-0.162267	0.301274	yes	yes	yes
Prkd2	ENSMUSG00000041187	protein_coding	protein kinase D2 [Source:MGI Symbol;Acc:MGI:2141917]	-0.570311	3.09e-05	-0.14314	0.559407	-0.300196	0.174776	-0.00554699	0.990457	yes	yes	yes
Snrpb	ENSMUSG00000027404	protein_coding	small nuclear ribonucleoprotein B [Source:MGI Symbol;Acc:MGI:98342]	0.310196	3.1e-05	0.114583	0.355352	0.105358	0.264786	0.024642	0.906647	yes	yes	yes
Tbc1d9	ENSMUSG00000031709	protein_coding	TBC1 domain family, member 9 [Source:MGI Symbol;Acc:MGI:1918560]	0.254834	3.11e-05	0.00736816	0.968633	-0.055834	0.681917	0.0105983	0.972566	yes	yes	yes
Myrip	ENSMUSG00000041794	protein_coding	myosin VIIA and Rab interacting protein [Source:MGI Symbol;Acc:MGI:2384407]	0.322145	3.11e-05	-0.0101979	0.951025	0.0275689	0.857155	0.0501376	0.801297	yes	yes	yes
Cox8b	ENSMUSG00000025488	protein_coding	cytochrome c oxidase subunit 8B [Source:MGI Symbol;Acc:MGI:105958]	-2.86741	3.13e-05	1.49134	0.325581	0.494812	0.595149	-0.55251	0.59855	yes	yes	yes
Syncrip	ENSMUSG00000032423	protein_coding	synaptotagmin binding, cytoplasmic RNA interacting protein [Source:MGI Symbol;Acc:MGI:1891690]	-0.224673	3.13e-05	-0.169211	0.0828475	-0.19656	0.00642848	-0.111381	0.25778	yes	no	yes
Qser1	ENSMUSG00000074994	protein_coding	glutamine and serine rich 1 [Source:MGI Symbol;Acc:MGI:2138986]	-0.380381	3.14e-05	-0.302696	0.105322	-0.351091	0.00249597	-0.279903	0.057819	yes	no	yes
Secisbp2l	ENSMUSG00000035093	protein_coding	SECIS binding protein 2-like [Source:MGI Symbol;Acc:MGI:1917604]	-0.42702	3.18e-05	-0.0905826	0.896678	0.0528562	0.90872	-0.18415	0.70638	yes	yes	yes
Eogt	ENSMUSG00000035245	protein_coding	EGF domain-specific O-linked N-acetylglucosamine (GlcNAc) transferase [Source:MGI Symbol;Acc:MGI:2141669]	-0.348862	3.18e-05	-0.208637	0.103224	-0.360201	0.000638697	-0.143763	0.310136	yes	no	yes
Atp1b3	ENSMUSG00000032412	protein_coding	ATPase, Na+/K+ transporting, beta 3 polypeptide [Source:MGI Symbol;Acc:MGI:107788]	0.238439	3.21e-05	0.114076	0.282642	0.169906	0.0342119	0.0901397	0.331901	yes	no	yes
Lcat	ENSMUSG00000035237	protein_coding	lecithin cholesterol acyltransferase [Source:MGI Symbol;Acc:MGI:96755]	-0.642926	3.21e-05	0.051217	0.891547	0.224812	0.335356	0.0153661	0.982774	yes	yes	yes
Arih2	ENSMUSG00000064145	protein_coding	ariadne RBR E3 ubiquitin protein ligase 2 [Source:MGI Symbol;Acc:MGI:1344361]	0.343582	3.23e-05	0.0411323	0.800245	0.0784694	0.583571	0.00596288	0.983504	yes	yes	yes
Timm29	ENSMUSG00000048429	protein_coding	translocase of inner mitochondrial membrane 29 [Source:MGI Symbol;Acc:MGI:1917023]	0.348263	3.24e-05	0.126149	0.369694	0.085864	0.429897	0.097313	0.492471	yes	yes	yes
Nicn1	ENSMUSG00000032606	protein_coding	nicolin 1 [Source:MGI Symbol;Acc:MGI:1913507]	0.258999	3.25e-05	0.0961381	0.525003	0.0659799	0.571936	0.0826972	0.534996	yes	yes	yes
Nova1	ENSMUSG00000021047	protein_coding	neuro-oncological ventral antigen 1 [Source:MGI Symbol;Acc:MGI:104297]	0.278839	3.29e-05	0.0818687	0.562754	0.0513041	0.774826	0.0681459	0.621911	yes	yes	yes
Lap3	ENSMUSG00000039682	protein_coding	leucine aminopeptidase 3 [Source:MGI Symbol;Acc:MGI:1914238]	-0.340676	3.33e-05	0.0850767	0.607118	0.0600226	0.690207	0.0585715	0.809623	yes	yes	yes
Tgfbr2	ENSMUSG00000032440	protein_coding	transforming growth factor, beta receptor II [Source:MGI Symbol;Acc:MGI:98729]	-0.76165	3.35e-05	-0.213547	0.515947	-0.594527	7.92174e-05	-0.0551464	0.937466	yes	no	yes
Gle1	ENSMUSG00000019715	protein_coding	GLE1 RNA export mediator (yeast) [Source:MGI Symbol;Acc:MGI:1921662]	0.328013	3.36e-05	0.0820422	0.585181	0.10155	0.38196	0.0557971	0.75494	yes	yes	yes
Sox13	ENSMUSG00000070643	protein_coding	SRY (sex determining region Y)-box 13 [Source:MGI Symbol;Acc:MGI:98361]	-0.470517	3.37e-05	-0.193775	0.5163	-0.198303	0.179153	-0.038715	0.913141	yes	yes	yes
Tusc1	ENSMUSG00000054000	protein_coding	tumor suppressor candidate 1 [Source:MGI Symbol;Acc:MGI:2684283]	0.591074	3.37e-05	0.200125	0.483462	0.233593	0.280087	0.177093	0.523649	yes	yes	yes
Cdkn2c	ENSMUSG00000028551	protein_coding	cyclin dependent kinase inhibitor 2C [Source:MGI Symbol;Acc:MGI:105388]	-1.91537	3.42e-05	-0.245255	0.382229	-0.524548	0.00205127	-0.01653	0.971779	yes	no	yes
Kif20b	ENSMUSG00000024795	protein_coding	kinesin family member 20B [Source:MGI Symbol;Acc:MGI:2444576]	-1.36529	3.45e-05	-0.420748	0.274777	-0.80064	0.00148492	-0.186177	0.640733	yes	no	yes
N4bp2l1	ENSMUSG00000041132	protein_coding	NEDD4 binding protein 2-like 1 [Source:MGI Symbol;Acc:MGI:2140872]	0.385535	3.51e-05	0.0980648	0.605667	0.0926554	0.548559	0.0644635	0.775101	yes	yes	yes
Gpr137c	ENSMUSG00000049092	protein_coding	G protein-coupled receptor 137C [Source:MGI Symbol;Acc:MGI:1917963]	0.308636	3.53e-05	0.193554	0.0766131	0.145774	0.176148	0.221522	0.073012	yes	yes	yes
Phf1	ENSMUSG00000024193	protein_coding	PHD finger protein 1 [Source:MGI Symbol;Acc:MGI:98647]	0.29538	3.55e-05	0.0741867	0.769335	0.0901458	0.4552	0.0729176	0.719098	yes	yes	yes
Prps1l3	ENSMUSG00000079104	protein_coding	phosphoribosyl pyrophosphate synthetase 1-like 3 [Source:MGI Symbol;Acc:MGI:3779453]	-0.560945	3.55e-05	-0.200869	0.427004	-0.226445	0.273973	-0.0775549	0.823715	yes	yes	yes
Dgcr2	ENSMUSG00000003166	protein_coding	DiGeorge syndrome critical region gene 2 [Source:MGI Symbol;Acc:MGI:892866]	0.212627	3.55e-05	0.158585	0.129692	0.0630161	0.511192	0.083257	0.470536	yes	yes	yes
Melk	ENSMUSG00000035683	protein_coding	maternal embryonic leucine zipper kinase [Source:MGI Symbol;Acc:MGI:106924]	-2.04997	3.56e-05	0.209777	0.742156	-0.371974	0.393467	0.356557	0.54596	yes	yes	yes
Lrrc4b	ENSMUSG00000047085	protein_coding	leucine rich repeat containing 4B [Source:MGI Symbol;Acc:MGI:3027390]	0.231516	3.59e-05	0.181584	0.0949076	0.185256	0.0221503	0.171407	0.0643994	yes	no	yes
Klhl5	ENSMUSG00000054920	protein_coding	kelch-like 5 [Source:MGI Symbol;Acc:MGI:1919028]	-0.351875	3.7e-05	0.00358329	0.987465	-0.0817512	0.540561	-0.0296134	0.923182	yes	yes	yes
Nptx1	ENSMUSG00000025582	protein_coding	neuronal pentraxin 1 [Source:MGI Symbol;Acc:MGI:107811]	0.359741	3.7e-05	0.102082	0.58016	0.0701093	0.552594	0.120273	0.366661	yes	yes	yes
Plin2	ENSMUSG00000028494	protein_coding	perilipin 2 [Source:MGI Symbol;Acc:MGI:87920]	-0.484447	3.72e-05	0.140141	0.551704	-0.0549947	0.821312	-0.0263223	0.94966	yes	yes	yes
Cep55	ENSMUSG00000024989	protein_coding	centrosomal protein 55 [Source:MGI Symbol;Acc:MGI:1921357]	-1.73576	3.73e-05	-0.203292	0.679534	-0.328393	0.376414	-0.1134	0.886327	yes	yes	yes
Tesk1	ENSMUSG00000028458	protein_coding	testis specific protein kinase 1 [Source:MGI Symbol;Acc:MGI:1201675]	0.40232	3.75e-05	0.0143829	0.95543	-0.0365185	0.840546	0.02971	0.922962	yes	yes	yes
Igsf9b	ENSMUSG00000034275	protein_coding	immunoglobulin superfamily, member 9B [Source:MGI Symbol;Acc:MGI:2685354]	-0.28047	3.75e-05	-0.231554	0.156683	-0.257319	0.118246	-0.150352	0.331901	yes	yes	yes
Klf2	ENSMUSG00000055148	protein_coding	Kruppel-like factor 2 (lung) [Source:MGI Symbol;Acc:MGI:1342772]	-0.605116	3.86e-05	-0.120761	0.70782	-0.118838	0.626526	0.153472	0.538592	yes	yes	yes
Crebrf	ENSMUSG00000048249	protein_coding	CREB3 regulatory factor [Source:MGI Symbol;Acc:MGI:1924378]	0.396784	3.86e-05	0.0205341	0.933289	0.117027	0.401075	0.0285271	0.922971	yes	yes	yes
Adgra3	ENSMUSG00000029090	protein_coding	adhesion G protein-coupled receptor A3 [Source:MGI Symbol;Acc:MGI:1917943]	-0.309663	3.86e-05	-0.196101	0.425606	-0.310672	0.0419888	-0.163428	0.445443	yes	no	yes
Kif19a	ENSMUSG00000010021	protein_coding	kinesin family member 19A [Source:MGI Symbol;Acc:MGI:2447024]	-0.58552	3.88e-05	0.0294533	0.964131	0.179636	0.406554	-0.0229924	0.97932	yes	yes	yes
Dusp1	ENSMUSG00000024190	protein_coding	dual specificity phosphatase 1 [Source:MGI Symbol;Acc:MGI:105120]	0.652061	3.89e-05	0.0913046	0.768371	0.439164	0.00957646	0.182362	0.48584	yes	no	yes
Itfg1	ENSMUSG00000031703	protein_coding	integrin alpha FG-GAP repeat containing 1 [Source:MGI Symbol;Acc:MGI:106419]	0.201484	3.89e-05	0.0632275	0.615346	0.0686965	0.476319	0.0956826	0.31857	yes	yes	yes
Asap3	ENSMUSG00000036995	protein_coding	ArfGAP with SH3 domain, ankyrin repeat and PH domain 3 [Source:MGI Symbol;Acc:MGI:2684986]	-0.435256	3.89e-05	0.00196182	0.993302	0.0319282	0.876572	0.00939794	0.982458	yes	yes	yes
Rabgap1	ENSMUSG00000035437	protein_coding	RAB GTPase activating protein 1 [Source:MGI Symbol;Acc:MGI:2385139]	0.237636	3.96e-05	0.019899	0.888274	0.0056625	0.963794	0.00545077	0.979921	yes	yes	yes
Depdc1a	ENSMUSG00000028175	protein_coding	DEP domain containing 1a [Source:MGI Symbol;Acc:MGI:1923381]	-2.36482	3.96e-05	-0.288454	0.588245	-0.86778	0.0312899	-0.37277	0.568998	yes	no	yes
C330007P06Rik	ENSMUSG00000006423	protein_coding	RIKEN cDNA C330007P06 gene [Source:MGI Symbol;Acc:MGI:1924894]	-0.435202	3.97e-05	-0.0505113	0.795192	-0.103027	0.406546	-0.0649614	0.72746	yes	yes	yes
Ube2ql1	ENSMUSG00000052981	protein_coding	ubiquitin-conjugating enzyme E2Q family-like 1 [Source:MGI Symbol;Acc:MGI:1924230]	0.271698	3.98e-05	0.0959614	0.449948	0.0998727	0.333884	0.111663	0.346879	yes	yes	yes
Nkd2	ENSMUSG00000021567	protein_coding	naked cuticle 2 [Source:MGI Symbol;Acc:MGI:1919543]	0.496536	4e-05	0.00163609	0.995226	0.0547141	0.780405	0.00989341	0.98158	yes	yes	yes
Rhoj	ENSMUSG00000046768	protein_coding	ras homolog family member J [Source:MGI Symbol;Acc:MGI:1931551]	-0.619765	4e-05	-0.210274	0.387759	-0.0280371	0.91862	0.0180398	0.975585	yes	yes	yes
Acer2	ENSMUSG00000038007	protein_coding	alkaline ceramidase 2 [Source:MGI Symbol;Acc:MGI:1920932]	0.91522	4.03e-05	-0.238721	0.481446	0.0372966	0.93708	-0.111975	0.843543	yes	yes	yes
Spint2	ENSMUSG00000074227	protein_coding	serine protease inhibitor, Kunitz type 2 [Source:MGI Symbol;Acc:MGI:1338031]	0.479378	4.04e-05	0.255247	0.323091	0.10212	0.633602	0.0761962	0.82706	yes	yes	yes
Vstm5	ENSMUSG00000031937	protein_coding	V-set and transmembrane domain containing 5 [Source:MGI Symbol;Acc:MGI:1916387]	0.40147	4.09e-05	0.190621	0.356269	0.198452	0.202482	0.0974825	0.658457	yes	yes	yes
Elp4	ENSMUSG00000027167	protein_coding	elongator acetyltransferase complex subunit 4 [Source:MGI Symbol;Acc:MGI:1925016]	-0.434286	4.11e-05	-0.104799	0.629011	-0.229977	0.0608596	-0.16073	0.341905	yes	yes	yes
Pacs1	ENSMUSG00000024855	protein_coding	phosphofurin acidic cluster sorting protein 1 [Source:MGI Symbol;Acc:MGI:1277113]	0.272965	4.14e-05	0.0472912	0.823616	-0.0591082	0.692766	0.019616	0.959537	yes	yes	yes
Cnot10	ENSMUSG00000056167	protein_coding	CCR4-NOT transcription complex, subunit 10 [Source:MGI Symbol;Acc:MGI:1926143]	0.242093	4.19e-05	0.132999	0.325581	0.0868064	0.475015	0.050776	0.764138	yes	yes	yes
Gcc2	ENSMUSG00000038039	protein_coding	GRIP and coiled-coil domain containing 2 [Source:MGI Symbol;Acc:MGI:1917547]	-0.276314	4.22e-05	-0.183127	0.171897	-0.237106	0.0165005	-0.178888	0.0714449	yes	no	yes
Egfl7	ENSMUSG00000026921	protein_coding	EGF-like domain 7 [Source:MGI Symbol;Acc:MGI:2449923]	-0.492995	4.25e-05	-0.019643	0.94242	-0.0542288	0.798705	0.0789446	0.823478	yes	yes	yes
Slc8a3	ENSMUSG00000079055	protein_coding	solute carrier family 8 (sodium/calcium exchanger), member 3 [Source:MGI Symbol;Acc:MGI:107976]	0.256344	4.25e-05	0.162094	0.115481	0.132948	0.244259	0.137041	0.388103	yes	yes	yes
Cryzl2	ENSMUSG00000033488	protein_coding	crystallin zeta like 2 [Source:MGI Symbol;Acc:MGI:2448516]	-0.704888	4.25e-05	0.178052	0.53111	-0.0893582	0.749222	0.0624855	0.902535	yes	yes	yes
Kcnip3	ENSMUSG00000079056	protein_coding	Kv channel interacting protein 3, calsenilin [Source:MGI Symbol;Acc:MGI:1929258]	-0.430114	4.3e-05	0.0303212	0.889886	-0.0386517	0.855314	0.0343441	0.897424	yes	yes	yes
Casp8	ENSMUSG00000026029	protein_coding	caspase 8 [Source:MGI Symbol;Acc:MGI:1261423]	-0.850646	4.31e-05	-0.251319	0.457987	-0.263771	0.437396	-0.0381292	0.948425	yes	yes	yes
Ppp2cb	ENSMUSG00000009630	protein_coding	protein phosphatase 2 (formerly 2A), catalytic subunit, beta isoform [Source:MGI Symbol;Acc:MGI:1321161]	0.274428	4.33e-05	0.167792	0.108036	0.0519735	0.708839	0.139643	0.331901	yes	yes	yes
Fgfr1	ENSMUSG00000031565	protein_coding	fibroblast growth factor receptor 1 [Source:MGI Symbol;Acc:MGI:95522]	0.338665	4.42e-05	0.141775	0.180975	0.152895	0.087677	0.161561	0.160587	yes	yes	yes
Stil	ENSMUSG00000028718	protein_coding	Scl/Tal1 interrupting locus [Source:MGI Symbol;Acc:MGI:107477]	-1.52399	4.46e-05	-0.176591	0.732392	-0.572967	0.121212	-0.0897814	0.896569	yes	yes	yes
Specc1	ENSMUSG00000042331	protein_coding	sperm antigen with calponin homology and coiled-coil domains 1 [Source:MGI Symbol;Acc:MGI:2442356]	-0.396757	4.51e-05	-0.0375244	0.912721	-0.0776613	0.728737	-0.0721013	0.754271	yes	yes	yes
Aacs	ENSMUSG00000029482	protein_coding	acetoacetyl-CoA synthetase [Source:MGI Symbol;Acc:MGI:1926144]	-0.377387	4.53e-05	0.0241928	0.934645	0.0683719	0.704728	-0.0255201	0.944755	yes	yes	yes
Ice2	ENSMUSG00000032235	protein_coding	interactor of little elongation complex ELL subunit 2 [Source:MGI Symbol;Acc:MGI:2135947]	-0.54275	4.53e-05	-0.235965	0.180245	-0.153608	0.461969	-0.231815	0.302391	yes	yes	yes
Napg	ENSMUSG00000024581	protein_coding	N-ethylmaleimide sensitive fusion protein attachment protein gamma [Source:MGI Symbol;Acc:MGI:104561]	0.23705	4.54e-05	0.139601	0.194097	0.152145	0.127118	0.138719	0.121539	yes	yes	yes
Rad52	ENSMUSG00000030166	protein_coding	RAD52 homolog, DNA repair protein [Source:MGI Symbol;Acc:MGI:101949]	0.481428	4.56e-05	0.234073	0.231685	0.287254	0.0930928	0.184003	0.427217	yes	yes	yes
Ica1l	ENSMUSG00000026018	protein_coding	islet cell autoantigen 1-like [Source:MGI Symbol;Acc:MGI:1917625]	0.349733	4.56e-05	-0.02247	0.942307	-0.0292987	0.882346	-0.0244079	0.944932	yes	yes	yes
Samd9l	ENSMUSG00000047735	protein_coding	sterile alpha motif domain containing 9-like [Source:MGI Symbol;Acc:MGI:1343184]	-0.947517	4.62e-05	-0.245985	0.480108	-0.193444	0.544019	0.0667683	0.931642	yes	yes	yes
Aplp2	ENSMUSG00000031996	protein_coding	amyloid beta (A4) precursor-like protein 2 [Source:MGI Symbol;Acc:MGI:88047]	0.198343	4.64e-05	0.113221	0.130471	0.0771482	0.358347	0.125733	0.072271	yes	yes	yes
Gpr17	ENSMUSG00000052229	protein_coding	G protein-coupled receptor 17 [Source:MGI Symbol;Acc:MGI:3584514]	-0.836695	4.67e-05	-0.175993	0.664279	-0.129747	0.555983	-0.120031	0.660663	yes	yes	yes
Manf	ENSMUSG00000032575	protein_coding	mesencephalic astrocyte-derived neurotrophic factor [Source:MGI Symbol;Acc:MGI:1922090]	-0.44684	4.67e-05	0.0703291	0.66007	0.0296642	0.848815	0.138142	0.348371	yes	yes	yes
Serf2	ENSMUSG00000074884	protein_coding	small EDRK-rich factor 2 [Source:MGI Symbol;Acc:MGI:1337041]	-0.41565	4.7e-05	0.0914909	0.531931	0.122389	0.407878	-0.00108416	0.99684	yes	yes	yes
Rbm10	ENSMUSG00000031060	protein_coding	RNA binding motif protein 10 [Source:MGI Symbol;Acc:MGI:2384310]	-0.386324	4.77e-05	0.000961171	0.995468	-0.0373071	0.809626	0.0178152	0.933595	yes	yes	yes
Alg2	ENSMUSG00000039740	protein_coding	asparagine-linked glycosylation 2 (alpha-1,3-mannosyltransferase) [Source:MGI Symbol;Acc:MGI:1914731]	0.23662	4.84e-05	0.106569	0.50908	0.0647025	0.712588	0.0958598	0.491938	yes	yes	yes
Plk3	ENSMUSG00000028680	protein_coding	polo like kinase 3 [Source:MGI Symbol;Acc:MGI:109604]	0.314295	4.84e-05	0.177957	0.109276	0.201793	0.0478898	0.0868899	0.660817	yes	no	yes
Tet1	ENSMUSG00000047146	protein_coding	tet methylcytosine dioxygenase 1 [Source:MGI Symbol;Acc:MGI:1098693]	-0.295987	4.87e-05	-0.262457	0.0820257	-0.263728	0.0309548	-0.206283	0.167494	yes	no	yes
Cmip	ENSMUSG00000034390	protein_coding	c-Maf inducing protein [Source:MGI Symbol;Acc:MGI:1921690]	0.216663	4.9e-05	0.0130865	0.937194	-0.094232	0.493484	-0.0508483	0.787959	yes	yes	yes
Sybu	ENSMUSG00000022340	protein_coding	syntabulin (syntaxin-interacting) [Source:MGI Symbol;Acc:MGI:2442392]	0.22209	4.9e-05	0.0872559	0.660504	0.0423967	0.800013	0.0896002	0.610288	yes	yes	yes
Galnt10	ENSMUSG00000020520	protein_coding	polypeptide N-acetylgalactosaminyltransferase 10 [Source:MGI Symbol;Acc:MGI:1890480]	-0.34342	4.91e-05	-0.0968355	0.665165	-0.109566	0.546625	0.00364418	0.991084	yes	yes	yes
Ostc	ENSMUSG00000041084	protein_coding	oligosaccharyltransferase complex subunit (non-catalytic) [Source:MGI Symbol;Acc:MGI:1913607]	-0.308028	4.97e-05	0.024734	0.878682	0.00139878	0.995041	0.135338	0.34201	yes	yes	yes
Inpp5e	ENSMUSG00000026925	protein_coding	inositol polyphosphate-5-phosphatase E [Source:MGI Symbol;Acc:MGI:1927753]	0.315041	4.99e-05	0.0546829	0.733023	0.105472	0.37598	0.169184	0.204971	yes	yes	yes
Fam131b	ENSMUSG00000029861	protein_coding	family with sequence similarity 131, member B [Source:MGI Symbol;Acc:MGI:1923406]	0.321333	4.99e-05	0.0810915	0.488591	0.0606526	0.679164	0.0674408	0.683584	yes	yes	yes
Wdr78	ENSMUSG00000035126	protein_coding	WD repeat domain 78 [Source:MGI Symbol;Acc:MGI:2385328]	-0.831126	5e-05	-0.168751	0.525277	-0.164602	0.534931	0.0422755	0.941705	yes	yes	yes
Kif3c	ENSMUSG00000020668	protein_coding	kinesin family member 3C [Source:MGI Symbol;Acc:MGI:107979]	0.244077	5.02e-05	-0.0254132	0.90023	-0.0921111	0.660389	-0.0396096	0.858695	yes	yes	yes
Setd3	ENSMUSG00000056770	protein_coding	SET domain containing 3 [Source:MGI Symbol;Acc:MGI:1289184]	0.232013	5.05e-05	0.154884	0.0563784	0.153281	0.0413238	0.108561	0.326122	yes	no	yes
Gsdme	ENSMUSG00000029821	protein_coding	gasdermin E [Source:MGI Symbol;Acc:MGI:1889850]	0.357869	5.16e-05	0.310034	0.105813	0.269195	0.0333711	0.191092	0.170211	yes	no	yes
Trafd1	ENSMUSG00000042726	protein_coding	TRAF type zinc finger domain containing 1 [Source:MGI Symbol;Acc:MGI:1923551]	0.359629	5.17e-05	0.116471	0.519868	0.168303	0.0822001	0.0320269	0.894601	yes	yes	yes
Basp1	ENSMUSG00000045763	protein_coding	brain abundant, membrane attached signal protein 1 [Source:MGI Symbol;Acc:MGI:1917600]	0.313379	5.18e-05	0.123011	0.547893	0.0733566	0.655277	0.0858577	0.659206	yes	yes	yes
Prrt1	ENSMUSG00000015476	protein_coding	proline-rich transmembrane protein 1 [Source:MGI Symbol;Acc:MGI:1932118]	-0.495244	5.18e-05	0.0318831	0.879947	0.0666596	0.707446	0.128832	0.608887	yes	yes	yes
Hs3st1	ENSMUSG00000051022	protein_coding	heparan sulfate (glucosamine) 3-O-sulfotransferase 1 [Source:MGI Symbol;Acc:MGI:1201606]	0.41833	5.2e-05	0.0814253	0.667162	0.337492	0.0492066	0.0460163	0.895903	yes	no	yes
Foxf2	ENSMUSG00000038402	protein_coding	forkhead box F2 [Source:MGI Symbol;Acc:MGI:1347479]	-0.989122	5.22e-05	-0.0455623	0.930334	-0.374917	0.116169	0.0683705	0.88496	yes	yes	yes
Cacna2d3	ENSMUSG00000021991	protein_coding	calcium channel, voltage-dependent, alpha2/delta subunit 3 [Source:MGI Symbol;Acc:MGI:1338890]	0.320748	5.23e-05	0.0816441	0.694885	0.0690362	0.628078	0.109121	0.519323	yes	yes	yes
Rabggtb	ENSMUSG00000038975	protein_coding	Rab geranylgeranyl transferase, b subunit [Source:MGI Symbol;Acc:MGI:99537]	0.269883	5.24e-05	0.132149	0.22798	0.188962	0.0740685	0.178904	0.105443	yes	yes	yes
Gm9866	ENSMUSG00000094002	lincRNA	predicted gene 9866 [Source:MGI Symbol;Acc:MGI:3643118]	0.374875	5.27e-05	0.175151	0.217576	0.236565	0.0800617	0.213068	0.21844	yes	yes	yes
Gad1	ENSMUSG00000070880	protein_coding	glutamate decarboxylase 1 [Source:MGI Symbol;Acc:MGI:95632]	0.273621	5.27e-05	0.149833	0.443425	0.0768133	0.453602	0.06921	0.581842	yes	yes	yes
Ankra2	ENSMUSG00000021661	protein_coding	ankyrin repeat, family A (RFXANK-like), 2 [Source:MGI Symbol;Acc:MGI:1915808]	0.380059	5.29e-05	0.0802676	0.638525	0.0604755	0.680303	0.0233606	0.922506	yes	yes	yes
Lama3	ENSMUSG00000024421	protein_coding	laminin, alpha 3 [Source:MGI Symbol;Acc:MGI:99909]	-0.475189	5.3e-05	-0.345579	0.0503849	-0.295085	0.0536059	-0.339469	0.0597587	yes	yes	yes
Bard1	ENSMUSG00000026196	protein_coding	BRCA1 associated RING domain 1 [Source:MGI Symbol;Acc:MGI:1328361]	-0.792202	5.33e-05	-0.269001	0.296003	-0.349647	0.142224	-0.179144	0.649582	yes	yes	yes
Zfp579	ENSMUSG00000051550	protein_coding	zinc finger protein 579 [Source:MGI Symbol;Acc:MGI:1915740]	-0.356114	5.38e-05	0.0336598	0.885315	0.0659036	0.632996	0.0421035	0.906737	yes	yes	yes
Usp12	ENSMUSG00000029640	protein_coding	ubiquitin specific peptidase 12 [Source:MGI Symbol;Acc:MGI:1270128]	0.292647	5.38e-05	-0.0233323	0.891	-0.101797	0.588428	-0.0851712	0.687234	yes	yes	yes
Siah1a	ENSMUSG00000036840	protein_coding	siah E3 ubiquitin protein ligase 1A [Source:MGI Symbol;Acc:MGI:108064]	0.437251	5.46e-05	0.239346	0.193365	0.199998	0.11651	0.0833884	0.703677	yes	yes	yes
Dhdds	ENSMUSG00000012117	protein_coding	dehydrodolichyl diphosphate synthase [Source:MGI Symbol;Acc:MGI:1914672]	0.263338	5.49e-05	0.166397	0.1469	0.153212	0.11758	0.122643	0.394344	yes	yes	yes
Sharpin	ENSMUSG00000022552	protein_coding	SHANK-associated RH domain interacting protein [Source:MGI Symbol;Acc:MGI:1913331]	0.309315	5.5e-05	0.216923	0.190253	0.172344	0.106412	0.104412	0.512827	yes	yes	yes
Adra1b	ENSMUSG00000050541	protein_coding	adrenergic receptor, alpha 1b [Source:MGI Symbol;Acc:MGI:104774]	0.322868	5.53e-05	0.201311	0.0647622	0.214174	0.121907	0.205439	0.289683	yes	yes	yes
1700017B05Rik	ENSMUSG00000032300	protein_coding	RIKEN cDNA 1700017B05 gene [Source:MGI Symbol;Acc:MGI:1921461]	0.529481	5.55e-05	0.254675	0.265038	0.293756	0.153886	0.230474	0.396643	yes	yes	yes
Rragc	ENSMUSG00000028646	protein_coding	Ras-related GTP binding C [Source:MGI Symbol;Acc:MGI:1858751]	0.330524	5.55e-05	0.161606	0.0958047	0.121917	0.222422	0.0979349	0.441412	yes	yes	yes
Ccnb1	ENSMUSG00000041431	protein_coding	cyclin B1 [Source:MGI Symbol;Acc:MGI:88302]	-2.00635	5.56e-05	-0.374056	0.197926	-0.808064	2.0216e-08	0.0686496	0.863429	yes	no	yes
Gm26592	ENSMUSG00000097535	antisense	predicted gene, 26592 [Source:MGI Symbol;Acc:MGI:5477086]	0.825323	5.59e-05	0.322163	0.305119	0.40714	0.126549	0.491035	0.0916839	yes	yes	yes
Rasl11a	ENSMUSG00000029641	protein_coding	RAS-like, family 11, member A [Source:MGI Symbol;Acc:MGI:1916145]	0.952561	5.59e-05	0.382318	0.361322	0.28934	0.47949	-0.276981	0.653504	yes	yes	yes
Trappc8	ENSMUSG00000033382	protein_coding	trafficking protein particle complex 8 [Source:MGI Symbol;Acc:MGI:2443008]	-0.290706	5.59e-05	-0.125905	0.311051	-0.0878975	0.385531	-0.0899096	0.434255	yes	yes	yes
Trit1	ENSMUSG00000028653	protein_coding	tRNA isopentenyltransferase 1 [Source:MGI Symbol;Acc:MGI:1914216]	0.396693	5.63e-05	0.199987	0.214972	0.327041	0.020687	0.197563	0.203085	yes	no	yes
Flywch1	ENSMUSG00000040097	protein_coding	FLYWCH-type zinc finger 1 [Source:MGI Symbol;Acc:MGI:2442638]	0.317229	5.69e-05	0.138961	0.228932	0.0861207	0.46243	0.163755	0.0786018	yes	yes	yes
Actr1a	ENSMUSG00000025228	protein_coding	ARP1 actin-related protein 1A, centractin alpha [Source:MGI Symbol;Acc:MGI:1858964]	0.17689	5.88e-05	0.126697	0.0795549	0.0808941	0.326827	0.0908731	0.24838	yes	yes	yes
Zdhhc2	ENSMUSG00000039470	protein_coding	zinc finger, DHHC domain containing 2 [Source:MGI Symbol;Acc:MGI:1923452]	-0.245789	5.93e-05	-0.0621548	0.569698	-0.217286	0.00948381	-0.0990691	0.442865	yes	no	yes
D230025D16Rik	ENSMUSG00000031889	protein_coding	RIKEN cDNA D230025D16 gene [Source:MGI Symbol;Acc:MGI:2443049]	0.335964	5.98e-05	0.152971	0.216954	0.140805	0.29061	0.126259	0.389473	yes	yes	yes
Gdpd2	ENSMUSG00000019359	protein_coding	glycerophosphodiester phosphodiesterase domain containing 2 [Source:MGI Symbol;Acc:MGI:1918834]	-0.533056	5.99e-05	-0.0615049	0.784446	-0.0825093	0.681506	-0.122286	0.479501	yes	yes	yes
Pigs	ENSMUSG00000041958	protein_coding	phosphatidylinositol glycan anchor biosynthesis, class S [Source:MGI Symbol;Acc:MGI:2687325]	-0.344666	6e-05	0.132955	0.288365	-0.014384	0.927074	0.0169062	0.94714	yes	yes	yes
Wwp1	ENSMUSG00000041058	protein_coding	WW domain containing E3 ubiquitin protein ligase 1 [Source:MGI Symbol;Acc:MGI:1861728]	-0.239806	6.04e-05	-0.159194	0.352438	-0.198838	0.0207557	-0.155218	0.0780401	yes	no	yes
Serpini1	ENSMUSG00000027834	protein_coding	serine (or cysteine) peptidase inhibitor, clade I, member 1 [Source:MGI Symbol;Acc:MGI:1194506]	0.329095	6.06e-05	0.0165312	0.957795	0.0316113	0.877231	0.149725	0.396409	yes	yes	yes
Snapc4	ENSMUSG00000036281	protein_coding	small nuclear RNA activating complex, polypeptide 4 [Source:MGI Symbol;Acc:MGI:2443935]	0.299963	6.1e-05	0.0688126	0.709193	0.0445731	0.752168	0.0414895	0.832066	yes	yes	yes
Dnah10	ENSMUSG00000038011	protein_coding	dynein, axonemal, heavy chain 10 [Source:MGI Symbol;Acc:MGI:1860299]	-0.659291	6.1e-05	-0.222577	0.494993	-0.166125	0.609187	-0.174746	0.56631	yes	yes	yes
Cmpk1	ENSMUSG00000028719	protein_coding	cytidine monophosphate (UMP-CMP) kinase 1 [Source:MGI Symbol;Acc:MGI:1913838]	0.221098	6.12e-05	0.155494	0.202573	0.128336	0.341769	0.108418	0.423559	yes	yes	yes
Map7d2	ENSMUSG00000041020	protein_coding	MAP7 domain containing 2 [Source:MGI Symbol;Acc:MGI:1917474]	0.29488	6.12e-05	0.184027	0.066653	0.163915	0.171664	0.177373	0.198832	yes	yes	yes
Pxdc1	ENSMUSG00000021411	protein_coding	PX domain containing 1 [Source:MGI Symbol;Acc:MGI:1914145]	-0.525653	6.14e-05	0.0361373	0.934645	0.0312072	0.894348	-0.0061421	0.990332	yes	yes	yes
Ankhd1	ENSMUSG00000024483	protein_coding	ankyrin repeat and KH domain containing 1 [Source:MGI Symbol;Acc:MGI:1921733]	-0.277284	6.15e-05	-0.194871	0.146953	-0.163763	0.153474	-0.173391	0.230511	yes	yes	yes
Sparcl1	ENSMUSG00000029309	protein_coding	SPARC-like 1 [Source:MGI Symbol;Acc:MGI:108110]	0.22799	6.2e-05	0.0738955	0.496547	0.159869	0.0446199	0.0449684	0.772782	yes	no	yes
Stmn3	ENSMUSG00000027581	protein_coding	stathmin-like 3 [Source:MGI Symbol;Acc:MGI:1277137]	0.187806	6.32e-05	0.203264	0.166202	0.219717	0.187784	0.155427	0.276355	yes	yes	yes
Zfyve9	ENSMUSG00000034557	protein_coding	zinc finger, FYVE domain containing 9 [Source:MGI Symbol;Acc:MGI:2652838]	0.296813	6.33e-05	0.0625891	0.774492	0.0240716	0.899431	0.0988176	0.570564	yes	yes	yes
Dbn1	ENSMUSG00000034675	protein_coding	drebrin 1 [Source:MGI Symbol;Acc:MGI:1931838]	0.194377	6.33e-05	0.0914203	0.669339	0.0703121	0.565761	0.063894	0.683753	yes	yes	yes
Mdfic	ENSMUSG00000041390	protein_coding	MyoD family inhibitor domain containing [Source:MGI Symbol;Acc:MGI:104611]	-0.837839	6.35e-05	-0.162937	0.676768	-0.197214	0.516252	0.17723	0.748007	yes	yes	yes
Mtmr10	ENSMUSG00000030522	protein_coding	myotubularin related protein 10 [Source:MGI Symbol;Acc:MGI:2142292]	-0.302562	6.37e-05	-0.107773	0.603675	-0.0949046	0.609864	-0.0787243	0.61608	yes	yes	yes
5930412G12Rik	ENSMUSG00000072591	lincRNA	RIKEN cDNA 5930412G12 gene [Source:MGI Symbol;Acc:MGI:2442398]	-1.31035	6.4e-05	-0.0731766	0.891219	0.0661468	0.887223	0.113322	0.8661	yes	yes	yes
Smim1	ENSMUSG00000078350	protein_coding	small integral membrane protein 1 [Source:MGI Symbol;Acc:MGI:1916109]	0.430976	6.4e-05	0.205948	0.205912	0.444015	0.00163717	0.241264	0.132752	yes	no	yes
Tcerg1l	ENSMUSG00000091002	protein_coding	transcription elongation regulator 1-like [Source:MGI Symbol;Acc:MGI:1917821]	0.258933	6.43e-05	0.148622	0.338232	0.00744428	0.969824	0.0372798	0.882784	yes	yes	yes
Pgpep1	ENSMUSG00000056204	protein_coding	pyroglutamyl-peptidase I [Source:MGI Symbol;Acc:MGI:1913772]	-0.397257	6.44e-05	0.0177975	0.925461	-0.0558592	0.737803	0.0896177	0.635816	yes	yes	yes
Fabp5	ENSMUSG00000027533	protein_coding	fatty acid binding protein 5, epidermal [Source:MGI Symbol;Acc:MGI:101790]	-0.341619	6.48e-05	0.112101	0.331397	0.0839711	0.608896	0.11759	0.565174	yes	yes	yes
Ptchd4	ENSMUSG00000042256	protein_coding	patched domain containing 4 [Source:MGI Symbol;Acc:MGI:1920485]	-0.71044	6.49e-05	-0.29301	0.281203	-0.458693	0.0736607	-0.355373	0.154769	yes	yes	yes
Appl2	ENSMUSG00000020263	protein_coding	adaptor protein, phosphotyrosine interaction, PH domain and leucine zipper containing 2 [Source:MGI Symbol;Acc:MGI:2384914]	0.3297	6.5e-05	0.0419945	0.793721	0.166938	0.0881434	-0.000587536	0.997103	yes	yes	yes
Irs4	ENSMUSG00000054667	protein_coding	insulin receptor substrate 4 [Source:MGI Symbol;Acc:MGI:1338009]	0.567201	6.51e-05	0.318771	0.279181	0.248938	0.367843	0.415114	0.285176	yes	yes	yes
Asns	ENSMUSG00000029752	protein_coding	asparagine synthetase [Source:MGI Symbol;Acc:MGI:1350929]	0.259877	6.55e-05	0.181104	0.178423	0.1676	0.264778	0.173649	0.269529	yes	yes	yes
Psd	ENSMUSG00000037126	protein_coding	pleckstrin and Sec7 domain containing [Source:MGI Symbol;Acc:MGI:1920978]	0.295469	6.55e-05	-0.015476	0.955334	-0.0343236	0.832172	-0.0726041	0.74294	yes	yes	yes
Slc7a8	ENSMUSG00000022180	protein_coding	solute carrier family 7 (cationic amino acid transporter, y+ system), member 8 [Source:MGI Symbol;Acc:MGI:1355323]	-0.41458	6.61e-05	-0.090414	0.618997	-0.324954	0.00972843	-0.165983	0.379776	yes	no	yes
Ralgps1	ENSMUSG00000038831	protein_coding	Ral GEF with PH domain and SH3 binding motif 1 [Source:MGI Symbol;Acc:MGI:1922008]	0.260536	6.61e-05	-0.0572608	0.600913	-0.102042	0.42052	-0.108969	0.422694	yes	yes	yes
Stap2	ENSMUSG00000038781	protein_coding	signal transducing adaptor family member 2 [Source:MGI Symbol;Acc:MGI:2147039]	-0.975271	6.67e-05	-0.117876	0.773624	-0.283233	0.385531	-0.111653	0.844149	yes	yes	yes
Wnt7a	ENSMUSG00000030093	protein_coding	wingless-type MMTV integration site family, member 7A [Source:MGI Symbol;Acc:MGI:98961]	-0.470315	6.73e-05	0.0577546	0.801038	-0.144871	0.315411	0.102153	0.630435	yes	yes	yes
Trappc10	ENSMUSG00000000374	protein_coding	trafficking protein particle complex 10 [Source:MGI Symbol;Acc:MGI:1336209]	0.251683	6.85e-05	-0.0631068	0.614965	-0.0534186	0.687202	-0.0786277	0.45185	yes	yes	yes
Rbmx	ENSMUSG00000031134	protein_coding	RNA binding motif protein, X chromosome [Source:MGI Symbol;Acc:MGI:1343044]	-0.297534	6.91e-05	-0.168491	0.186453	-0.191371	0.0262505	-0.180069	0.111437	yes	no	yes
Zscan25	ENSMUSG00000070420	protein_coding	zinc finger and SCAN domain containing 25 [Source:MGI Symbol;Acc:MGI:3647079]	0.476217	6.96e-05	0.253294	0.139249	0.0481085	0.8285	0.172183	0.417713	yes	yes	yes
Phc1	ENSMUSG00000040669	protein_coding	polyhomeotic 1 [Source:MGI Symbol;Acc:MGI:103248]	0.316329	7.03e-05	0.0274472	0.857871	0.00898463	0.949564	-0.0156887	0.934351	yes	yes	yes
Rab11fip5	ENSMUSG00000051343	protein_coding	RAB11 family interacting protein 5 (class I) [Source:MGI Symbol;Acc:MGI:1098586]	0.287493	7.06e-05	0.0420769	0.728291	-0.0355554	0.824689	0.0742248	0.688354	yes	yes	yes
Stard8	ENSMUSG00000031216	protein_coding	START domain containing 8 [Source:MGI Symbol;Acc:MGI:2448556]	-0.740249	7.11e-05	-0.24311	0.52378	-0.0503676	0.877457	-0.140941	0.805194	yes	yes	yes
Zic3	ENSMUSG00000067860	protein_coding	zinc finger protein of the cerebellum 3 [Source:MGI Symbol;Acc:MGI:106676]	-0.620094	7.17e-05	-0.160947	0.539147	-0.690599	4.92408e-05	-0.221131	0.441412	yes	no	yes
Ythdf3	ENSMUSG00000047213	protein_coding	YTH domain family 3 [Source:MGI Symbol;Acc:MGI:1918850]	-0.226167	7.17e-05	-0.117146	0.28311	-0.0702521	0.465399	-0.119019	0.246157	yes	yes	yes
D130040H23Rik	ENSMUSG00000079038	protein_coding	RIKEN cDNA D130040H23 gene [Source:MGI Symbol;Acc:MGI:2444324]	-0.75896	7.17e-05	-0.476973	0.117236	-0.291388	0.234574	-0.308023	0.335485	yes	yes	yes
Eepd1	ENSMUSG00000036611	protein_coding	endonuclease/exonuclease/phosphatase family domain containing 1 [Source:MGI Symbol;Acc:MGI:1914734]	-0.433746	7.27e-05	-0.0191809	0.932261	-0.10777	0.491597	-0.0681539	0.752433	yes	yes	yes
Adgrg6	ENSMUSG00000039116	protein_coding	adhesion G protein-coupled receptor G6 [Source:MGI Symbol;Acc:MGI:1916151]	-0.69315	7.27e-05	-0.268819	0.489764	-0.184755	0.371085	-0.397125	0.124652	yes	yes	yes
Ube2e2	ENSMUSG00000058317	protein_coding	ubiquitin-conjugating enzyme E2E 2 [Source:MGI Symbol;Acc:MGI:2384997]	0.2743	7.27e-05	0.110049	0.366313	0.141878	0.143835	0.124893	0.275285	yes	yes	yes
Phldb2	ENSMUSG00000033149	protein_coding	pleckstrin homology like domain, family B, member 2 [Source:MGI Symbol;Acc:MGI:2444981]	-0.788195	7.27e-05	-0.402499	0.146375	-0.319777	0.124053	-0.223897	0.584321	yes	yes	yes
Nars	ENSMUSG00000024587	protein_coding	asparaginyl-tRNA synthetase [Source:MGI Symbol;Acc:MGI:1917473]	0.211173	7.27e-05	0.158557	0.1359	0.132545	0.138442	0.161579	0.148732	yes	yes	yes
Stfa3	ENSMUSG00000054905	protein_coding	stefin A3 [Source:MGI Symbol;Acc:MGI:106196]	1.78403	7.27e-05	-1.29408	0.113189	0.645582	0.369513	2.17307	0.205937	yes	yes	yes
Pif1	ENSMUSG00000041064	protein_coding	PIF1 5'-to-3' DNA helicase [Source:MGI Symbol;Acc:MGI:2143057]	-1.44828	7.28e-05	-0.14039	0.755288	-0.483058	0.136092	-0.207804	0.70271	yes	yes	yes
Dnajb1	ENSMUSG00000005483	protein_coding	DnaJ heat shock protein family (Hsp40) member B1 [Source:MGI Symbol;Acc:MGI:1931874]	0.280117	7.31e-05	0.0605689	0.728785	0.160991	0.0823426	0.191061	0.0503167	yes	yes	yes
Wasf2	ENSMUSG00000028868	protein_coding	WAS protein family, member 2 [Source:MGI Symbol;Acc:MGI:1098641]	-0.318987	7.48e-05	-0.129308	0.683425	-0.08996	0.608312	-0.0805432	0.73028	yes	yes	yes
Lamc3	ENSMUSG00000026840	protein_coding	laminin gamma 3 [Source:MGI Symbol;Acc:MGI:1344394]	-0.720076	7.48e-05	-0.823796	0.217352	-0.56716	0.0536059	-0.216187	0.909441	yes	yes	yes
38047	ENSMUSG00000039372	protein_coding	membrane-associated ring finger (C3HC4) 4 [Source:MGI Symbol;Acc:MGI:2683550]	0.301526	7.51e-05	0.0630772	0.760521	-0.0525381	0.752199	-0.0146986	0.973351	yes	yes	yes
Clec3b	ENSMUSG00000025784	protein_coding	C-type lectin domain family 3, member b [Source:MGI Symbol;Acc:MGI:104540]	-0.522181	7.54e-05	0.0769124	0.712662	-0.0133779	0.956746	-0.026843	0.955587	yes	yes	yes
Syt13	ENSMUSG00000027220	protein_coding	synaptotagmin XIII [Source:MGI Symbol;Acc:MGI:1933945]	0.229525	7.56e-05	0.191013	0.250481	0.107466	0.392649	0.136213	0.487008	yes	yes	yes
Grb2	ENSMUSG00000059923	protein_coding	growth factor receptor bound protein 2 [Source:MGI Symbol;Acc:MGI:95805]	0.240096	7.65e-05	0.170947	0.0812512	0.113131	0.273489	0.147632	0.141268	yes	yes	yes
Tcf7	ENSMUSG00000000782	protein_coding	transcription factor 7, T cell specific [Source:MGI Symbol;Acc:MGI:98507]	-0.933605	7.78e-05	-0.439403	0.0627429	-0.800264	0.000747286	-0.222606	0.633608	yes	no	yes
Dnajc24	ENSMUSG00000027166	protein_coding	DnaJ heat shock protein family (Hsp40) member C24 [Source:MGI Symbol;Acc:MGI:1919522]	-0.590906	7.79e-05	-0.0910079	0.721906	-0.115418	0.592725	-0.0819129	0.795203	yes	yes	yes
Ercc6l	ENSMUSG00000051220	protein_coding	excision repair cross-complementing rodent repair deficiency complementation group 6 like [Source:MGI Symbol;Acc:MGI:2654144]	-1.74203	7.8e-05	-0.235071	0.694631	-0.319245	0.668623	0.130191	0.884077	yes	yes	yes
Wls	ENSMUSG00000028173	protein_coding	wntless WNT ligand secretion mediator [Source:MGI Symbol;Acc:MGI:1915401]	-0.44149	7.89e-05	-0.0453866	0.877046	-0.00965464	0.973605	0.0024056	0.995328	yes	yes	yes
Map3k9	ENSMUSG00000042724	protein_coding	mitogen-activated protein kinase kinase kinase 9 [Source:MGI Symbol;Acc:MGI:2449952]	0.385438	7.94e-05	-0.276595	0.0433831	-0.320887	0.122239	-0.201006	0.449836	yes	yes	yes
Mmp24	ENSMUSG00000027612	protein_coding	matrix metallopeptidase 24 [Source:MGI Symbol;Acc:MGI:1341867]	0.320434	7.95e-05	-0.0635752	0.743914	-0.0633986	0.704921	-0.0229981	0.954218	yes	yes	yes
Mical3	ENSMUSG00000051586	protein_coding	microtubule associated monooxygenase, calponin and LIM domain containing 3 [Source:MGI Symbol;Acc:MGI:2442733]	-0.203971	7.97e-05	-0.110737	0.352181	-0.12166	0.184102	-0.141195	0.0870201	yes	yes	yes
Col9a3	ENSMUSG00000027570	protein_coding	collagen, type IX, alpha 3 [Source:MGI Symbol;Acc:MGI:894686]	-0.366375	8e-05	0.166025	0.340101	0.115343	0.402224	0.0653748	0.864558	yes	yes	yes
Isyna1	ENSMUSG00000019139	protein_coding	myo-inositol 1-phosphate synthase A1 [Source:MGI Symbol;Acc:MGI:1919030]	-0.412058	8.05e-05	0.0653818	0.746303	-0.0206564	0.922348	0.11825	0.425564	yes	yes	yes
Hpca	ENSMUSG00000028785	protein_coding	hippocalcin [Source:MGI Symbol;Acc:MGI:1336200]	0.283401	8.06e-05	0.203603	0.151851	0.190816	0.0976209	0.131387	0.250701	yes	yes	yes
Ttf2	ENSMUSG00000033222	protein_coding	transcription termination factor, RNA polymerase II [Source:MGI Symbol;Acc:MGI:1921294]	-0.708692	8.07e-05	-0.145673	0.569585	-0.242795	0.229366	0.0379074	0.933783	yes	yes	yes
Rnf19b	ENSMUSG00000028793	protein_coding	ring finger protein 19B [Source:MGI Symbol;Acc:MGI:1922484]	0.376723	8.07e-05	-0.00297304	0.989851	-0.0485952	0.792327	-0.00578987	0.985874	yes	yes	yes
Pfkl	ENSMUSG00000020277	protein_coding	phosphofructokinase, liver, B-type [Source:MGI Symbol;Acc:MGI:97547]	-0.25041	8.13e-05	0.00183121	0.991636	-2.69424e-05	0.999704	-0.0676172	0.59855	yes	yes	yes
Srebf2	ENSMUSG00000022463	protein_coding	sterol regulatory element binding factor 2 [Source:MGI Symbol;Acc:MGI:107585]	-0.202052	8.13e-05	-0.00501588	0.967635	0.00130689	0.994041	-0.0263513	0.841967	yes	yes	yes
Skor1	ENSMUSG00000022245	protein_coding	SKI family transcriptional corepressor 1 [Source:MGI Symbol;Acc:MGI:2443473]	0.372816	8.13e-05	0.0411674	0.924591	0.030974	0.880553	-0.0760943	0.7488	yes	yes	yes
Caly	ENSMUSG00000025468	protein_coding	calcyon neuron-specific vesicular protein [Source:MGI Symbol;Acc:MGI:1915816]	0.196092	8.13e-05	0.201634	0.182107	0.206007	0.094976	0.176255	0.080065	yes	yes	yes
Skp1a	ENSMUSG00000036309	protein_coding	S-phase kinase-associated protein 1A [Source:MGI Symbol;Acc:MGI:103575]	0.169804	8.13e-05	0.156521	0.0572181	0.196672	0.0312899	0.138705	0.285368	yes	no	yes
Erap1	ENSMUSG00000021583	protein_coding	endoplasmic reticulum aminopeptidase 1 [Source:MGI Symbol;Acc:MGI:1933403]	-0.449619	8.14e-05	-0.314712	0.181455	-0.196094	0.334133	-0.114726	0.657155	yes	yes	yes
Maged1	ENSMUSG00000025151	protein_coding	melanoma antigen, family D, 1 [Source:MGI Symbol;Acc:MGI:1930187]	0.191818	8.15e-05	0.134763	0.299342	0.0962087	0.393467	0.141578	0.0669758	yes	yes	yes
Tbc1d8b	ENSMUSG00000042473	protein_coding	TBC1 domain family, member 8B [Source:MGI Symbol;Acc:MGI:1918101]	-1.02258	8.19e-05	-0.551679	0.358995	-0.478787	0.118246	-0.305647	0.599103	yes	yes	yes
Ist1	ENSMUSG00000031729	protein_coding	increased sodium tolerance 1 homolog (yeast) [Source:MGI Symbol;Acc:MGI:1919205]	0.229622	8.41e-05	0.0836438	0.442678	0.109389	0.322096	0.0297483	0.874208	yes	yes	yes
Fastk	ENSMUSG00000028959	protein_coding	Fas-activated serine/threonine kinase [Source:MGI Symbol;Acc:MGI:1913837]	0.266936	8.42e-05	0.225663	0.0937882	0.220638	0.0279664	0.180152	0.0611767	yes	no	yes
Dcaf17	ENSMUSG00000041966	protein_coding	DDB1 and CUL4 associated factor 17 [Source:MGI Symbol;Acc:MGI:1923013]	-0.436065	8.43e-05	-0.109237	0.652088	-0.233759	0.231807	-0.100935	0.574747	yes	yes	yes
Ccdc190	ENSMUSG00000070532	protein_coding	coiled-coil domain containing 190 [Source:MGI Symbol;Acc:MGI:1925715]	-0.865577	8.59e-05	-0.213032	0.544747	-0.286581	0.335467	-0.033824	0.962553	yes	yes	yes
Pck1	ENSMUSG00000027513	protein_coding	phosphoenolpyruvate carboxykinase 1, cytosolic [Source:MGI Symbol;Acc:MGI:97501]	-3.01655	8.6e-05	0.76985	0.712078	-0.453598	0.841759	-0.925958	0.457005	yes	yes	yes
Cbx7	ENSMUSG00000053411	protein_coding	chromobox 7 [Source:MGI Symbol;Acc:MGI:1196439]	0.601963	8.6e-05	0.353795	0.0668697	0.251719	0.144805	0.285514	0.132906	yes	yes	yes
Ubfd1	ENSMUSG00000030870	protein_coding	ubiquitin family domain containing 1 [Source:MGI Symbol;Acc:MGI:107301]	0.207508	8.62e-05	0.0731765	0.582792	0.0372727	0.82937	0.0736646	0.729286	yes	yes	yes
Arhgef10l	ENSMUSG00000040964	protein_coding	Rho guanine nucleotide exchange factor (GEF) 10-like [Source:MGI Symbol;Acc:MGI:1920004]	0.356477	8.66e-05	0.0732391	0.63152	0.110073	0.264218	0.000308171	0.998279	yes	yes	yes
P3h3	ENSMUSG00000023191	protein_coding	prolyl 3-hydroxylase 3 [Source:MGI Symbol;Acc:MGI:1315208]	0.263886	8.69e-05	0.0666874	0.71302	0.161816	0.209001	0.0971631	0.486625	yes	yes	yes
Trappc6b	ENSMUSG00000020993	protein_coding	trafficking protein particle complex 6B [Source:MGI Symbol;Acc:MGI:1925482]	0.271413	8.8e-05	0.226742	0.0807874	0.240132	0.0406423	0.161966	0.205436	yes	no	yes
Kctd3	ENSMUSG00000026608	protein_coding	potassium channel tetramerisation domain containing 3 [Source:MGI Symbol;Acc:MGI:2444629]	0.205603	8.83e-05	0.0736968	0.535683	0.0352196	0.796589	0.0361858	0.84784	yes	yes	yes
Gli1	ENSMUSG00000025407	protein_coding	GLI-Kruppel family member GLI1 [Source:MGI Symbol;Acc:MGI:95727]	0.864873	8.83e-05	-0.35378	0.233003	0.389322	0.105614	0.082594	0.922613	yes	yes	yes
Dhfr	ENSMUSG00000021707	protein_coding	dihydrofolate reductase [Source:MGI Symbol;Acc:MGI:94890]	-0.682797	8.88e-05	-0.200228	0.470559	-0.195193	0.477137	-0.0854479	0.864206	yes	yes	yes
Dnah5	ENSMUSG00000022262	protein_coding	dynein, axonemal, heavy chain 5 [Source:MGI Symbol;Acc:MGI:107718]	-0.902799	8.88e-05	-0.381276	0.219864	-0.333411	0.379979	-0.303776	0.634825	yes	yes	yes
Gng5	ENSMUSG00000068523	protein_coding	guanine nucleotide binding protein (G protein), gamma 5 [Source:MGI Symbol;Acc:MGI:109164]	-0.450693	8.91e-05	0.0585184	0.781246	0.146886	0.346675	0.120227	0.708466	yes	yes	yes
Gad2	ENSMUSG00000026787	protein_coding	glutamic acid decarboxylase 2 [Source:MGI Symbol;Acc:MGI:95634]	0.259893	9.07e-05	0.128125	0.565652	0.0248531	0.918506	0.148622	0.523579	yes	yes	yes
Sema4f	ENSMUSG00000000627	protein_coding	sema domain, immunoglobulin domain (Ig), TM domain, and short cytoplasmic domain [Source:MGI Symbol;Acc:MGI:1340055]	0.265679	9.07e-05	0.148504	0.141751	0.0777589	0.56746	0.109873	0.515835	yes	yes	yes
[truncated: 3,514 more rows]
