# Supplementary material for: PRMT inhibitor promotes SMN2 exon 7 inclusion and synergizes with nusinersen to rescue SMA mice
Source: EMBO Mol Med. 2023 Sep 19;15(11):e17683. doi: 10.15252/emmm.202317683 (PMC10630883; doi:10.15252/emmm.202317683)
Supplement: Supplementary file 7 — Dataset EV2 [file EMMM-15-e17683-s004.xlsx]

## Sheet: Sheet1
Dataset EV2. List of genes only corrected by the combinatorial treatment
				UNTREATED VS CONTROL				NUSINERSEN VS CONTROL						MS023 + NUSINERSEN VS CONTROL
gene_name	gene_id	gene_biotype	gene_description	log2FoldChange	up (1)/down (0) in SMA	padj (≤0.05)	nus vs ctrl	log2FoldChange	up (1)/down (0) in nusinersen treated SMA	change in the same direction as unt vs control?	padj (≤0.05)	corrected by nusinersen?	Msnus vs ctrl	log2FoldChange	up (1)/down (0) in MS023 + nusinersen treated SMA	change in the same direction as unt vs control?	padj (> 0.05 -> non signifant difference -> corrected)	corrected by c
Igfbp5	ENSMUSG00000026185	protein_coding	insulin-like growth factor binding protein 5 [Source:MGI Symbol;Acc:MGI:96440]	-0.486217	0	0.020395	ENSMUSG00000026185	-0.472272	0	TRUE	0.00296798	no	ENSMUSG00000026185	-0.0149983	0	TRUE	0.990765	yes
Inka2	ENSMUSG00000048458	protein_coding	inka box actin regulator 2 [Source:MGI Symbol;Acc:MGI:1923497]	-0.853228	0	0.00158226	ENSMUSG00000048458	-0.361917	0	TRUE	0.00729369	no	ENSMUSG00000048458	-0.00906754	0	TRUE	0.980695	yes
Hoxb13	ENSMUSG00000049604	protein_coding	homeobox B13 [Source:MGI Symbol;Acc:MGI:107730]	-3.27637	0	0.0455633	ENSMUSG00000049604	-4.5947	0	TRUE	0.00565522	no	ENSMUSG00000049604	-0.519143	0	TRUE	0.934351	yes
Smox	ENSMUSG00000027333	protein_coding	spermine oxidase [Source:MGI Symbol;Acc:MGI:2445356]	0.876128	1	1.17e-50	ENSMUSG00000027333	0.306171	1	TRUE	0.000423146	no	ENSMUSG00000027333	0.026385	1	TRUE	0.92254	yes
Swt1	ENSMUSG00000052748	protein_coding	SWT1 RNA endoribonuclease homolog (S. cerevisiae) [Source:MGI Symbol;Acc:MGI:1914125]	-0.43949	0	0.0145343	ENSMUSG00000052748	-0.423119	0	TRUE	0.0348153	no	ENSMUSG00000052748	-0.0545934	0	TRUE	0.902535	yes
Gypa	ENSMUSG00000051839	protein_coding	glycophorin A [Source:MGI Symbol;Acc:MGI:95880]	-1.15071	0	0.0169283	ENSMUSG00000051839	-2.2393	0	TRUE	2.3984e-07	no	ENSMUSG00000051839	0.561013	1	FALSE	0.861838	yes
Gadd45g	ENSMUSG00000021453	protein_coding	growth arrest and DNA-damage-inducible 45 gamma [Source:MGI Symbol;Acc:MGI:1346325]	0.390931	1	0.000990602	ENSMUSG00000021453	0.472172	1	TRUE	0.00739746	no	ENSMUSG00000021453	0.0727111	1	TRUE	0.818586	yes
Mki67	ENSMUSG00000031004	protein_coding	antigen identified by monoclonal antibody Ki 67 [Source:MGI Symbol;Acc:MGI:106035]	-2.13213	0	0.000121013	ENSMUSG00000031004	-0.533382	0	TRUE	0.00613964	no	ENSMUSG00000031004	-0.126638	0	TRUE	0.787396	yes
Zfp322a	ENSMUSG00000046351	protein_coding	zinc finger protein 322A [Source:MGI Symbol;Acc:MGI:2442566]	-0.220138	0	0.00295902	ENSMUSG00000046351	-0.226282	0	TRUE	0.0148933	no	ENSMUSG00000046351	-0.0520534	0	TRUE	0.771395	yes
Spta1	ENSMUSG00000026532	protein_coding	spectrin alpha, erythrocytic 1 [Source:MGI Symbol;Acc:MGI:98385]	-1.01453	0	0.0178881	ENSMUSG00000026532	-1.97452	0	TRUE	4.05053e-06	no	ENSMUSG00000026532	0.719777	1	FALSE	0.744257	yes
Dnah2	ENSMUSG00000005237	protein_coding	dynein, axonemal, heavy chain 2 [Source:MGI Symbol;Acc:MGI:107731]	-0.358803	0	0.039568	ENSMUSG00000005237	-0.418898	0	TRUE	0.00921555	no	ENSMUSG00000005237	-0.182525	0	TRUE	0.730431	yes
2610021A01Rik	ENSMUSG00000091474	protein_coding	RIKEN cDNA 2610021A01 gene [Source:MGI Symbol;Acc:MGI:1922662]	-0.269793	0	0.0196928	ENSMUSG00000091474	-0.295035	0	TRUE	0.0477184	no	ENSMUSG00000091474	-0.085275	0	TRUE	0.719122	yes
Tent5c	ENSMUSG00000044468	protein_coding	terminal nucleotidyltransferase 5C [Source:MGI Symbol;Acc:MGI:1921895]	-0.531028	0	0.0175508	ENSMUSG00000044468	-1.53158	0	TRUE	2.08743e-16	no	ENSMUSG00000044468	-0.388661	0	TRUE	0.713632	yes
Hic1	ENSMUSG00000043099	protein_coding	hypermethylated in cancer 1 [Source:MGI Symbol;Acc:MGI:1338010]	-1.47517	0	0.00508088	ENSMUSG00000043099	-0.648007	0	TRUE	0.0018966	no	ENSMUSG00000043099	-0.188372	0	TRUE	0.697267	yes
Nutf2-ps1	ENSMUSG00000071497	protein_coding	nuclear transport factor 2, pseudogene 1 [Source:MGI Symbol;Acc:MGI:108008]	-1.15099	0	0.000771999	ENSMUSG00000071497	-0.940678	0	TRUE	0.0364853	no	ENSMUSG00000071497	-0.536884	0	TRUE	0.694386	yes
Cdh5	ENSMUSG00000031871	protein_coding	cadherin 5 [Source:MGI Symbol;Acc:MGI:105057]	-1.33256	0	0.000130828	ENSMUSG00000031871	-0.662133	0	TRUE	0.013408	no	ENSMUSG00000031871	-0.354455	0	TRUE	0.673756	yes
Per1	ENSMUSG00000020893	protein_coding	period circadian clock 1 [Source:MGI Symbol;Acc:MGI:1098283]	1.30205	1	5.72e-38	ENSMUSG00000020893	0.620174	1	TRUE	6.60714e-07	no	ENSMUSG00000020893	0.0893944	1	TRUE	0.66892	yes
Nfkbia	ENSMUSG00000021025	protein_coding	nuclear factor of kappa light polypeptide gene enhancer in B cells inhibitor, alpha [Source:MGI Symbol;Acc:MGI:104741]	0.480404	1	7.77e-07	ENSMUSG00000021025	0.36937	1	TRUE	0.0030377	no	ENSMUSG00000021025	0.0951137	1	TRUE	0.658784	yes
Pcsk2os2	ENSMUSG00000087115	antisense	proprotein convertase subtilisin/kexin type 2, opposite strand 2 [Source:MGI Symbol;Acc:MGI:3649365]	-1.13393	0	0.0334309	ENSMUSG00000087115	-1.5651	0	TRUE	0.0118006	no	ENSMUSG00000087115	-0.409462	0	TRUE	0.654416	yes
Vgf	ENSMUSG00000037428	protein_coding	VGF nerve growth factor inducible [Source:MGI Symbol;Acc:MGI:1343180]	0.470644	1	6.44e-13	ENSMUSG00000037428	0.312063	1	TRUE	0.0220533	no	ENSMUSG00000037428	0.0952742	1	TRUE	0.646653	yes
Gpr146	ENSMUSG00000044197	protein_coding	G protein-coupled receptor 146 [Source:MGI Symbol;Acc:MGI:1933113]	0.473969	1	7.94e-06	ENSMUSG00000044197	0.305009	1	TRUE	0.0337396	no	ENSMUSG00000044197	0.126348	1	TRUE	0.642248	yes
Cd248	ENSMUSG00000056481	protein_coding	CD248 antigen, endosialin [Source:MGI Symbol;Acc:MGI:1917695]	-0.957005	0	3.85e-07	ENSMUSG00000056481	-0.652563	0	TRUE	0.00520824	no	ENSMUSG00000056481	-0.249977	0	TRUE	0.628009	yes
Lmo3	ENSMUSG00000030226	protein_coding	LIM domain only 3 [Source:MGI Symbol;Acc:MGI:102810]	0.603071	1	2.85e-24	ENSMUSG00000030226	0.256761	1	TRUE	0.0421363	no	ENSMUSG00000030226	0.102849	1	TRUE	0.622907	yes
Zfp568	ENSMUSG00000074221	protein_coding	zinc finger protein 568 [Source:MGI Symbol;Acc:MGI:2142347]	-0.535655	0	0.000337293	ENSMUSG00000074221	-0.540192	0	TRUE	0.0193553	no	ENSMUSG00000074221	-0.147046	0	TRUE	0.60895	yes
Cartpt	ENSMUSG00000021647	protein_coding	CART prepropeptide [Source:MGI Symbol;Acc:MGI:1351330]	0.469583	1	0.0390391	ENSMUSG00000021647	0.526206	1	TRUE	0.0342323	no	ENSMUSG00000021647	-0.200795	0	FALSE	0.603755	yes
Mt3	ENSMUSG00000031760	protein_coding	metallothionein 3 [Source:MGI Symbol;Acc:MGI:97173]	0.273095	1	5.22e-05	ENSMUSG00000031760	0.304116	1	TRUE	0.00572097	no	ENSMUSG00000031760	0.154244	1	TRUE	0.599103	yes
Cd81	ENSMUSG00000037706	protein_coding	CD81 antigen [Source:MGI Symbol;Acc:MGI:1096398]	0.183088	1	0.00479227	ENSMUSG00000037706	0.209171	1	TRUE	0.0413527	no	ENSMUSG00000037706	0.111594	1	TRUE	0.590959	yes
Tead2	ENSMUSG00000030796	protein_coding	TEA domain family member 2 [Source:MGI Symbol;Acc:MGI:104904]	-1.01588	0	5.68e-07	ENSMUSG00000030796	-0.532503	0	TRUE	0.00426553	no	ENSMUSG00000030796	-0.281092	0	TRUE	0.588858	yes
S1pr3	ENSMUSG00000067586	protein_coding	sphingosine-1-phosphate receptor 3 [Source:MGI Symbol;Acc:MGI:1339365]	-0.747114	0	0.000776195	ENSMUSG00000067586	-0.515229	0	TRUE	0.00417852	no	ENSMUSG00000067586	-0.277055	0	TRUE	0.560608	yes
Stag2	ENSMUSG00000025862	protein_coding	stromal antigen 2 [Source:MGI Symbol;Acc:MGI:1098583]	-0.275284	0	0.000122208	ENSMUSG00000025862	-0.324349	0	TRUE	0.0311582	no	ENSMUSG00000025862	-0.182572	0	TRUE	0.557882	yes
Ahcyl1	ENSMUSG00000027893	protein_coding	S-adenosylhomocysteine hydrolase-like 1 [Source:MGI Symbol;Acc:MGI:2385184]	0.348673	1	2.16e-11	ENSMUSG00000027893	0.249917	1	TRUE	0.00278226	no	ENSMUSG00000027893	0.0870626	1	TRUE	0.55707	yes
Mest	ENSMUSG00000051855	protein_coding	mesoderm specific transcript [Source:MGI Symbol;Acc:MGI:96968]	-0.426721	0	1.1e-06	ENSMUSG00000051855	-0.385562	0	TRUE	0.000129699	no	ENSMUSG00000051855	-0.191648	0	TRUE	0.552062	yes
Sned1	ENSMUSG00000047793	protein_coding	sushi, nidogen and EGF-like domains 1 [Source:MGI Symbol;Acc:MGI:3045960]	-0.967682	0	1.83e-11	ENSMUSG00000047793	-0.4727	0	TRUE	0.00975483	no	ENSMUSG00000047793	-0.31899	0	TRUE	0.550453	yes
Urm1	ENSMUSG00000069020	protein_coding	ubiquitin related modifier 1 [Source:MGI Symbol;Acc:MGI:1915455]	0.180106	1	0.0127485	ENSMUSG00000069020	0.228538	1	TRUE	0.0305899	no	ENSMUSG00000069020	0.125704	1	TRUE	0.549077	yes
Adgrv1	ENSMUSG00000069170	protein_coding	adhesion G protein-coupled receptor V1 [Source:MGI Symbol;Acc:MGI:1274784]	-0.619631	0	0.0017399	ENSMUSG00000069170	-0.641643	0	TRUE	0.0147016	no	ENSMUSG00000069170	-0.241275	0	TRUE	0.546417	yes
Id2	ENSMUSG00000020644	protein_coding	inhibitor of DNA binding 2 [Source:MGI Symbol;Acc:MGI:96397]	0.383134	1	1.25e-07	ENSMUSG00000020644	0.306987	1	TRUE	0.000896598	no	ENSMUSG00000020644	0.114228	1	TRUE	0.526289	yes
Atp1b2	ENSMUSG00000041329	protein_coding	ATPase, Na+/K+ transporting, beta 2 polypeptide [Source:MGI Symbol;Acc:MGI:88109]	0.158554	1	0.0169795	ENSMUSG00000041329	0.181313	1	TRUE	0.0377111	no	ENSMUSG00000041329	0.0815616	1	TRUE	0.518922	yes
Slitrk6	ENSMUSG00000045871	protein_coding	SLIT and NTRK-like family, member 6 [Source:MGI Symbol;Acc:MGI:2443198]	-0.481896	0	0.00926993	ENSMUSG00000045871	-0.618084	0	TRUE	0.003462	no	ENSMUSG00000045871	-0.207511	0	TRUE	0.518659	yes
Dohh	ENSMUSG00000078440	protein_coding	deoxyhypusine hydroxylase/monooxygenase [Source:MGI Symbol;Acc:MGI:1915964]	0.382096	1	0.00133932	ENSMUSG00000078440	0.364509	1	TRUE	0.0325608	no	ENSMUSG00000078440	0.186044	1	TRUE	0.510798	yes
Prrx1	ENSMUSG00000026586	protein_coding	paired related homeobox 1 [Source:MGI Symbol;Acc:MGI:97712]	-1.00257	0	1.25e-15	ENSMUSG00000026586	-0.408741	0	TRUE	0.0372906	no	ENSMUSG00000026586	-0.186673	0	TRUE	0.500304	yes
Isg20	ENSMUSG00000039236	protein_coding	interferon-stimulated protein [Source:MGI Symbol;Acc:MGI:1928895]	-0.905763	0	0.0103032	ENSMUSG00000039236	-1.66544	0	TRUE	0.00259174	no	ENSMUSG00000039236	-0.62236	0	TRUE	0.494907	yes
Dnah6	ENSMUSG00000052861	protein_coding	dynein, axonemal, heavy chain 6 [Source:MGI Symbol;Acc:MGI:107744]	-0.762933	0	0.000182009	ENSMUSG00000052861	-0.466906	0	TRUE	0.0108161	no	ENSMUSG00000052861	-0.302783	0	TRUE	0.492337	yes
Aplp1	ENSMUSG00000006651	protein_coding	amyloid beta (A4) precursor-like protein 1 [Source:MGI Symbol;Acc:MGI:88046]	0.247756	1	0.00097073	ENSMUSG00000006651	0.215055	1	TRUE	0.0221689	no	ENSMUSG00000006651	0.139892	1	TRUE	0.488761	yes
Mt1	ENSMUSG00000031765	protein_coding	metallothionein 1 [Source:MGI Symbol;Acc:MGI:97171]	1.98118	1	3e-40	ENSMUSG00000031765	0.245467	1	TRUE	0.00567676	no	ENSMUSG00000031765	0.133218	1	TRUE	0.485808	yes
Atoh7	ENSMUSG00000036816	protein_coding	atonal bHLH transcription factor 7 [Source:MGI Symbol;Acc:MGI:1355553]	0.851115	1	0.0284251	ENSMUSG00000036816	0.890047	1	TRUE	0.0463526	no	ENSMUSG00000036816	0.493058	1	TRUE	0.485361	yes
Uchl5	ENSMUSG00000018189	protein_coding	ubiquitin carboxyl-terminal esterase L5 [Source:MGI Symbol;Acc:MGI:1914848]	0.278254	1	0.00375894	ENSMUSG00000018189	0.257765	1	TRUE	0.0489978	no	ENSMUSG00000018189	0.132097	1	TRUE	0.485027	yes
Rnf220	ENSMUSG00000028677	protein_coding	ring finger protein 220 [Source:MGI Symbol;Acc:MGI:1913993]	0.29911	1	8.1e-05	ENSMUSG00000028677	0.209994	1	TRUE	0.0110681	no	ENSMUSG00000028677	0.152978	1	TRUE	0.48305	yes
Ufc1	ENSMUSG00000062963	protein_coding	ubiquitin-fold modifier conjugating enzyme 1 [Source:MGI Symbol;Acc:MGI:1913405]	0.214098	1	0.0165258	ENSMUSG00000062963	0.213933	1	TRUE	0.0258373	no	ENSMUSG00000062963	0.106317	1	TRUE	0.468795	yes
Vtn	ENSMUSG00000017344	protein_coding	vitronectin [Source:MGI Symbol;Acc:MGI:98940]	-0.942633	0	0.00138098	ENSMUSG00000017344	-0.55405	0	TRUE	0.0191207	no	ENSMUSG00000017344	-0.382763	0	TRUE	0.463953	yes
Ddx47	ENSMUSG00000030204	protein_coding	DEAD (Asp-Glu-Ala-Asp) box polypeptide 47 [Source:MGI Symbol;Acc:MGI:1915005]	0.308284	1	0.000173816	ENSMUSG00000030204	0.23053	1	TRUE	0.0423712	no	ENSMUSG00000030204	0.119319	1	TRUE	0.46308	yes
Dapk3	ENSMUSG00000034974	protein_coding	death-associated protein kinase 3 [Source:MGI Symbol;Acc:MGI:1203520]	0.221357	1	0.00493402	ENSMUSG00000034974	0.268808	1	TRUE	0.0284755	no	ENSMUSG00000034974	0.11667	1	TRUE	0.45994	yes
Jund	ENSMUSG00000071076	protein_coding	jun D proto-oncogene [Source:MGI Symbol;Acc:MGI:96648]	0.346771	1	5.75e-06	ENSMUSG00000071076	0.281478	1	TRUE	0.0269156	no	ENSMUSG00000071076	0.105211	1	TRUE	0.44904	yes
Rpgrip1l	ENSMUSG00000033282	protein_coding	Rpgrip1-like [Source:MGI Symbol;Acc:MGI:1920563]	-0.441706	0	4.84e-06	ENSMUSG00000033282	-0.231128	0	TRUE	0.0407386	no	ENSMUSG00000033282	-0.121613	0	TRUE	0.447833	yes
Zfp873	ENSMUSG00000061371	protein_coding	zinc finger protein 873 [Source:MGI Symbol;Acc:MGI:3040689]	-0.37598	0	0.0401342	ENSMUSG00000061371	-0.450067	0	TRUE	0.0484619	no	ENSMUSG00000061371	-0.235054	0	TRUE	0.447833	yes
Polr2j	ENSMUSG00000039771	protein_coding	polymerase (RNA) II (DNA directed) polypeptide J [Source:MGI Symbol;Acc:MGI:109582]	0.268768	1	0.0306593	ENSMUSG00000039771	0.345222	1	TRUE	0.0224234	no	ENSMUSG00000039771	0.175615	1	TRUE	0.436484	yes
2900026A02Rik	ENSMUSG00000051339	protein_coding	RIKEN cDNA 2900026A02 gene [Source:MGI Symbol;Acc:MGI:1920194]	-0.382155	0	6.95e-06	ENSMUSG00000051339	-0.304097	0	TRUE	0.0142243	no	ENSMUSG00000051339	-0.194635	0	TRUE	0.428078	yes
Dnah11	ENSMUSG00000018581	protein_coding	dynein, axonemal, heavy chain 11 [Source:MGI Symbol;Acc:MGI:1100864]	-0.953663	0	0.000731494	ENSMUSG00000018581	-0.594512	0	TRUE	0.00910777	no	ENSMUSG00000018581	-0.405231	0	TRUE	0.423069	yes
Slc1a3	ENSMUSG00000005360	protein_coding	solute carrier family 1 (glial high affinity glutamate transporter), member 3 [Source:MGI Symbol;Acc:MGI:99917]	-0.330178	0	5.53e-07	ENSMUSG00000005360	-0.26812	0	TRUE	0.000264054	no	ENSMUSG00000005360	-0.156218	0	TRUE	0.422663	yes
6330403L08Rik	ENSMUSG00000075585	antisense	RIKEN cDNA 6330403L08 gene [Source:MGI Symbol;Acc:MGI:1917994]	0.470934	1	1.27e-05	ENSMUSG00000075585	0.240096	1	TRUE	0.0422353	no	ENSMUSG00000075585	0.14116	1	TRUE	0.422168	yes
Rab4a	ENSMUSG00000019478	protein_coding	RAB4A, member RAS oncogene family [Source:MGI Symbol;Acc:MGI:105069]	0.387976	1	1.06e-06	ENSMUSG00000019478	0.23665	1	TRUE	0.0247189	no	ENSMUSG00000019478	0.135898	1	TRUE	0.420224	yes
Fzd2	ENSMUSG00000050288	protein_coding	frizzled class receptor 2 [Source:MGI Symbol;Acc:MGI:1888513]	-0.418335	0	0.0312155	ENSMUSG00000050288	-0.419948	0	TRUE	0.044076	no	ENSMUSG00000050288	-0.277606	0	TRUE	0.41977	yes
Pear1	ENSMUSG00000028073	protein_coding	platelet endothelial aggregation receptor 1 [Source:MGI Symbol;Acc:MGI:1920432]	-0.883634	0	0.000223026	ENSMUSG00000028073	-0.580363	0	TRUE	0.0105868	no	ENSMUSG00000028073	-0.380481	0	TRUE	0.416525	yes
Tssc4	ENSMUSG00000045752	protein_coding	tumor-suppressing subchromosomal transferable fragment 4 [Source:MGI Symbol;Acc:MGI:1861712]	0.543317	1	7.76e-15	ENSMUSG00000045752	0.300346	1	TRUE	0.00439199	no	ENSMUSG00000045752	0.180637	1	TRUE	0.415919	yes
Rsl24d1	ENSMUSG00000032215	protein_coding	ribosomal L24 domain containing 1 [Source:MGI Symbol;Acc:MGI:2681840]	0.222571	1	0.0369648	ENSMUSG00000032215	0.252763	1	TRUE	0.0444525	no	ENSMUSG00000032215	0.191267	1	TRUE	0.411474	yes
Thap2	ENSMUSG00000020137	protein_coding	THAP domain containing, apoptosis associated protein 2 [Source:MGI Symbol;Acc:MGI:1914066]	-0.464483	0	4.64e-05	ENSMUSG00000020137	-0.397354	0	TRUE	0.0337396	no	ENSMUSG00000020137	-0.154774	0	TRUE	0.410263	yes
Ecsit	ENSMUSG00000066839	protein_coding	ECSIT signalling integrator [Source:MGI Symbol;Acc:MGI:1349469]	0.231367	1	0.00691387	ENSMUSG00000066839	0.24666	1	TRUE	0.0252582	no	ENSMUSG00000066839	0.164505	1	TRUE	0.408636	yes
D7Ertd443e	ENSMUSG00000030994	protein_coding	DNA segment, Chr 7, ERATO Doi 443, expressed [Source:MGI Symbol;Acc:MGI:1196431]	1.26474	1	0.00112292	ENSMUSG00000030994	0.970641	1	TRUE	0.0416061	no	ENSMUSG00000030994	0.617953	1	TRUE	0.407597	yes
Pcdh1	ENSMUSG00000051375	protein_coding	protocadherin 1 [Source:MGI Symbol;Acc:MGI:104692]	-0.280603	0	0.000709102	ENSMUSG00000051375	-0.163385	0	TRUE	0.0332148	no	ENSMUSG00000051375	-0.117131	0	TRUE	0.383458	yes
Aspm	ENSMUSG00000033952	protein_coding	abnormal spindle microtubule assembly [Source:MGI Symbol;Acc:MGI:1334448]	-2.2043	0	6.6e-18	ENSMUSG00000033952	-0.54125	0	TRUE	0.047119	no	ENSMUSG00000033952	-0.298063	0	TRUE	0.382676	yes
Adap1	ENSMUSG00000056413	protein_coding	ArfGAP with dual PH domains 1 [Source:MGI Symbol;Acc:MGI:2442201]	0.202156	1	0.00104677	ENSMUSG00000056413	0.188639	1	TRUE	0.0175111	no	ENSMUSG00000056413	0.113009	1	TRUE	0.377218	yes
Zfp442	ENSMUSG00000068130	protein_coding	zinc finger protein 442 [Source:MGI Symbol;Acc:MGI:3651999]	-1.34705	0	2.49e-06	ENSMUSG00000068130	-0.830154	0	TRUE	0.0355132	no	ENSMUSG00000068130	-0.404475	0	TRUE	0.376969	yes
Hif3a	ENSMUSG00000004328	protein_coding	hypoxia inducible factor 3, alpha subunit [Source:MGI Symbol;Acc:MGI:1859778]	2.77941	1	2.89e-87	ENSMUSG00000004328	0.492861	1	TRUE	0.0463526	no	ENSMUSG00000004328	-0.257863	0	FALSE	0.375136	yes
Cebpb	ENSMUSG00000056501	protein_coding	CCAAT/enhancer binding protein (C/EBP), beta [Source:MGI Symbol;Acc:MGI:88373]	0.690453	1	0.000231165	ENSMUSG00000056501	0.672754	1	TRUE	0.00478167	no	ENSMUSG00000056501	0.302896	1	TRUE	0.373015	yes
Pim3	ENSMUSG00000035828	protein_coding	proviral integration site 3 [Source:MGI Symbol;Acc:MGI:1355297]	0.239806	1	0.00236208	ENSMUSG00000035828	0.269205	1	TRUE	0.00502397	no	ENSMUSG00000035828	0.201194	1	TRUE	0.369771	yes
Scml2	ENSMUSG00000000037	protein_coding	Scm polycomb group protein like 2 [Source:MGI Symbol;Acc:MGI:1340042]	-0.664913	0	0.00110775	ENSMUSG00000000037	-0.493966	0	TRUE	0.0408105	no	ENSMUSG00000000037	-0.323105	0	TRUE	0.369122	yes
Ascc3	ENSMUSG00000038774	protein_coding	activating signal cointegrator 1 complex subunit 3 [Source:MGI Symbol;Acc:MGI:1925237]	-0.329664	0	0.000106056	ENSMUSG00000038774	-0.312733	0	TRUE	0.0254426	no	ENSMUSG00000038774	-0.169296	0	TRUE	0.366589	yes
Ndufa4	ENSMUSG00000029632	protein_coding	Ndufa4, mitochondrial complex associated [Source:MGI Symbol;Acc:MGI:107686]	0.14297	1	0.0171053	ENSMUSG00000029632	0.176985	1	TRUE	0.0342086	no	ENSMUSG00000029632	0.143864	1	TRUE	0.364093	yes
Bin1	ENSMUSG00000024381	protein_coding	bridging integrator 1 [Source:MGI Symbol;Acc:MGI:108092]	0.238265	1	0.000423549	ENSMUSG00000024381	0.20183	1	TRUE	0.0487934	no	ENSMUSG00000024381	0.150207	1	TRUE	0.358216	yes
Lrch3	ENSMUSG00000022801	protein_coding	leucine-rich repeats and calponin homology (CH) domain containing 3 [Source:MGI Symbol;Acc:MGI:1917394]	-0.444741	0	4.93e-06	ENSMUSG00000022801	-0.311417	0	TRUE	0.0275024	no	ENSMUSG00000022801	-0.141967	0	TRUE	0.346573	yes
Plag1	ENSMUSG00000003282	protein_coding	pleiomorphic adenoma gene 1 [Source:MGI Symbol;Acc:MGI:1891916]	-0.707235	0	0.00528128	ENSMUSG00000003282	-0.62219	0	TRUE	0.0383316	no	ENSMUSG00000003282	-0.396293	0	TRUE	0.345187	yes
Iqgap1	ENSMUSG00000030536	protein_coding	IQ motif containing GTPase activating protein 1 [Source:MGI Symbol;Acc:MGI:1352757]	-0.440129	0	6.05e-06	ENSMUSG00000030536	-0.325952	0	TRUE	0.0413527	no	ENSMUSG00000030536	-0.229992	0	TRUE	0.34267	yes
Glul	ENSMUSG00000026473	protein_coding	glutamate-ammonia ligase (glutamine synthetase) [Source:MGI Symbol;Acc:MGI:95739]	1.05581	1	2.36e-31	ENSMUSG00000026473	0.265286	1	TRUE	0.000277562	no	ENSMUSG00000026473	0.123506	1	TRUE	0.339001	yes
Ciita	ENSMUSG00000022504	protein_coding	class II transactivator [Source:MGI Symbol;Acc:MGI:108445]	-1.45435	0	9.22e-10	ENSMUSG00000022504	-0.611336	0	TRUE	0.024157	no	ENSMUSG00000022504	-0.374561	0	TRUE	0.333497	yes
Rnd2	ENSMUSG00000001313	protein_coding	Rho family GTPase 2 [Source:MGI Symbol;Acc:MGI:1338755]	0.167309	1	0.0382767	ENSMUSG00000001313	0.247384	1	TRUE	0.00429578	no	ENSMUSG00000001313	0.200807	1	TRUE	0.333417	yes
Uaca	ENSMUSG00000034485	protein_coding	uveal autoantigen with coiled-coil domains and ankyrin repeats [Source:MGI Symbol;Acc:MGI:1919815]	-1.06105	0	5.67e-10	ENSMUSG00000034485	-0.437244	0	TRUE	0.0332148	no	ENSMUSG00000034485	-0.291823	0	TRUE	0.330502	yes
Ephb4	ENSMUSG00000029710	protein_coding	Eph receptor B4 [Source:MGI Symbol;Acc:MGI:104757]	-0.97314	0	2.03e-10	ENSMUSG00000029710	-0.487226	0	TRUE	0.0369893	no	ENSMUSG00000029710	-0.299792	0	TRUE	0.326183	yes
Ei24	ENSMUSG00000062762	protein_coding	etoposide induced 2.4 mRNA [Source:MGI Symbol;Acc:MGI:108090]	0.167012	1	0.00631027	ENSMUSG00000062762	0.177916	1	TRUE	0.0476388	no	ENSMUSG00000062762	0.106747	1	TRUE	0.326183	yes
Ggt7	ENSMUSG00000027603	protein_coding	gamma-glutamyltransferase 7 [Source:MGI Symbol;Acc:MGI:1913385]	0.225691	1	0.000152866	ENSMUSG00000027603	0.245835	1	TRUE	0.010154	no	ENSMUSG00000027603	0.138943	1	TRUE	0.322921	yes
Dcbld2	ENSMUSG00000035107	protein_coding	discoidin, CUB and LCCL domain containing 2 [Source:MGI Symbol;Acc:MGI:1920629]	-0.153351	0	0.0434698	ENSMUSG00000035107	-0.201499	0	TRUE	0.040942	no	ENSMUSG00000035107	-0.153061	0	TRUE	0.32183	yes
Kcmf1	ENSMUSG00000055239	protein_coding	potassium channel modulatory factor 1 [Source:MGI Symbol;Acc:MGI:1921537]	0.312285	1	2.62e-07	ENSMUSG00000055239	0.193427	1	TRUE	0.0134501	no	ENSMUSG00000055239	0.12478	1	TRUE	0.320753	yes
Bnip3	ENSMUSG00000078566	protein_coding	BCL2/adenovirus E1B interacting protein 3 [Source:MGI Symbol;Acc:MGI:109326]	0.236107	1	0.00040113	ENSMUSG00000078566	0.177303	1	TRUE	0.0353574	no	ENSMUSG00000078566	0.155306	1	TRUE	0.320636	yes
Frem2	ENSMUSG00000037016	protein_coding	Fras1 related extracellular matrix protein 2 [Source:MGI Symbol;Acc:MGI:2444465]	-1.25737	0	1.03e-14	ENSMUSG00000037016	-0.565373	0	TRUE	0.00557444	no	ENSMUSG00000037016	-0.329238	0	TRUE	0.317088	yes
Borcs6	ENSMUSG00000045176	protein_coding	BLOC-1 related complex subunit 6 [Source:MGI Symbol;Acc:MGI:1919173]	0.245125	1	0.0395736	ENSMUSG00000045176	0.27469	1	TRUE	0.0499647	no	ENSMUSG00000045176	0.179011	1	TRUE	0.311536	yes
Slit2	ENSMUSG00000031558	protein_coding	slit guidance ligand 2 [Source:MGI Symbol;Acc:MGI:1315205]	-0.302387	0	2.92e-07	ENSMUSG00000031558	-0.202255	0	TRUE	0.0453734	no	ENSMUSG00000031558	-0.122755	0	TRUE	0.304892	yes
Chmp4b	ENSMUSG00000038467	protein_coding	charged multivesicular body protein 4B [Source:MGI Symbol;Acc:MGI:1922858]	0.151157	1	0.00406338	ENSMUSG00000038467	0.141476	1	TRUE	0.0332148	no	ENSMUSG00000038467	0.103717	1	TRUE	0.303542	yes
mt-Tl1	ENSMUSG00000064340	Mt_tRNA	mitochondrially encoded tRNA leucine 1 [Source:MGI Symbol;Acc:MGI:102482]	0.6696	1	0.000753231	ENSMUSG00000064340	0.661812	1	TRUE	0.0348919	no	ENSMUSG00000064340	0.372548	1	TRUE	0.302979	yes
Pde5a	ENSMUSG00000053965	protein_coding	phosphodiesterase 5A, cGMP-specific [Source:MGI Symbol;Acc:MGI:2651499]	-0.573902	0	0.00038093	ENSMUSG00000053965	-0.543958	0	TRUE	0.00760906	no	ENSMUSG00000053965	-0.311355	0	TRUE	0.302391	yes
Pcdhga12	ENSMUSG00000102428	protein_coding	protocadherin gamma subfamily A, 12 [Source:MGI Symbol;Acc:MGI:1935229]	-0.555475	0	0.00217506	ENSMUSG00000102428	-0.461063	0	TRUE	0.0155309	no	ENSMUSG00000102428	-0.309386	0	TRUE	0.302391	yes
Nop53	ENSMUSG00000041560	protein_coding	NOP53 ribosome biogenesis factor [Source:MGI Symbol;Acc:MGI:2154441]	0.58651	1	4.64e-09	ENSMUSG00000041560	0.247597	1	TRUE	0.0044024	no	ENSMUSG00000041560	0.120732	1	TRUE	0.302391	yes
Mlf2	ENSMUSG00000030120	protein_coding	myeloid leukemia factor 2 [Source:MGI Symbol;Acc:MGI:1353554]	0.133811	1	0.00916933	ENSMUSG00000030120	0.18044	1	TRUE	0.014338	no	ENSMUSG00000030120	0.113779	1	TRUE	0.293165	yes
Ppp1r9b	ENSMUSG00000038976	protein_coding	protein phosphatase 1, regulatory subunit 9B [Source:MGI Symbol;Acc:MGI:2387581]	0.299608	1	1.34e-07	ENSMUSG00000038976	0.150323	1	TRUE	0.0200601	no	ENSMUSG00000038976	0.0988307	1	TRUE	0.292944	yes
Sorbs2os	ENSMUSG00000085440	antisense	sorbin and SH3 domain containing 2, opposite strand [Source:MGI Symbol;Acc:MGI:2443013]	-0.933923	0	0.0490539	ENSMUSG00000085440	-1.11134	0	TRUE	0.0319915	no	ENSMUSG00000085440	-0.600977	0	TRUE	0.291097	yes
Pag1	ENSMUSG00000027508	protein_coding	phosphoprotein associated with glycosphingolipid microdomains 1 [Source:MGI Symbol;Acc:MGI:2443160]	-0.261594	0	3.37e-05	ENSMUSG00000027508	-0.188556	0	TRUE	0.0289356	no	ENSMUSG00000027508	-0.157713	0	TRUE	0.291097	yes
Golga2	ENSMUSG00000002546	protein_coding	golgi autoantigen, golgin subfamily a, 2 [Source:MGI Symbol;Acc:MGI:2139395]	0.360101	1	1.36e-07	ENSMUSG00000002546	0.184824	1	TRUE	0.0159362	no	ENSMUSG00000002546	0.121831	1	TRUE	0.289207	yes
Vmp1	ENSMUSG00000018171	protein_coding	vacuole membrane protein 1 [Source:MGI Symbol;Acc:MGI:1923159]	0.169752	1	0.00887699	ENSMUSG00000018171	0.174381	1	TRUE	0.0453734	no	ENSMUSG00000018171	0.199218	1	TRUE	0.288301	yes
F3	ENSMUSG00000028128	protein_coding	coagulation factor III [Source:MGI Symbol;Acc:MGI:88381]	0.783712	1	7.82e-20	ENSMUSG00000028128	0.69495	1	TRUE	1.90665e-08	no	ENSMUSG00000028128	0.31718	1	TRUE	0.286258	yes
Map1s	ENSMUSG00000019261	protein_coding	microtubule-associated protein 1S [Source:MGI Symbol;Acc:MGI:2443304]	0.252777	1	0.000906635	ENSMUSG00000019261	0.206699	1	TRUE	0.0416061	no	ENSMUSG00000019261	0.138369	1	TRUE	0.286258	yes
6330403K07Rik	ENSMUSG00000018451	lincRNA	RIKEN cDNA 6330403K07 gene [Source:MGI Symbol;Acc:MGI:1918001]	0.26927	1	2.06e-08	ENSMUSG00000018451	0.246692	1	TRUE	0.026535	no	ENSMUSG00000018451	0.145132	1	TRUE	0.285368	yes
A330102I10Rik	ENSMUSG00000086363	lincRNA	RIKEN cDNA A330102I10 gene [Source:MGI Symbol;Acc:MGI:1925170]	-0.364588	0	0.000706679	ENSMUSG00000086363	-0.262476	0	TRUE	0.0252582	no	ENSMUSG00000086363	-0.166104	0	TRUE	0.280152	yes
Cand2	ENSMUSG00000030319	protein_coding	cullin-associated and neddylation-dissociated 2 (putative) [Source:MGI Symbol;Acc:MGI:1914338]	-0.838278	0	3.15e-10	ENSMUSG00000030319	-0.335191	0	TRUE	0.00617074	no	ENSMUSG00000030319	-0.234007	0	TRUE	0.280152	yes
Gm14377	ENSMUSG00000109501	antisense	predicted gene 14377 [Source:MGI Symbol;Acc:MGI:3651179]	-1.45588	0	0.000345677	ENSMUSG00000109501	-0.996465	0	TRUE	0.0184837	no	ENSMUSG00000109501	-0.561255	0	TRUE	0.275833	yes
2700049A03Rik	ENSMUSG00000034601	protein_coding	RIKEN cDNA 2700049A03 gene [Source:MGI Symbol;Acc:MGI:1924217]	-0.380726	0	0.00938924	ENSMUSG00000034601	-0.446933	0	TRUE	0.0109334	no	ENSMUSG00000034601	-0.234715	0	TRUE	0.273959	yes
Naalad2	ENSMUSG00000043943	protein_coding	N-acetylated alpha-linked acidic dipeptidase 2 [Source:MGI Symbol;Acc:MGI:1919810]	-1.21612	0	8.19e-05	ENSMUSG00000043943	-1.0501	0	TRUE	0.00294132	no	ENSMUSG00000043943	-0.544123	0	TRUE	0.272489	yes
Lonp1	ENSMUSG00000041168	protein_coding	lon peptidase 1, mitochondrial [Source:MGI Symbol;Acc:MGI:1921392]	0.146834	1	0.0128992	ENSMUSG00000041168	0.198766	1	TRUE	0.0169383	no	ENSMUSG00000041168	0.109348	1	TRUE	0.272489	yes
Cirbp	ENSMUSG00000045193	protein_coding	cold inducible RNA binding protein [Source:MGI Symbol;Acc:MGI:893588]	0.64643	1	1.67e-20	ENSMUSG00000045193	0.268457	1	TRUE	0.0320203	no	ENSMUSG00000045193	0.137065	1	TRUE	0.269751	yes
Axin2	ENSMUSG00000000142	protein_coding	axin 2 [Source:MGI Symbol;Acc:MGI:1270862]	-0.363395	0	0.00038149	ENSMUSG00000000142	-0.257222	0	TRUE	0.0463696	no	ENSMUSG00000000142	-0.201697	0	TRUE	0.269069	yes
Usp43	ENSMUSG00000020905	protein_coding	ubiquitin specific peptidase 43 [Source:MGI Symbol;Acc:MGI:2444541]	-1.01869	0	0.00194289	ENSMUSG00000020905	-0.99009	0	TRUE	0.0104885	no	ENSMUSG00000020905	-0.616577	0	TRUE	0.260227	yes
Sars	ENSMUSG00000068739	protein_coding	seryl-aminoacyl-tRNA synthetase [Source:MGI Symbol;Acc:MGI:102809]	0.133177	1	0.00539038	ENSMUSG00000068739	0.184706	1	TRUE	0.0299182	no	ENSMUSG00000068739	0.133652	1	TRUE	0.255562	yes
Mpi	ENSMUSG00000032306	protein_coding	mannose phosphate isomerase [Source:MGI Symbol;Acc:MGI:97075]	0.297398	1	0.000226718	ENSMUSG00000032306	0.291725	1	TRUE	0.00693107	no	ENSMUSG00000032306	0.189064	1	TRUE	0.254578	yes
Pdk2	ENSMUSG00000038967	protein_coding	pyruvate dehydrogenase kinase, isoenzyme 2 [Source:MGI Symbol;Acc:MGI:1343087]	0.233456	1	0.027801	ENSMUSG00000038967	0.318223	1	TRUE	0.0486693	no	ENSMUSG00000038967	0.237042	1	TRUE	0.254087	yes
Zyx	ENSMUSG00000029860	protein_coding	zyxin [Source:MGI Symbol;Acc:MGI:103072]	0.191327	1	0.00343947	ENSMUSG00000029860	0.170148	1	TRUE	0.0482888	no	ENSMUSG00000029860	0.138088	1	TRUE	0.250301	yes
Pip4p1	ENSMUSG00000035953	protein_coding	phosphatidylinositol-4,5-bisphosphate 4-phosphatase 1 [Source:MGI Symbol;Acc:MGI:2448501]	0.250674	1	0.00014454	ENSMUSG00000035953	0.21863	1	TRUE	0.0394185	no	ENSMUSG00000035953	0.171846	1	TRUE	0.243217	yes
Inpp5a	ENSMUSG00000025477	protein_coding	inositol polyphosphate-5-phosphatase A [Source:MGI Symbol;Acc:MGI:2686961]	0.351224	1	8.92e-07	ENSMUSG00000025477	0.240453	1	TRUE	0.0183582	no	ENSMUSG00000025477	0.138542	1	TRUE	0.242946	yes
Prkn	ENSMUSG00000023826	protein_coding	parkin RBR E3 ubiquitin protein ligase [Source:MGI Symbol;Acc:MGI:1355296]	0.635486	1	7.74e-09	ENSMUSG00000023826	0.362721	1	TRUE	0.0298844	no	ENSMUSG00000023826	0.219436	1	TRUE	0.241076	yes
Cnbp	ENSMUSG00000030057	protein_coding	cellular nucleic acid binding protein [Source:MGI Symbol;Acc:MGI:88431]	0.175721	1	0.000457578	ENSMUSG00000030057	0.161645	1	TRUE	0.0433831	no	ENSMUSG00000030057	0.123077	1	TRUE	0.240027	yes
Zfp36l1	ENSMUSG00000021127	protein_coding	zinc finger protein 36, C3H type-like 1 [Source:MGI Symbol;Acc:MGI:107946]	-0.46014	0	0.000147968	ENSMUSG00000021127	-0.485112	0	TRUE	0.003462	no	ENSMUSG00000021127	-0.253916	0	TRUE	0.239012	yes
Gm27206	ENSMUSG00000098889	antisense	predicted gene 27206 [Source:MGI Symbol;Acc:MGI:5521049]	-1.18718	0	0.0196527	ENSMUSG00000098889	-1.2935	0	TRUE	0.0305737	no	ENSMUSG00000098889	-0.864733	0	TRUE	0.236686	yes
Pds5b	ENSMUSG00000034021	protein_coding	PDS5 cohesin associated factor B [Source:MGI Symbol;Acc:MGI:2140945]	-0.271011	0	7.49e-08	ENSMUSG00000034021	-0.194314	0	TRUE	0.0235026	no	ENSMUSG00000034021	-0.171621	0	TRUE	0.23357	yes
Rtraf	ENSMUSG00000021807	protein_coding	RNA transcription, translation and transport factor [Source:MGI Symbol;Acc:MGI:1915295]	0.208405	1	0.00191772	ENSMUSG00000021807	0.214307	1	TRUE	0.0188676	no	ENSMUSG00000021807	0.183907	1	TRUE	0.232234	yes
Capn2	ENSMUSG00000026509	protein_coding	calpain 2 [Source:MGI Symbol;Acc:MGI:88264]	0.297348	1	1.87e-10	ENSMUSG00000026509	0.16596	1	TRUE	0.0337396	no	ENSMUSG00000026509	0.107636	1	TRUE	0.229015	yes
Cxcl14	ENSMUSG00000021508	protein_coding	chemokine (C-X-C motif) ligand 14 [Source:MGI Symbol;Acc:MGI:1888514]	0.477598	1	2.24e-06	ENSMUSG00000021508	0.354775	1	TRUE	0.00987233	no	ENSMUSG00000021508	0.29847	1	TRUE	0.229015	yes
Aamp	ENSMUSG00000006299	protein_coding	angio-associated migratory protein [Source:MGI Symbol;Acc:MGI:107809]	0.184654	1	0.00128653	ENSMUSG00000006299	0.198486	1	TRUE	0.031361	no	ENSMUSG00000006299	0.12962	1	TRUE	0.225693	yes
Apoe	ENSMUSG00000002985	protein_coding	apolipoprotein E [Source:MGI Symbol;Acc:MGI:88057]	0.308465	1	4.1e-09	ENSMUSG00000002985	0.273214	1	TRUE	0.0217965	no	ENSMUSG00000002985	0.18349	1	TRUE	0.223665	yes
Syn3	ENSMUSG00000059602	protein_coding	synapsin III [Source:MGI Symbol;Acc:MGI:1351334]	-0.263367	0	0.00849366	ENSMUSG00000059602	-0.423071	0	TRUE	0.00298985	no	ENSMUSG00000059602	-0.343141	0	TRUE	0.223159	yes
Lyst	ENSMUSG00000019726	protein_coding	lysosomal trafficking regulator [Source:MGI Symbol;Acc:MGI:107448]	-0.178273	0	0.0213147	ENSMUSG00000019726	-0.319748	0	TRUE	0.00561722	no	ENSMUSG00000019726	-0.200215	0	TRUE	0.220405	yes
Atp5j	ENSMUSG00000022890	protein_coding	ATP synthase, H+ transporting, mitochondrial F0 complex, subunit F [Source:MGI Symbol;Acc:MGI:107777]	0.140619	1	0.0321627	ENSMUSG00000022890	0.17125	1	TRUE	0.0374736	no	ENSMUSG00000022890	0.208036	1	TRUE	0.220144	yes
Ppp2r2cos	ENSMUSG00000087487	antisense	protein phosphatase 2, regulatory subunit B, gamma, opposite strand [Source:MGI Symbol;Acc:MGI:1918304]	-2.24242	0	0.000381613	ENSMUSG00000087487	-1.88613	0	TRUE	0.00931633	no	ENSMUSG00000087487	-1.04686	0	TRUE	0.219983	yes
Rnf208	ENSMUSG00000044628	protein_coding	ring finger protein 208 [Source:MGI Symbol;Acc:MGI:1916096]	0.196043	1	0.00195108	ENSMUSG00000044628	0.24661	1	TRUE	0.0350767	no	ENSMUSG00000044628	0.195648	1	TRUE	0.219638	yes
Igsf10	ENSMUSG00000036334	protein_coding	immunoglobulin superfamily, member 10 [Source:MGI Symbol;Acc:MGI:1923481]	-0.401526	0	0.000198104	ENSMUSG00000036334	-0.418093	0	TRUE	0.0175111	no	ENSMUSG00000036334	-0.292524	0	TRUE	0.215371	yes
Top2a	ENSMUSG00000020914	protein_coding	topoisomerase (DNA) II alpha [Source:MGI Symbol;Acc:MGI:98790]	-2.4417	0	5.1e-05	ENSMUSG00000020914	-0.43087	0	TRUE	0.0482865	no	ENSMUSG00000020914	-0.172091	0	TRUE	0.213966	yes
Lgmn	ENSMUSG00000021190	protein_coding	legumain [Source:MGI Symbol;Acc:MGI:1330838]	0.231321	1	0.000185814	ENSMUSG00000021190	0.26457	1	TRUE	0.000898752	no	ENSMUSG00000021190	0.215949	1	TRUE	0.212747	yes
Alas2	ENSMUSG00000025270	protein_coding	aminolevulinic acid synthase 2, erythroid [Source:MGI Symbol;Acc:MGI:87990]	-0.592999	0	0.00010962	ENSMUSG00000025270	-2.06076	0	TRUE	0.000406969	no	ENSMUSG00000025270	-0.887227	0	TRUE	0.210464	yes
Eral1	ENSMUSG00000020832	protein_coding	Era (G-protein)-like 1 (E. coli) [Source:MGI Symbol;Acc:MGI:1889295]	0.260158	1	0.0207828	ENSMUSG00000020832	0.292961	1	TRUE	0.0348919	no	ENSMUSG00000020832	0.214333	1	TRUE	0.210214	yes
Dnah9	ENSMUSG00000056752	protein_coding	dynein, axonemal, heavy chain 9 [Source:MGI Symbol;Acc:MGI:1289279]	-0.372098	0	0.011593	ENSMUSG00000056752	-0.49625	0	TRUE	0.00105936	no	ENSMUSG00000056752	-0.367499	0	TRUE	0.208387	yes
Auh	ENSMUSG00000021460	protein_coding	AU RNA binding protein/enoyl-coenzyme A hydratase [Source:MGI Symbol;Acc:MGI:1338011]	0.216467	1	0.00711351	ENSMUSG00000021460	0.273156	1	TRUE	0.0129498	no	ENSMUSG00000021460	0.240595	1	TRUE	0.208252	yes
R3hcc1	ENSMUSG00000034194	protein_coding	R3H domain and coiled-coil containing 1 [Source:MGI Symbol;Acc:MGI:1919093]	0.288126	1	0.000192359	ENSMUSG00000034194	0.292244	1	TRUE	0.00479832	no	ENSMUSG00000034194	0.181905	1	TRUE	0.207036	yes
Mmp28	ENSMUSG00000020682	protein_coding	matrix metallopeptidase 28 (epilysin) [Source:MGI Symbol;Acc:MGI:2153062]	-1.27124	0	8.56e-08	ENSMUSG00000020682	-0.711731	0	TRUE	0.0183702	no	ENSMUSG00000020682	-0.612822	0	TRUE	0.206961	yes
Tprgl	ENSMUSG00000029030	protein_coding	transformation related protein 63 regulated like [Source:MGI Symbol;Acc:MGI:1915058]	0.250723	1	0.000207155	ENSMUSG00000029030	0.169128	1	TRUE	0.0463526	no	ENSMUSG00000029030	0.140708	1	TRUE	0.204727	yes
Rrp1	ENSMUSG00000061032	protein_coding	ribosomal RNA processing 1 homolog (S. cerevisiae) [Source:MGI Symbol;Acc:MGI:1203500]	0.191641	1	0.00046057	ENSMUSG00000061032	0.19414	1	TRUE	0.021758	no	ENSMUSG00000061032	0.157562	1	TRUE	0.203156	yes
4930412M03Rik	ENSMUSG00000051008	lincRNA	RIKEN cDNA 4930412M03 gene [Source:MGI Symbol;Acc:MGI:2443570]	-1.47819	0	0.0150701	ENSMUSG00000051008	-1.38388	0	TRUE	0.0450809	no	ENSMUSG00000051008	-0.979404	0	TRUE	0.203085	yes
Adrm1	ENSMUSG00000039041	protein_coding	adhesion regulating molecule 1 [Source:MGI Symbol;Acc:MGI:1929289]	0.261641	1	1.74e-05	ENSMUSG00000039041	0.21371	1	TRUE	0.0118913	no	ENSMUSG00000039041	0.137417	1	TRUE	0.201949	yes
Dynlrb1	ENSMUSG00000047459	protein_coding	dynein light chain roadblock-type 1 [Source:MGI Symbol;Acc:MGI:1914318]	0.166804	1	0.00504514	ENSMUSG00000047459	0.234774	1	TRUE	0.00617028	no	ENSMUSG00000047459	0.179853	1	TRUE	0.201381	yes
Lpp	ENSMUSG00000033306	protein_coding	LIM domain containing preferred translocation partner in lipoma [Source:MGI Symbol;Acc:MGI:2441849]	-0.399111	0	0.000262861	ENSMUSG00000033306	-0.463768	0	TRUE	0.0341148	no	ENSMUSG00000033306	-0.327404	0	TRUE	0.201183	yes
AC149090.1	ENSMUSG00000095041	protein_coding		0.464668	1	5.91e-07	ENSMUSG00000095041	0.21759	1	TRUE	0.00561722	no	ENSMUSG00000095041	0.188971	1	TRUE	0.201076	yes
Cdip1	ENSMUSG00000004071	protein_coding	cell death inducing Trp53 target 1 [Source:MGI Symbol;Acc:MGI:1913876]	0.294939	1	8.96e-06	ENSMUSG00000004071	0.209624	1	TRUE	0.0024227	no	ENSMUSG00000004071	0.168447	1	TRUE	0.201076	yes
Dazap2	ENSMUSG00000000346	protein_coding	DAZ associated protein 2 [Source:MGI Symbol;Acc:MGI:1344344]	0.25768	1	5.48e-06	ENSMUSG00000000346	0.190104	1	TRUE	0.03514	no	ENSMUSG00000000346	0.180241	1	TRUE	0.199847	yes
Bcl2l2	ENSMUSG00000089682	protein_coding	BCL2-like 2 [Source:MGI Symbol;Acc:MGI:108052]	0.299995	1	0.000833545	ENSMUSG00000089682	0.232391	1	TRUE	0.02949	no	ENSMUSG00000089682	0.195448	1	TRUE	0.19944	yes
App	ENSMUSG00000022892	protein_coding	amyloid beta (A4) precursor protein [Source:MGI Symbol;Acc:MGI:88059]	0.253054	1	2.58e-05	ENSMUSG00000022892	0.157055	1	TRUE	0.0183849	no	ENSMUSG00000022892	0.126954	1	TRUE	0.199101	yes
Zfp992	ENSMUSG00000070605	protein_coding	zinc finger protein 992 [Source:MGI Symbol;Acc:MGI:3700963]	-0.636147	0	0.00470743	ENSMUSG00000070605	-0.52486	0	TRUE	0.0403204	no	ENSMUSG00000070605	-0.41823	0	TRUE	0.198966	yes
Arhgef5	ENSMUSG00000033542	protein_coding	Rho guanine nucleotide exchange factor (GEF) 5 [Source:MGI Symbol;Acc:MGI:1858952]	-1.25867	0	1.89e-13	ENSMUSG00000033542	-0.507864	0	TRUE	0.0252582	no	ENSMUSG00000033542	-0.358357	0	TRUE	0.198768	yes
Dbf4	ENSMUSG00000002297	protein_coding	DBF4 zinc finger [Source:MGI Symbol;Acc:MGI:1351328]	-0.899869	0	1.94e-07	ENSMUSG00000002297	-0.420165	0	TRUE	0.0475941	no	ENSMUSG00000002297	-0.358858	0	TRUE	0.197749	yes
Tra2a	ENSMUSG00000029817	protein_coding	transformer 2 alpha [Source:MGI Symbol;Acc:MGI:1933972]	-0.796255	0	3.49e-05	ENSMUSG00000029817	-0.203771	0	TRUE	0.0390217	no	ENSMUSG00000029817	-0.119977	0	TRUE	0.193547	yes
Cdk5rap2	ENSMUSG00000039298	protein_coding	CDK5 regulatory subunit associated protein 2 [Source:MGI Symbol;Acc:MGI:2384875]	-0.402247	0	0.000138223	ENSMUSG00000039298	-0.298495	0	TRUE	0.0260279	no	ENSMUSG00000039298	-0.199653	0	TRUE	0.189979	yes
Mir1188	ENSMUSG00000080406	miRNA	microRNA 1188 [Source:MGI Symbol;Acc:MGI:3783362]	-0.963566	0	4.54e-05	ENSMUSG00000080406	-0.652181	0	TRUE	0.0172993	no	ENSMUSG00000080406	-0.428821	0	TRUE	0.189541	yes
Adora2a	ENSMUSG00000020178	protein_coding	adenosine A2a receptor [Source:MGI Symbol;Acc:MGI:99402]	-1.39756	0	2.18e-11	ENSMUSG00000020178	-0.561608	0	TRUE	0.0404027	no	ENSMUSG00000020178	-0.464164	0	TRUE	0.1895	yes
Enho	ENSMUSG00000028445	protein_coding	energy homeostasis associated [Source:MGI Symbol;Acc:MGI:1916888]	0.214178	1	0.000801579	ENSMUSG00000028445	0.251837	1	TRUE	0.0347822	no	ENSMUSG00000028445	0.18409	1	TRUE	0.189197	yes
Mapk8ip1	ENSMUSG00000027223	protein_coding	mitogen-activated protein kinase 8 interacting protein 1 [Source:MGI Symbol;Acc:MGI:1309464]	0.21991	1	4.8e-07	ENSMUSG00000027223	0.165115	1	TRUE	0.0336948	no	ENSMUSG00000027223	0.107873	1	TRUE	0.187663	yes
Shisa8	ENSMUSG00000096883	protein_coding	shisa family member 8 [Source:MGI Symbol;Acc:MGI:2146080]	0.576428	1	4.44e-06	ENSMUSG00000096883	0.305744	1	TRUE	0.044076	no	ENSMUSG00000096883	0.184884	1	TRUE	0.186028	yes
Ccndbp1	ENSMUSG00000023572	protein_coding	cyclin D-type binding-protein 1 [Source:MGI Symbol;Acc:MGI:109595]	0.282894	1	1.37e-05	ENSMUSG00000023572	0.268566	1	TRUE	0.0120848	no	ENSMUSG00000023572	0.192323	1	TRUE	0.185778	yes
Tfpt	ENSMUSG00000006335	protein_coding	TCF3 (E2A) fusion partner [Source:MGI Symbol;Acc:MGI:1916964]	0.37231	1	0.00014459	ENSMUSG00000006335	0.313465	1	TRUE	0.0337396	no	ENSMUSG00000006335	0.21017	1	TRUE	0.181711	yes
Pitpna	ENSMUSG00000017781	protein_coding	phosphatidylinositol transfer protein, alpha [Source:MGI Symbol;Acc:MGI:99887]	0.192049	1	8.06e-05	ENSMUSG00000017781	0.1503	1	TRUE	0.0488613	no	ENSMUSG00000017781	0.12651	1	TRUE	0.172287	yes
Cox4i1	ENSMUSG00000031818	protein_coding	cytochrome c oxidase subunit 4I1 [Source:MGI Symbol;Acc:MGI:88473]	0.229524	1	6.2e-07	ENSMUSG00000031818	0.225183	1	TRUE	0.00413922	no	ENSMUSG00000031818	0.205936	1	TRUE	0.171651	yes
Vdac1	ENSMUSG00000020402	protein_coding	voltage-dependent anion channel 1 [Source:MGI Symbol;Acc:MGI:106919]	0.18412	1	0.000322345	ENSMUSG00000020402	0.197162	1	TRUE	0.00748434	no	ENSMUSG00000020402	0.151074	1	TRUE	0.171093	yes
Cyp2d22	ENSMUSG00000061740	protein_coding	cytochrome P450, family 2, subfamily d, polypeptide 22 [Source:MGI Symbol;Acc:MGI:1929474]	0.859133	1	1.47e-12	ENSMUSG00000061740	0.412538	1	TRUE	0.0358595	no	ENSMUSG00000061740	0.386704	1	TRUE	0.170117	yes
Fabp7	ENSMUSG00000019874	protein_coding	fatty acid binding protein 7, brain [Source:MGI Symbol;Acc:MGI:101916]	-1.55488	0	3.7e-05	ENSMUSG00000019874	-0.21544	0	TRUE	0.0161308	no	ENSMUSG00000019874	-0.176443	0	TRUE	0.168242	yes
Nudt9	ENSMUSG00000029310	protein_coding	nudix (nucleoside diphosphate linked moiety X)-type motif 9 [Source:MGI Symbol;Acc:MGI:1921417]	0.513646	1	4.47e-14	ENSMUSG00000029310	0.277479	1	TRUE	0.0103887	no	ENSMUSG00000029310	0.189294	1	TRUE	0.168097	yes
Zbtb26	ENSMUSG00000050714	protein_coding	zinc finger and BTB domain containing 26 [Source:MGI Symbol;Acc:MGI:2444402]	-0.370074	0	0.00385121	ENSMUSG00000050714	-0.3825	0	TRUE	0.00868658	no	ENSMUSG00000050714	-0.243774	0	TRUE	0.167744	yes
Ctsf	ENSMUSG00000083282	protein_coding	cathepsin F [Source:MGI Symbol;Acc:MGI:1861434]	0.502367	1	1.86e-06	ENSMUSG00000083282	0.225683	1	TRUE	0.0216221	no	ENSMUSG00000083282	0.161797	1	TRUE	0.166941	yes
Sp4	ENSMUSG00000025323	protein_coding	trans-acting transcription factor 4 [Source:MGI Symbol;Acc:MGI:107595]	-0.347928	0	0.00198091	ENSMUSG00000025323	-0.392152	0	TRUE	0.00554444	no	ENSMUSG00000025323	-0.266721	0	TRUE	0.166726	yes
Mdc1	ENSMUSG00000061607	protein_coding	mediator of DNA damage checkpoint 1 [Source:MGI Symbol;Acc:MGI:3525201]	-0.394583	0	3.11e-08	ENSMUSG00000061607	-0.287798	0	TRUE	0.00465936	no	ENSMUSG00000061607	-0.157981	0	TRUE	0.166581	yes
Eif6	ENSMUSG00000027613	protein_coding	eukaryotic translation initiation factor 6 [Source:MGI Symbol;Acc:MGI:1196288]	0.177648	1	0.00880163	ENSMUSG00000027613	0.18788	1	TRUE	0.042431	no	ENSMUSG00000027613	0.139809	1	TRUE	0.164992	yes
Arap3	ENSMUSG00000024451	protein_coding	ArfGAP with RhoGAP domain, ankyrin repeat and PH domain 3 [Source:MGI Symbol;Acc:MGI:2147274]	-1.01878	0	9.65e-19	ENSMUSG00000024451	-0.312118	0	TRUE	0.0382429	no	ENSMUSG00000024451	-0.242783	0	TRUE	0.16373	yes
Cacng7	ENSMUSG00000069806	protein_coding	calcium channel, voltage-dependent, gamma subunit 7 [Source:MGI Symbol;Acc:MGI:1932374]	0.331128	1	4.6e-07	ENSMUSG00000069806	0.259681	1	TRUE	0.00378782	no	ENSMUSG00000069806	0.220257	1	TRUE	0.163325	yes
Zfp882	ENSMUSG00000089857	protein_coding	zinc finger protein 882 [Source:MGI Symbol;Acc:MGI:3642748]	-0.76964	0	0.000124439	ENSMUSG00000089857	-0.615168	0	TRUE	0.00434213	no	ENSMUSG00000089857	-0.335953	0	TRUE	0.163101	yes
Uggt2	ENSMUSG00000042104	protein_coding	UDP-glucose glycoprotein glucosyltransferase 2 [Source:MGI Symbol;Acc:MGI:1913685]	-0.287695	0	0.000594873	ENSMUSG00000042104	-0.268302	0	TRUE	0.0133993	no	ENSMUSG00000042104	-0.253318	0	TRUE	0.162739	yes
Svep1	ENSMUSG00000028369	protein_coding	sushi, von Willebrand factor type A, EGF and pentraxin domain containing 1 [Source:MGI Symbol;Acc:MGI:1928849]	-0.921395	0	1.69e-09	ENSMUSG00000028369	-0.476606	0	TRUE	0.00085388	no	ENSMUSG00000028369	-0.489531	0	TRUE	0.162062	yes
Dmxl2	ENSMUSG00000041268	protein_coding	Dmx-like 2 [Source:MGI Symbol;Acc:MGI:2444630]	-0.216183	0	1.94e-05	ENSMUSG00000041268	-0.244331	0	TRUE	0.0466957	no	ENSMUSG00000041268	-0.194267	0	TRUE	0.157659	yes
Nynrin	ENSMUSG00000075592	protein_coding	NYN domain and retroviral integrase containing [Source:MGI Symbol;Acc:MGI:2652872]	-0.226024	0	0.0161173	ENSMUSG00000075592	-0.380539	0	TRUE	0.0463526	no	ENSMUSG00000075592	-0.289835	0	TRUE	0.157513	yes
Sod1	ENSMUSG00000022982	protein_coding	superoxide dismutase 1, soluble [Source:MGI Symbol;Acc:MGI:98351]	0.231856	1	1.49e-05	ENSMUSG00000022982	0.181895	1	TRUE	0.0348768	no	ENSMUSG00000022982	0.189711	1	TRUE	0.155132	yes
Omg	ENSMUSG00000049612	protein_coding	oligodendrocyte myelin glycoprotein [Source:MGI Symbol;Acc:MGI:106586]	0.481354	1	8.41e-05	ENSMUSG00000049612	0.34622	1	TRUE	0.00655474	no	ENSMUSG00000049612	0.329058	1	TRUE	0.154798	yes
Fam124b	ENSMUSG00000043230	protein_coding	family with sequence similarity 124, member B [Source:MGI Symbol;Acc:MGI:3026880]	-1.80685	0	1.81e-05	ENSMUSG00000043230	-1.25973	0	TRUE	0.00617074	no	ENSMUSG00000043230	-0.833551	0	TRUE	0.151063	yes
0610012G03Rik	ENSMUSG00000107002	protein_coding	RIKEN cDNA 0610012G03 gene [Source:MGI Symbol;Acc:MGI:1913301]	0.196195	1	0.00701505	ENSMUSG00000107002	0.238658	1	TRUE	0.0428729	no	ENSMUSG00000107002	0.217579	1	TRUE	0.151063	yes
Zfp407	ENSMUSG00000048410	protein_coding	zinc finger protein 407 [Source:MGI Symbol;Acc:MGI:2685179]	-0.256245	0	0.0461116	ENSMUSG00000048410	-0.346669	0	TRUE	0.00617074	no	ENSMUSG00000048410	-0.2254	0	TRUE	0.150937	yes
Zfp60	ENSMUSG00000037640	protein_coding	zinc finger protein 60 [Source:MGI Symbol;Acc:MGI:99207]	-0.389663	0	1.54e-07	ENSMUSG00000037640	-0.223482	0	TRUE	0.011149	no	ENSMUSG00000037640	-0.156234	0	TRUE	0.149092	yes
Cpeb1	ENSMUSG00000025586	protein_coding	cytoplasmic polyadenylation element binding protein 1 [Source:MGI Symbol;Acc:MGI:108442]	0.435634	1	8.47e-06	ENSMUSG00000025586	0.345393	1	TRUE	0.0139806	no	ENSMUSG00000025586	0.280804	1	TRUE	0.148556	yes
B830012L14Rik	ENSMUSG00000098202	lincRNA	RIKEN cDNA B830012L14 gene [Source:MGI Symbol;Acc:MGI:2443332]	-0.875718	0	0.00120181	ENSMUSG00000098202	-1.14175	0	TRUE	0.000128658	no	ENSMUSG00000098202	-0.539087	0	TRUE	0.146195	yes
Tspan3	ENSMUSG00000032324	protein_coding	tetraspanin 3 [Source:MGI Symbol;Acc:MGI:1928098]	0.129196	1	0.0288667	ENSMUSG00000032324	0.188968	1	TRUE	0.0416376	no	ENSMUSG00000032324	0.178098	1	TRUE	0.145939	yes
Triobp	ENSMUSG00000033088	protein_coding	TRIO and F-actin binding protein [Source:MGI Symbol;Acc:MGI:1349410]	-0.33231	0	0.00109319	ENSMUSG00000033088	-0.276418	0	TRUE	0.0336756	no	ENSMUSG00000033088	-0.192481	0	TRUE	0.145494	yes
Agt	ENSMUSG00000031980	protein_coding	angiotensinogen (serpin peptidase inhibitor, clade A, member 8) [Source:MGI Symbol;Acc:MGI:87963]	2.2689	1	8.05e-47	ENSMUSG00000031980	0.473703	1	TRUE	6.44579e-07	no	ENSMUSG00000031980	0.243962	1	TRUE	0.144628	yes
Gm26811	ENSMUSG00000097816	antisense	predicted gene, 26811 [Source:MGI Symbol;Acc:MGI:5477305]	-0.990388	0	0.000497023	ENSMUSG00000097816	-0.860459	0	TRUE	0.00774914	no	ENSMUSG00000097816	-0.559914	0	TRUE	0.143494	yes
Rsad2	ENSMUSG00000020641	protein_coding	radical S-adenosyl methionine domain containing 2 [Source:MGI Symbol;Acc:MGI:1929628]	-1.19808	0	0.000202789	ENSMUSG00000020641	-1.96483	0	TRUE	9.82105e-07	no	ENSMUSG00000020641	-0.936712	0	TRUE	0.143494	yes
Shank1	ENSMUSG00000038738	protein_coding	SH3 and multiple ankyrin repeat domains 1 [Source:MGI Symbol;Acc:MGI:3613677]	-0.171725	0	0.00372044	ENSMUSG00000038738	-0.190692	0	TRUE	0.0382924	no	ENSMUSG00000038738	-0.20042	0	TRUE	0.143494	yes
Smarcad1	ENSMUSG00000029920	protein_coding	SWI/SNF-related, matrix-associated actin-dependent regulator of chromatin, subfamily a, containing DEAD/H box 1 [Source:MGI Symbol;Acc:MGI:95453]	-0.251285	0	0.00120926	ENSMUSG00000029920	-0.234587	0	TRUE	0.0415842	no	ENSMUSG00000029920	-0.180051	0	TRUE	0.142316	yes
Sult4a1	ENSMUSG00000018865	protein_coding	sulfotransferase family 4A, member 1 [Source:MGI Symbol;Acc:MGI:1888971]	0.204049	1	0.000342818	ENSMUSG00000018865	0.275701	1	TRUE	0.00208718	no	ENSMUSG00000018865	0.198638	1	TRUE	0.140974	yes
Knl1	ENSMUSG00000027326	protein_coding	kinetochore scaffold 1 [Source:MGI Symbol;Acc:MGI:1923714]	-2.05738	0	1.61e-13	ENSMUSG00000027326	-0.864464	0	TRUE	0.0102064	no	ENSMUSG00000027326	-0.532201	0	TRUE	0.138129	yes
Calm3	ENSMUSG00000019370	protein_coding	calmodulin 3 [Source:MGI Symbol;Acc:MGI:103249]	0.280306	1	1.91e-10	ENSMUSG00000019370	0.19306	1	TRUE	0.0494459	no	ENSMUSG00000019370	0.147703	1	TRUE	0.137616	yes
Clba1	ENSMUSG00000037594	protein_coding	clathrin binding box of aftiphilin containing 1 [Source:MGI Symbol;Acc:MGI:2443738]	0.317573	1	0.0195565	ENSMUSG00000037594	0.344036	1	TRUE	0.030583	no	ENSMUSG00000037594	0.278007	1	TRUE	0.137616	yes
Lypd6b	ENSMUSG00000026765	protein_coding	LY6/PLAUR domain containing 6B [Source:MGI Symbol;Acc:MGI:1919147]	0.408484	1	7.36e-05	ENSMUSG00000026765	0.270747	1	TRUE	0.0412737	no	ENSMUSG00000026765	0.241087	1	TRUE	0.13691	yes
Mir341	ENSMUSG00000070101	miRNA	microRNA 341 [Source:MGI Symbol;Acc:MGI:3619357]	-1.05854	0	5.68e-05	ENSMUSG00000070101	-0.738336	0	TRUE	0.0217965	no	ENSMUSG00000070101	-0.61136	0	TRUE	0.136464	yes
Gabrb2	ENSMUSG00000007653	protein_coding	gamma-aminobutyric acid (GABA) A receptor, subunit beta 2 [Source:MGI Symbol;Acc:MGI:95620]	-0.458323	0	5.09e-05	ENSMUSG00000007653	-0.48186	0	TRUE	0.0214768	no	ENSMUSG00000007653	-0.343062	0	TRUE	0.134619	yes
Gde1	ENSMUSG00000033917	protein_coding	glycerophosphodiester phosphodiesterase 1 [Source:MGI Symbol;Acc:MGI:1891827]	0.204286	1	0.00172802	ENSMUSG00000033917	0.246739	1	TRUE	0.0071171	no	ENSMUSG00000033917	0.208892	1	TRUE	0.134479	yes
Egr1	ENSMUSG00000038418	protein_coding	early growth response 1 [Source:MGI Symbol;Acc:MGI:95295]	0.827649	1	2.26e-07	ENSMUSG00000038418	0.776547	1	TRUE	0.00085388	no	ENSMUSG00000038418	0.475551	1	TRUE	0.134463	yes
Gm17477	ENSMUSG00000084917	antisense	predicted gene, 17477 [Source:MGI Symbol;Acc:MGI:4937111]	-2.13074	0	1.98e-05	ENSMUSG00000084917	-1.3439	0	TRUE	0.00664413	no	ENSMUSG00000084917	-0.893708	0	TRUE	0.132274	yes
Afdn	ENSMUSG00000068036	protein_coding	afadin, adherens junction formation factor [Source:MGI Symbol;Acc:MGI:1314653]	-0.208831	0	0.00706408	ENSMUSG00000068036	-0.240435	0	TRUE	0.00434213	no	ENSMUSG00000068036	-0.200064	0	TRUE	0.132274	yes
Ndufs7	ENSMUSG00000020153	protein_coding	NADH:ubiquinone oxidoreductase core subunit S7 [Source:MGI Symbol;Acc:MGI:1922656]	0.346559	1	2.44e-09	ENSMUSG00000020153	0.334712	1	TRUE	0.00304705	no	ENSMUSG00000020153	0.261998	1	TRUE	0.131734	yes
Gpx4	ENSMUSG00000075706	protein_coding	glutathione peroxidase 4 [Source:MGI Symbol;Acc:MGI:104767]	0.128265	1	0.0306216	ENSMUSG00000075706	0.209093	1	TRUE	0.0161308	no	ENSMUSG00000075706	0.180417	1	TRUE	0.130757	yes
Dzip3	ENSMUSG00000064061	protein_coding	DAZ interacting protein 3, zinc finger [Source:MGI Symbol;Acc:MGI:1917433]	-0.392717	0	5.67e-10	ENSMUSG00000064061	-0.205818	0	TRUE	0.0241412	no	ENSMUSG00000064061	-0.17137	0	TRUE	0.129869	yes
Gnas	ENSMUSG00000027523	protein_coding	GNAS (guanine nucleotide binding protein, alpha stimulating) complex locus [Source:MGI Symbol;Acc:MGI:95777]	0.217534	1	0.00011229	ENSMUSG00000027523	0.202613	1	TRUE	0.0412636	no	ENSMUSG00000027523	0.151239	1	TRUE	0.129634	yes
Sesn3	ENSMUSG00000032009	protein_coding	sestrin 3 [Source:MGI Symbol;Acc:MGI:1922997]	-0.113916	0	0.0411079	ENSMUSG00000032009	-0.254971	0	TRUE	0.00554444	no	ENSMUSG00000032009	-0.208356	0	TRUE	0.129578	yes
Trnp1	ENSMUSG00000056596	protein_coding	TMF1-regulated nuclear protein 1 [Source:MGI Symbol;Acc:MGI:1916789]	0.192778	1	0.0342987	ENSMUSG00000056596	0.242781	1	TRUE	0.0463526	no	ENSMUSG00000056596	0.292136	1	TRUE	0.129436	yes
Gm14399	ENSMUSG00000090093	protein_coding	predicted gene 14399 [Source:MGI Symbol;Acc:MGI:3650082]	-0.776443	0	0.0473577	ENSMUSG00000090093	-0.977938	0	TRUE	0.0376742	no	ENSMUSG00000090093	-0.755767	0	TRUE	0.127425	yes
Tsc22d3	ENSMUSG00000031431	protein_coding	TSC22 domain family, member 3 [Source:MGI Symbol;Acc:MGI:1196284]	0.802364	1	1.87e-26	ENSMUSG00000031431	0.326721	1	TRUE	0.00518978	no	ENSMUSG00000031431	0.272036	1	TRUE	0.127411	yes
Rdm1	ENSMUSG00000010362	protein_coding	RAD52 motif 1 [Source:MGI Symbol;Acc:MGI:1913849]	-1.13473	0	2.49e-07	ENSMUSG00000010362	-0.738134	0	TRUE	0.00246106	no	ENSMUSG00000010362	-0.457061	0	TRUE	0.127149	yes
Rab1b	ENSMUSG00000024870	protein_coding	RAB1B, member RAS oncogene family [Source:MGI Symbol;Acc:MGI:1923558]	0.140253	1	0.0239335	ENSMUSG00000024870	0.201139	1	TRUE	0.0429712	no	ENSMUSG00000024870	0.160975	1	TRUE	0.126516	yes
Slitrk2	ENSMUSG00000036790	protein_coding	SLIT and NTRK-like family, member 2 [Source:MGI Symbol;Acc:MGI:2679449]	-0.328874	0	3.64e-06	ENSMUSG00000036790	-0.232787	0	TRUE	0.0211058	no	ENSMUSG00000036790	-0.172156	0	TRUE	0.125939	yes
Limk1	ENSMUSG00000029674	protein_coding	LIM-domain containing, protein kinase [Source:MGI Symbol;Acc:MGI:104572]	0.227865	1	6.48e-05	ENSMUSG00000029674	0.178015	1	TRUE	0.0351387	no	ENSMUSG00000029674	0.211105	1	TRUE	0.124833	yes
Helz	ENSMUSG00000020721	protein_coding	helicase with zinc finger domain [Source:MGI Symbol;Acc:MGI:1925705]	-0.147629	0	0.0325233	ENSMUSG00000020721	-0.326072	0	TRUE	0.00774914	no	ENSMUSG00000020721	-0.221841	0	TRUE	0.124652	yes
Dok7	ENSMUSG00000044716	protein_coding	docking protein 7 [Source:MGI Symbol;Acc:MGI:3584043]	0.286438	1	0.00703087	ENSMUSG00000044716	0.365968	1	TRUE	0.0119071	no	ENSMUSG00000044716	0.270214	1	TRUE	0.124652	yes
Mbtps2	ENSMUSG00000046873	protein_coding	membrane-bound transcription factor peptidase, site 2 [Source:MGI Symbol;Acc:MGI:2444506]	-0.197105	0	0.0452855	ENSMUSG00000046873	-0.271398	0	TRUE	0.0295225	no	ENSMUSG00000046873	-0.212638	0	TRUE	0.123935	yes
Nsd2	ENSMUSG00000057406	protein_coding	nuclear receptor binding SET domain protein 2 [Source:MGI Symbol;Acc:MGI:1276574]	-0.2164	0	0.00093642	ENSMUSG00000057406	-0.263054	0	TRUE	0.00893462	no	ENSMUSG00000057406	-0.233438	0	TRUE	0.123292	yes
Ypel3	ENSMUSG00000042675	protein_coding	yippee like 3 [Source:MGI Symbol;Acc:MGI:1913340]	0.450255	1	1.02e-08	ENSMUSG00000042675	0.27547	1	TRUE	0.0200601	no	ENSMUSG00000042675	0.236258	1	TRUE	0.122526	yes
Idh3b	ENSMUSG00000027406	protein_coding	isocitrate dehydrogenase 3 (NAD+) beta [Source:MGI Symbol;Acc:MGI:2158650]	0.176461	1	0.00597207	ENSMUSG00000027406	0.199743	1	TRUE	0.021086	no	ENSMUSG00000027406	0.191016	1	TRUE	0.121959	yes
Coq8a	ENSMUSG00000026489	protein_coding	coenzyme Q8A [Source:MGI Symbol;Acc:MGI:1914676]	0.503334	1	0.000398441	ENSMUSG00000026489	0.33816	1	TRUE	0.0433887	no	ENSMUSG00000026489	0.308739	1	TRUE	0.121089	yes
Got2	ENSMUSG00000031672	protein_coding	glutamatic-oxaloacetic transaminase 2, mitochondrial [Source:MGI Symbol;Acc:MGI:95792]	0.264374	1	3.51e-07	ENSMUSG00000031672	0.20125	1	TRUE	0.0104885	no	ENSMUSG00000031672	0.178938	1	TRUE	0.121013	yes
Gorasp2	ENSMUSG00000014959	protein_coding	golgi reassembly stacking protein 2 [Source:MGI Symbol;Acc:MGI:2135962]	0.204132	1	0.00361312	ENSMUSG00000014959	0.210943	1	TRUE	0.0339552	no	ENSMUSG00000014959	0.170642	1	TRUE	0.11926	yes
Ociad1	ENSMUSG00000029152	protein_coding	OCIA domain containing 1 [Source:MGI Symbol;Acc:MGI:1915345]	0.148252	1	0.0117957	ENSMUSG00000029152	0.18419	1	TRUE	0.0425944	no	ENSMUSG00000029152	0.158769	1	TRUE	0.11889	yes
C1qa	ENSMUSG00000036887	protein_coding	complement component 1, q subcomponent, alpha polypeptide [Source:MGI Symbol;Acc:MGI:88223]	0.766302	1	2.09e-16	ENSMUSG00000036887	0.292978	1	TRUE	0.0254426	no	ENSMUSG00000036887	0.246789	1	TRUE	0.118231	yes
Nectin3	ENSMUSG00000022656	protein_coding	nectin cell adhesion molecule 3 [Source:MGI Symbol;Acc:MGI:1930171]	-0.515225	0	2.12e-09	ENSMUSG00000022656	-0.311245	0	TRUE	0.0342524	no	ENSMUSG00000022656	-0.214442	0	TRUE	0.118211	yes
A230057D06Rik	ENSMUSG00000109394	lincRNA	RIKEN cDNA A230057D06 gene [Source:MGI Symbol;Acc:MGI:2442922]	-0.245243	0	0.0019763	ENSMUSG00000109394	-0.265989	0	TRUE	0.00561722	no	ENSMUSG00000109394	-0.217058	0	TRUE	0.117119	yes
Oxa1l	ENSMUSG00000000959	protein_coding	oxidase assembly 1-like [Source:MGI Symbol;Acc:MGI:1916339]	0.290319	1	3.53e-06	ENSMUSG00000000959	0.207625	1	TRUE	0.0259973	no	ENSMUSG00000000959	0.16613	1	TRUE	0.11668	yes
Got1	ENSMUSG00000025190	protein_coding	glutamic-oxaloacetic transaminase 1, soluble [Source:MGI Symbol;Acc:MGI:95791]	0.282262	1	0.00359553	ENSMUSG00000025190	0.245124	1	TRUE	0.0250654	no	ENSMUSG00000025190	0.250285	1	TRUE	0.115422	yes
2900055J20Rik	ENSMUSG00000071860	protein_coding	RIKEN cDNA 2900055J20 gene [Source:MGI Symbol;Acc:MGI:1920251]	-1.15828	0	0.0109094	ENSMUSG00000071860	-1.11349	0	TRUE	0.0387138	no	ENSMUSG00000071860	-0.954741	0	TRUE	0.11291	yes
Nrsn1	ENSMUSG00000048978	protein_coding	neurensin 1 [Source:MGI Symbol;Acc:MGI:894662]	0.447767	1	2.24e-07	ENSMUSG00000048978	0.285115	1	TRUE	0.00905795	no	ENSMUSG00000048978	0.231512	1	TRUE	0.112232	yes
Pink1	ENSMUSG00000028756	protein_coding	PTEN induced putative kinase 1 [Source:MGI Symbol;Acc:MGI:1916193]	0.558206	1	7.81e-14	ENSMUSG00000028756	0.244458	1	TRUE	0.000958123	no	ENSMUSG00000028756	0.187729	1	TRUE	0.112057	yes
Gm3227	ENSMUSG00000114306	antisense	predicted gene 3227 [Source:MGI Symbol;Acc:MGI:3781405]	-1.60664	0	0.00600163	ENSMUSG00000114306	-1.46444	0	TRUE	0.0487934	no	ENSMUSG00000114306	-1.25802	0	TRUE	0.111644	yes
St6gal2	ENSMUSG00000024172	protein_coding	beta galactoside alpha 2,6 sialyltransferase 2 [Source:MGI Symbol;Acc:MGI:2445190]	-0.655627	0	7.56e-13	ENSMUSG00000024172	-0.337508	0	TRUE	0.000460268	no	ENSMUSG00000024172	-0.24682	0	TRUE	0.110834	yes
Hes5	ENSMUSG00000048001	protein_coding	hes family bHLH transcription factor 5 [Source:MGI Symbol;Acc:MGI:104876]	-0.56254	0	0.00462921	ENSMUSG00000048001	-0.603573	0	TRUE	0.0222951	no	ENSMUSG00000048001	-0.440776	0	TRUE	0.1103	yes
Jph3	ENSMUSG00000025318	protein_coding	junctophilin 3 [Source:MGI Symbol;Acc:MGI:1891497]	0.378871	1	4.36e-10	ENSMUSG00000025318	0.180163	1	TRUE	0.019948	no	ENSMUSG00000025318	0.164861	1	TRUE	0.109973	yes
Actr1b	ENSMUSG00000037351	protein_coding	ARP1 actin-related protein 1B, centractin beta [Source:MGI Symbol;Acc:MGI:1917446]	0.158578	1	0.00881336	ENSMUSG00000037351	0.208976	1	TRUE	0.00425494	no	ENSMUSG00000037351	0.147515	1	TRUE	0.106515	yes
Cep192	ENSMUSG00000024542	protein_coding	centrosomal protein 192 [Source:MGI Symbol;Acc:MGI:1918049]	-0.397095	0	0.00118525	ENSMUSG00000024542	-0.32784	0	TRUE	0.00656836	no	ENSMUSG00000024542	-0.254644	0	TRUE	0.104305	yes
Ncor1	ENSMUSG00000018501	protein_coding	nuclear receptor co-repressor 1 [Source:MGI Symbol;Acc:MGI:1349717]	-0.119077	0	0.0426286	ENSMUSG00000018501	-0.271546	0	TRUE	0.000305467	no	ENSMUSG00000018501	-0.205507	0	TRUE	0.103189	yes
Abhd17a	ENSMUSG00000003346	protein_coding	abhydrolase domain containing 17A [Source:MGI Symbol;Acc:MGI:106388]	0.166131	1	0.0040401	ENSMUSG00000003346	0.222833	1	TRUE	0.0215365	no	ENSMUSG00000003346	0.209998	1	TRUE	0.102082	yes
Hcn2	ENSMUSG00000020331	protein_coding	hyperpolarization-activated, cyclic nucleotide-gated K+ 2 [Source:MGI Symbol;Acc:MGI:1298210]	0.305174	1	3.86e-06	ENSMUSG00000020331	0.233488	1	TRUE	0.0122673	no	ENSMUSG00000020331	0.223831	1	TRUE	0.101792	yes
39142	ENSMUSG00000026977	protein_coding	membrane-associated ring finger (C3HC4) 7 [Source:MGI Symbol;Acc:MGI:1931053]	-0.24084	0	0.000339692	ENSMUSG00000026977	-0.194956	0	TRUE	0.0463526	no	ENSMUSG00000026977	-0.159088	0	TRUE	0.101101	yes
Dock7	ENSMUSG00000028556	protein_coding	dedicator of cytokinesis 7 [Source:MGI Symbol;Acc:MGI:1914549]	-0.240598	0	0.000922687	ENSMUSG00000028556	-0.297843	0	TRUE	0.00171793	no	ENSMUSG00000028556	-0.278759	0	TRUE	0.099998	yes
Chd9	ENSMUSG00000056608	protein_coding	chromodomain helicase DNA binding protein 9 [Source:MGI Symbol;Acc:MGI:1924001]	-0.162693	0	0.0148305	ENSMUSG00000056608	-0.291154	0	TRUE	0.0103887	no	ENSMUSG00000056608	-0.229714	0	TRUE	0.0983765	yes
Saraf	ENSMUSG00000031532	protein_coding	store-operated calcium entry-associated regulatory factor [Source:MGI Symbol;Acc:MGI:1915137]	0.213111	1	3.45e-05	ENSMUSG00000031532	0.204832	1	TRUE	0.00774914	no	ENSMUSG00000031532	0.164227	1	TRUE	0.0953401	yes
Pak3	ENSMUSG00000031284	protein_coding	p21 (RAC1) activated kinase 3 [Source:MGI Symbol;Acc:MGI:1339656]	-0.296671	0	1.96e-07	ENSMUSG00000031284	-0.268129	0	TRUE	0.0224234	no	ENSMUSG00000031284	-0.237127	0	TRUE	0.0948003	yes
Map2	ENSMUSG00000015222	protein_coding	microtubule-associated protein 2 [Source:MGI Symbol;Acc:MGI:97175]	-0.131131	0	0.00231463	ENSMUSG00000015222	-0.22649	0	TRUE	0.00449457	no	ENSMUSG00000015222	-0.202264	0	TRUE	0.0932016	yes
Tmem240	ENSMUSG00000084845	protein_coding	transmembrane protein 240 [Source:MGI Symbol;Acc:MGI:3648074]	0.434918	1	2.41e-09	ENSMUSG00000084845	0.226845	1	TRUE	0.0372999	no	ENSMUSG00000084845	0.227757	1	TRUE	0.0932016	yes
Nin	ENSMUSG00000021068	protein_coding	ninein [Source:MGI Symbol;Acc:MGI:105108]	-0.363791	0	0.000427532	ENSMUSG00000021068	-0.315377	0	TRUE	0.023045	no	ENSMUSG00000021068	-0.312684	0	TRUE	0.0917387	yes
Syne2	ENSMUSG00000063450	protein_coding	spectrin repeat containing, nuclear envelope 2 [Source:MGI Symbol;Acc:MGI:2449316]	-0.60981	0	4.67e-13	ENSMUSG00000063450	-0.373445	0	TRUE	0.00417057	no	ENSMUSG00000063450	-0.375518	0	TRUE	0.0916602	yes
St8sia4	ENSMUSG00000040710	protein_coding	ST8 alpha-N-acetyl-neuraminide alpha-2,8-sialyltransferase 4 [Source:MGI Symbol;Acc:MGI:106018]	-0.405071	0	0.000213245	ENSMUSG00000040710	-0.42868	0	TRUE	0.021177	no	ENSMUSG00000040710	-0.371611	0	TRUE	0.0914921	yes
Psmc2	ENSMUSG00000028932	protein_coding	proteasome (prosome, macropain) 26S subunit, ATPase 2 [Source:MGI Symbol;Acc:MGI:109555]	0.234576	1	0.000582898	ENSMUSG00000028932	0.17423	1	TRUE	0.0316407	no	ENSMUSG00000028932	0.197627	1	TRUE	0.0914921	yes
Sox7	ENSMUSG00000063060	protein_coding	SRY (sex determining region Y)-box 7 [Source:MGI Symbol;Acc:MGI:98369]	-1.9402	0	1.49e-09	ENSMUSG00000063060	-0.505098	0	TRUE	0.0247754	no	ENSMUSG00000063060	-0.421965	0	TRUE	0.0910599	yes
Pdgfa	ENSMUSG00000025856	protein_coding	platelet derived growth factor, alpha [Source:MGI Symbol;Acc:MGI:97527]	0.216233	1	0.00557944	ENSMUSG00000025856	0.24309	1	TRUE	0.0143927	no	ENSMUSG00000025856	0.236449	1	TRUE	0.0890974	yes
Rtn3	ENSMUSG00000024758	protein_coding	reticulon 3 [Source:MGI Symbol;Acc:MGI:1339970]	0.213834	1	3.15e-05	ENSMUSG00000024758	0.190923	1	TRUE	0.00598624	no	ENSMUSG00000024758	0.148041	1	TRUE	0.0884529	yes
Eef2	ENSMUSG00000034994	protein_coding	eukaryotic translation elongation factor 2 [Source:MGI Symbol;Acc:MGI:95288]	0.340503	1	1.91e-08	ENSMUSG00000034994	0.134549	1	TRUE	0.0232523	no	ENSMUSG00000034994	0.103364	1	TRUE	0.0876028	yes
Gm36992	ENSMUSG00000103435	antisense	predicted gene, 36992 [Source:MGI Symbol;Acc:MGI:5610220]	-2.01399	0	0.00370211	ENSMUSG00000103435	-1.61914	0	TRUE	0.0197963	no	ENSMUSG00000103435	-1.28211	0	TRUE	0.0873684	yes
Wbp2	ENSMUSG00000034341	protein_coding	WW domain binding protein 2 [Source:MGI Symbol;Acc:MGI:104709]	0.294475	1	3.89e-06	ENSMUSG00000034341	0.279699	1	TRUE	7.61257e-05	no	ENSMUSG00000034341	0.203305	1	TRUE	0.0873684	yes
Iws1	ENSMUSG00000024384	protein_coding	IWS1, SUPT6 interacting protein [Source:MGI Symbol;Acc:MGI:1920723]	-0.269217	0	4.55e-05	ENSMUSG00000024384	-0.22461	0	TRUE	0.0331973	no	ENSMUSG00000024384	-0.176591	0	TRUE	0.0873083	yes
Sfpq	ENSMUSG00000028820	protein_coding	splicing factor proline/glutamine rich (polypyrimidine tract binding protein associated) [Source:MGI Symbol;Acc:MGI:1918764]	-0.487894	0	2.76e-14	ENSMUSG00000028820	-0.228682	0	TRUE	0.0416061	no	ENSMUSG00000028820	-0.162664	0	TRUE	0.0867173	yes
Igsf8	ENSMUSG00000038034	protein_coding	immunoglobulin superfamily, member 8 [Source:MGI Symbol;Acc:MGI:2154090]	0.323831	1	0.00303025	ENSMUSG00000038034	0.343565	1	TRUE	0.00176601	no	ENSMUSG00000038034	0.276228	1	TRUE	0.0866647	yes
Cd38	ENSMUSG00000029084	protein_coding	CD38 antigen [Source:MGI Symbol;Acc:MGI:107474]	0.72922	1	1.01e-06	ENSMUSG00000029084	0.514955	1	TRUE	0.00820686	no	ENSMUSG00000029084	0.374786	1	TRUE	0.0865633	yes
Phlda3	ENSMUSG00000041801	protein_coding	pleckstrin homology like domain, family A, member 3 [Source:MGI Symbol;Acc:MGI:1351485]	0.181581	1	0.048883	ENSMUSG00000041801	0.379631	1	TRUE	0.00115614	no	ENSMUSG00000041801	0.354191	1	TRUE	0.0860901	yes
Rnf126	ENSMUSG00000035890	protein_coding	ring finger protein 126 [Source:MGI Symbol;Acc:MGI:1917544]	0.382842	1	8.35e-11	ENSMUSG00000035890	0.257311	1	TRUE	0.0197963	no	ENSMUSG00000035890	0.20098	1	TRUE	0.0858672	yes
Ralgapa1	ENSMUSG00000021027	protein_coding	Ral GTPase activating protein, alpha subunit 1 [Source:MGI Symbol;Acc:MGI:1931050]	-0.34312	0	4.75e-09	ENSMUSG00000021027	-0.274227	0	TRUE	0.0143589	no	ENSMUSG00000021027	-0.22612	0	TRUE	0.0858583	yes
AI837181	ENSMUSG00000047423	protein_coding	expressed sequence AI837181 [Source:MGI Symbol;Acc:MGI:2147598]	0.382029	1	1.49e-07	ENSMUSG00000047423	0.243246	1	TRUE	0.0474849	no	ENSMUSG00000047423	0.196288	1	TRUE	0.0845027	yes
Klc2	ENSMUSG00000024862	protein_coding	kinesin light chain 2 [Source:MGI Symbol;Acc:MGI:107953]	0.329549	1	1.4e-09	ENSMUSG00000024862	0.26437	1	TRUE	0.0111222	no	ENSMUSG00000024862	0.228607	1	TRUE	0.0843551	yes
Ccdc92	ENSMUSG00000037979	protein_coding	coiled-coil domain containing 92 [Source:MGI Symbol;Acc:MGI:106485]	0.201559	1	0.00595519	ENSMUSG00000037979	0.28044	1	TRUE	0.00959682	no	ENSMUSG00000037979	0.293827	1	TRUE	0.0843549	yes
Ppp5c	ENSMUSG00000003099	protein_coding	protein phosphatase 5, catalytic subunit [Source:MGI Symbol;Acc:MGI:102666]	0.158392	1	0.0174239	ENSMUSG00000003099	0.209206	1	TRUE	0.0236873	no	ENSMUSG00000003099	0.151938	1	TRUE	0.0838102	yes
Ndufa13	ENSMUSG00000036199	protein_coding	NADH:ubiquinone oxidoreductase subunit A13 [Source:MGI Symbol;Acc:MGI:1914434]	0.165339	1	0.0280382	ENSMUSG00000036199	0.288516	1	TRUE	0.00102721	no	ENSMUSG00000036199	0.253707	1	TRUE	0.0835873	yes
Ppp1r12a	ENSMUSG00000019907	protein_coding	protein phosphatase 1, regulatory subunit 12A [Source:MGI Symbol;Acc:MGI:1309528]	-0.270862	0	1.11e-06	ENSMUSG00000019907	-0.221087	0	TRUE	0.00944926	no	ENSMUSG00000019907	-0.150493	0	TRUE	0.0813968	yes
Emc4	ENSMUSG00000027131	protein_coding	ER membrane protein complex subunit 4 [Source:MGI Symbol;Acc:MGI:1915282]	0.244351	1	0.00296371	ENSMUSG00000027131	0.270462	1	TRUE	0.0133057	no	ENSMUSG00000027131	0.23932	1	TRUE	0.0806756	yes
Tubg1	ENSMUSG00000035198	protein_coding	tubulin, gamma 1 [Source:MGI Symbol;Acc:MGI:101834]	0.237599	1	0.00261606	ENSMUSG00000035198	0.219398	1	TRUE	0.0459427	no	ENSMUSG00000035198	0.20998	1	TRUE	0.0792377	yes
Atp6v0d1	ENSMUSG00000013160	protein_coding	ATPase, H+ transporting, lysosomal V0 subunit D1 [Source:MGI Symbol;Acc:MGI:1201778]	0.166314	1	0.00216914	ENSMUSG00000013160	0.193516	1	TRUE	0.0495899	no	ENSMUSG00000013160	0.152875	1	TRUE	0.0786018	yes
Pcgf3	ENSMUSG00000033623	protein_coding	polycomb group ring finger 3 [Source:MGI Symbol;Acc:MGI:1916837]	-0.159047	0	0.0109868	ENSMUSG00000033623	-0.209012	0	TRUE	0.031361	no	ENSMUSG00000033623	-0.200877	0	TRUE	0.0785245	yes
Slitrk4	ENSMUSG00000046699	protein_coding	SLIT and NTRK-like family, member 4 [Source:MGI Symbol;Acc:MGI:2442509]	-0.417468	0	2.52e-06	ENSMUSG00000046699	-0.436277	0	TRUE	2.1058e-06	no	ENSMUSG00000046699	-0.23892	0	TRUE	0.0781732	yes
B3gat3	ENSMUSG00000071649	protein_coding	beta-1,3-glucuronyltransferase 3 (glucuronosyltransferase I) [Source:MGI Symbol;Acc:MGI:1919977]	0.391876	1	7.73e-09	ENSMUSG00000071649	0.271358	1	TRUE	0.00800186	no	ENSMUSG00000071649	0.219867	1	TRUE	0.0770307	yes
Zfp397	ENSMUSG00000024276	protein_coding	zinc finger protein 397 [Source:MGI Symbol;Acc:MGI:1916506]	-0.465452	0	5.33e-07	ENSMUSG00000024276	-0.316863	0	TRUE	0.0410897	no	ENSMUSG00000024276	-0.214495	0	TRUE	0.0763533	yes
Pcmt1	ENSMUSG00000019795	protein_coding	protein-L-isoaspartate (D-aspartate) O-methyltransferase 1 [Source:MGI Symbol;Acc:MGI:97502]	0.217141	1	0.00012558	ENSMUSG00000019795	0.24854	1	TRUE	0.00208718	no	ENSMUSG00000019795	0.202141	1	TRUE	0.0762865	yes
Zfp644	ENSMUSG00000049606	protein_coding	zinc finger protein 644 [Source:MGI Symbol;Acc:MGI:1277212]	-0.301652	0	2.5e-06	ENSMUSG00000049606	-0.283744	0	TRUE	0.0480316	no	ENSMUSG00000049606	-0.174428	0	TRUE	0.0758914	yes
Rgs6	ENSMUSG00000021219	protein_coding	regulator of G-protein signaling 6 [Source:MGI Symbol;Acc:MGI:1354730]	0.235133	1	0.0118596	ENSMUSG00000021219	0.268988	1	TRUE	0.0221443	no	ENSMUSG00000021219	0.339549	1	TRUE	0.0758914	yes
Cd46	ENSMUSG00000016493	protein_coding	CD46 antigen, complement regulatory protein [Source:MGI Symbol;Acc:MGI:1203290]	-0.477221	0	0.00543458	ENSMUSG00000016493	-0.493502	0	TRUE	0.0281241	no	ENSMUSG00000016493	-0.433572	0	TRUE	0.0756022	yes
Atp6v1b2	ENSMUSG00000006273	protein_coding	ATPase, H+ transporting, lysosomal V1 subunit B2 [Source:MGI Symbol;Acc:MGI:109618]	0.316981	1	2.14e-06	ENSMUSG00000006273	0.214259	1	TRUE	0.019948	no	ENSMUSG00000006273	0.182049	1	TRUE	0.0753236	yes
Ak1	ENSMUSG00000026817	protein_coding	adenylate kinase 1 [Source:MGI Symbol;Acc:MGI:87977]	0.218307	1	0.0150277	ENSMUSG00000026817	0.239565	1	TRUE	0.0211964	no	ENSMUSG00000026817	0.241475	1	TRUE	0.0741863	yes
Sap30l	ENSMUSG00000020519	protein_coding	SAP30-like [Source:MGI Symbol;Acc:MGI:1354709]	0.489069	1	6.74e-07	ENSMUSG00000020519	0.232972	1	TRUE	0.0346631	no	ENSMUSG00000020519	0.248504	1	TRUE	0.0739392	yes
Cend1	ENSMUSG00000060240	protein_coding	cell cycle exit and neuronal differentiation 1 [Source:MGI Symbol;Acc:MGI:1929898]	0.201948	1	0.0126701	ENSMUSG00000060240	0.268985	1	TRUE	0.0027883	no	ENSMUSG00000060240	0.26266	1	TRUE	0.0739392	yes
Tmem160	ENSMUSG00000019158	protein_coding	transmembrane protein 160 [Source:MGI Symbol;Acc:MGI:1916344]	0.296364	1	0.000209213	ENSMUSG00000019158	0.347212	1	TRUE	0.00439199	no	ENSMUSG00000019158	0.262444	1	TRUE	0.0735365	yes
Snap25	ENSMUSG00000027273	protein_coding	synaptosomal-associated protein 25 [Source:MGI Symbol;Acc:MGI:98331]	0.348381	1	3.06e-08	ENSMUSG00000027273	0.27175	1	TRUE	0.00532793	no	ENSMUSG00000027273	0.248257	1	TRUE	0.0734961	yes
Ndufv2	ENSMUSG00000024099	protein_coding	NADH:ubiquinone oxidoreductase core subunit V2 [Source:MGI Symbol;Acc:MGI:1920150]	0.210154	1	0.000436381	ENSMUSG00000024099	0.240631	1	TRUE	0.00378303	no	ENSMUSG00000024099	0.265349	1	TRUE	0.0733976	yes
Sdc4	ENSMUSG00000017009	protein_coding	syndecan 4 [Source:MGI Symbol;Acc:MGI:1349164]	1.01682	1	1.19e-31	ENSMUSG00000017009	0.569339	1	TRUE	9.18375e-07	no	ENSMUSG00000017009	0.265313	1	TRUE	0.0726097	yes
Oaz2	ENSMUSG00000040652	protein_coding	ornithine decarboxylase antizyme 2 [Source:MGI Symbol;Acc:MGI:109492]	0.21118	1	0.000313895	ENSMUSG00000040652	0.194654	1	TRUE	0.0262695	no	ENSMUSG00000040652	0.139255	1	TRUE	0.0725944	yes
Dmd	ENSMUSG00000045103	protein_coding	dystrophin, muscular dystrophy [Source:MGI Symbol;Acc:MGI:94909]	-0.545356	0	9.64e-09	ENSMUSG00000045103	-0.320599	0	TRUE	0.0480314	no	ENSMUSG00000045103	-0.319493	0	TRUE	0.0723688	yes
Zfyve16	ENSMUSG00000021706	protein_coding	zinc finger, FYVE domain containing 16 [Source:MGI Symbol;Acc:MGI:2145181]	-0.537324	0	2.41e-11	ENSMUSG00000021706	-0.358275	0	TRUE	0.000383338	no	ENSMUSG00000021706	-0.200227	0	TRUE	0.0719909	yes
Srrm4os	ENSMUSG00000086219	antisense	serine/arginine repetitive matrix 4, opposite strand [Source:MGI Symbol;Acc:MGI:1924048]	-0.942706	0	0.000179921	ENSMUSG00000086219	-0.751316	0	TRUE	0.00899013	no	ENSMUSG00000086219	-0.635071	0	TRUE	0.0716744	yes
Cdh6	ENSMUSG00000039385	protein_coding	cadherin 6 [Source:MGI Symbol;Acc:MGI:107435]	-0.191703	0	0.0372565	ENSMUSG00000039385	-0.332765	0	TRUE	0.0286713	no	ENSMUSG00000039385	-0.220321	0	TRUE	0.0715335	yes
Otub1	ENSMUSG00000024767	protein_coding	OTU domain, ubiquitin aldehyde binding 1 [Source:MGI Symbol;Acc:MGI:2147616]	0.323891	1	1.22e-06	ENSMUSG00000024767	0.294985	1	TRUE	3.92024e-05	no	ENSMUSG00000024767	0.227958	1	TRUE	0.07149	yes
Dcc	ENSMUSG00000060534	protein_coding	deleted in colorectal carcinoma [Source:MGI Symbol;Acc:MGI:94869]	-0.625929	0	1.15e-07	ENSMUSG00000060534	-0.691396	0	TRUE	0.0118006	no	ENSMUSG00000060534	-0.536733	0	TRUE	0.0705433	yes
Cbarp	ENSMUSG00000035640	protein_coding	calcium channel, voltage-dependent, beta subunit associated regulatory protein [Source:MGI Symbol;Acc:MGI:1354170]	0.45181	1	1.9e-19	ENSMUSG00000035640	0.210822	1	TRUE	0.0444525	no	ENSMUSG00000035640	0.189675	1	TRUE	0.0704151	yes
Tmem91	ENSMUSG00000061702	protein_coding	transmembrane protein 91 [Source:MGI Symbol;Acc:MGI:2443589]	0.289357	1	8.38e-06	ENSMUSG00000061702	0.262752	1	TRUE	0.0480314	no	ENSMUSG00000061702	0.203994	1	TRUE	0.0699456	yes
Npas1	ENSMUSG00000001988	protein_coding	neuronal PAS domain protein 1 [Source:MGI Symbol;Acc:MGI:109205]	0.53882	1	3.32e-05	ENSMUSG00000001988	0.430182	1	TRUE	0.00585663	no	ENSMUSG00000001988	0.352845	1	TRUE	0.0699045	yes
Hook1	ENSMUSG00000028572	protein_coding	hook microtubule tethering protein 1 [Source:MGI Symbol;Acc:MGI:1925213]	-0.17404	0	0.0275559	ENSMUSG00000028572	-0.250497	0	TRUE	0.0475941	no	ENSMUSG00000028572	-0.215312	0	TRUE	0.0687188	yes
Rfx7	ENSMUSG00000037674	protein_coding	regulatory factor X, 7 [Source:MGI Symbol;Acc:MGI:2442675]	-0.3589	0	2.17e-08	ENSMUSG00000037674	-0.248578	0	TRUE	0.0153982	no	ENSMUSG00000037674	-0.202053	0	TRUE	0.0683041	yes
Uba6	ENSMUSG00000035898	protein_coding	ubiquitin-like modifier activating enzyme 6 [Source:MGI Symbol;Acc:MGI:1913894]	-0.709582	0	2.33e-13	ENSMUSG00000035898	-0.369873	0	TRUE	0.00688345	no	ENSMUSG00000035898	-0.208959	0	TRUE	0.0677743	yes
Coq10a	ENSMUSG00000039914	protein_coding	coenzyme Q10A [Source:MGI Symbol;Acc:MGI:2684847]	0.339828	1	0.00012161	ENSMUSG00000039914	0.255065	1	TRUE	0.0159491	no	ENSMUSG00000039914	0.223736	1	TRUE	0.0671388	yes
Sirt3	ENSMUSG00000025486	protein_coding	sirtuin 3 [Source:MGI Symbol;Acc:MGI:1927665]	0.175058	1	0.0442755	ENSMUSG00000025486	0.210135	1	TRUE	0.0463526	no	ENSMUSG00000025486	0.203451	1	TRUE	0.0669758	yes
Aldoc	ENSMUSG00000017390	protein_coding	aldolase C, fructose-bisphosphate [Source:MGI Symbol;Acc:MGI:101863]	0.633607	1	1.4e-60	ENSMUSG00000017390	0.291546	1	TRUE	5.218e-06	no	ENSMUSG00000017390	0.203088	1	TRUE	0.0650106	yes
Hdac3	ENSMUSG00000024454	protein_coding	histone deacetylase 3 [Source:MGI Symbol;Acc:MGI:1343091]	0.218384	1	9.92e-05	ENSMUSG00000024454	0.214434	1	TRUE	0.0403989	no	ENSMUSG00000024454	0.183475	1	TRUE	0.0644943	yes
Sorbs2	ENSMUSG00000031626	protein_coding	sorbin and SH3 domain containing 2 [Source:MGI Symbol;Acc:MGI:1924574]	-0.287578	0	4.36e-05	ENSMUSG00000031626	-0.234769	0	TRUE	0.00557444	no	ENSMUSG00000031626	-0.198411	0	TRUE	0.0643556	yes
Il17rd	ENSMUSG00000040717	protein_coding	interleukin 17 receptor D [Source:MGI Symbol;Acc:MGI:2159727]	-0.391628	0	0.000259484	ENSMUSG00000040717	-0.424383	0	TRUE	0.000585942	no	ENSMUSG00000040717	-0.389405	0	TRUE	0.0642621	yes
Adgrl4	ENSMUSG00000039167	protein_coding	adhesion G protein-coupled receptor L4 [Source:MGI Symbol;Acc:MGI:2655562]	-0.464548	0	0.00220414	ENSMUSG00000039167	-0.467574	0	TRUE	0.0175111	no	ENSMUSG00000039167	-0.357593	0	TRUE	0.0642621	yes
Ndufv1	ENSMUSG00000037916	protein_coding	NADH:ubiquinone oxidoreductase core subunit V1 [Source:MGI Symbol;Acc:MGI:107851]	0.268556	1	3.19e-06	ENSMUSG00000037916	0.205605	1	TRUE	0.0250654	no	ENSMUSG00000037916	0.187514	1	TRUE	0.0631784	yes
Scn1b	ENSMUSG00000019194	protein_coding	sodium channel, voltage-gated, type I, beta [Source:MGI Symbol;Acc:MGI:98247]	0.39113	1	5.27e-05	ENSMUSG00000019194	0.397878	1	TRUE	0.00011732	no	ENSMUSG00000019194	0.408954	1	TRUE	0.0631784	yes
Pgbd5	ENSMUSG00000050751	protein_coding	piggyBac transposable element derived 5 [Source:MGI Symbol;Acc:MGI:2429955]	0.229473	1	0.00562889	ENSMUSG00000050751	0.265113	1	TRUE	0.0141141	no	ENSMUSG00000050751	0.224245	1	TRUE	0.0631784	yes
2410021H03Rik	ENSMUSG00000100572	antisense	RIKEN cDNA 2410021H03 gene [Source:MGI Symbol;Acc:MGI:1917000]	-1.12632	0	5.33e-05	ENSMUSG00000100572	-0.878968	0	TRUE	0.0145464	no	ENSMUSG00000100572	-0.681756	0	TRUE	0.0621465	yes
Thy1	ENSMUSG00000032011	protein_coding	thymus cell antigen 1, theta [Source:MGI Symbol;Acc:MGI:98747]	0.251602	1	0.0182525	ENSMUSG00000032011	0.36708	1	TRUE	0.00141015	no	ENSMUSG00000032011	0.355224	1	TRUE	0.0615734	yes
Megf6	ENSMUSG00000057751	protein_coding	multiple EGF-like-domains 6 [Source:MGI Symbol;Acc:MGI:1919351]	-0.265959	0	0.0371739	ENSMUSG00000057751	-0.333142	0	TRUE	0.047955	no	ENSMUSG00000057751	-0.369915	0	TRUE	0.0610145	yes
Tpgs1	ENSMUSG00000020308	protein_coding	tubulin polyglutamylase complex subunit 1 [Source:MGI Symbol;Acc:MGI:106618]	0.311154	1	7.92e-05	ENSMUSG00000020308	0.326701	1	TRUE	0.0274839	no	ENSMUSG00000020308	0.253447	1	TRUE	0.0608611	yes
Pnck	ENSMUSG00000002012	protein_coding	pregnancy upregulated non-ubiquitously expressed CaM kinase [Source:MGI Symbol;Acc:MGI:1347357]	0.144094	1	0.0133795	ENSMUSG00000002012	0.259501	1	TRUE	0.0480314	no	ENSMUSG00000002012	0.186942	1	TRUE	0.0606113	yes
Th	ENSMUSG00000000214	protein_coding	tyrosine hydroxylase [Source:MGI Symbol;Acc:MGI:98735]	1.01227	1	0.00962767	ENSMUSG00000000214	0.866689	1	TRUE	0.0453877	no	ENSMUSG00000000214	0.82334	1	TRUE	0.0601957	yes
Ash1l	ENSMUSG00000028053	protein_coding	ASH1 like histone lysine methyltransferase [Source:MGI Symbol;Acc:MGI:2183158]	-0.134245	0	0.0429657	ENSMUSG00000028053	-0.315954	0	TRUE	0.00548233	no	ENSMUSG00000028053	-0.245619	0	TRUE	0.0596625	yes
Nrcam	ENSMUSG00000020598	protein_coding	neuronal cell adhesion molecule [Source:MGI Symbol;Acc:MGI:104750]	-0.233192	0	3.96e-07	ENSMUSG00000020598	-0.213987	0	TRUE	0.0346802	no	ENSMUSG00000020598	-0.202419	0	TRUE	0.0588871	yes
Ctsb	ENSMUSG00000021939	protein_coding	cathepsin B [Source:MGI Symbol;Acc:MGI:88561]	0.108364	1	0.0386212	ENSMUSG00000021939	0.161569	1	TRUE	0.0245937	no	ENSMUSG00000021939	0.172996	1	TRUE	0.0587375	yes
Tnpo1	ENSMUSG00000009470	protein_coding	transportin 1 [Source:MGI Symbol;Acc:MGI:2681523]	-0.150429	0	0.0365082	ENSMUSG00000009470	-0.288809	0	TRUE	0.021874	no	ENSMUSG00000009470	-0.204538	0	TRUE	0.0586144	yes
Mex3a	ENSMUSG00000074480	protein_coding	mex3 RNA binding family member A [Source:MGI Symbol;Acc:MGI:1919890]	-0.294568	0	0.0285563	ENSMUSG00000074480	-0.43273	0	TRUE	0.0115492	no	ENSMUSG00000074480	-0.359668	0	TRUE	0.0581715	yes
Ctnna3	ENSMUSG00000060843	protein_coding	catenin (cadherin associated protein), alpha 3 [Source:MGI Symbol;Acc:MGI:2661445]	-1.92123	0	2.77e-41	ENSMUSG00000060843	-0.504781	0	TRUE	0.00983634	no	ENSMUSG00000060843	-0.58677	0	TRUE	0.0581059	yes
Klhdc3	ENSMUSG00000063576	protein_coding	kelch domain containing 3 [Source:MGI Symbol;Acc:MGI:2651568]	0.381947	1	1.25e-11	ENSMUSG00000063576	0.263472	1	TRUE	0.00105936	no	ENSMUSG00000063576	0.167478	1	TRUE	0.0581059	yes
Atp6v1d	ENSMUSG00000021114	protein_coding	ATPase, H+ transporting, lysosomal V1 subunit D [Source:MGI Symbol;Acc:MGI:1921084]	0.213447	1	0.00221732	ENSMUSG00000021114	0.252884	1	TRUE	0.0336961	no	ENSMUSG00000021114	0.234997	1	TRUE	0.0581059	yes
Kat6a	ENSMUSG00000031540	protein_coding	K(lysine) acetyltransferase 6A [Source:MGI Symbol;Acc:MGI:2442415]	-0.161391	0	0.00164441	ENSMUSG00000031540	-0.274557	0	TRUE	0.0282429	no	ENSMUSG00000031540	-0.290514	0	TRUE	0.0575859	yes
Pqbp1	ENSMUSG00000031157	protein_coding	polyglutamine binding protein 1 [Source:MGI Symbol;Acc:MGI:1859638]	0.292365	1	4.13e-05	ENSMUSG00000031157	0.272101	1	TRUE	0.0463526	no	ENSMUSG00000031157	0.222667	1	TRUE	0.0571095	yes
F8a	ENSMUSG00000078317	protein_coding	factor 8-associated gene A [Source:MGI Symbol;Acc:MGI:95474]	0.28152	1	0.00861896	ENSMUSG00000078317	0.286314	1	TRUE	0.0486693	no	ENSMUSG00000078317	0.273707	1	TRUE	0.0570404	yes
Nrip2	ENSMUSG00000001520	protein_coding	nuclear receptor interacting protein 2 [Source:MGI Symbol;Acc:MGI:1891884]	0.424059	1	0.00100755	ENSMUSG00000001520	0.375444	1	TRUE	0.0492256	no	ENSMUSG00000001520	0.31508	1	TRUE	0.0564575	yes
Ppip5k2	ENSMUSG00000040648	protein_coding	diphosphoinositol pentakisphosphate kinase 2 [Source:MGI Symbol;Acc:MGI:2142810]	-0.157302	0	0.0347832	ENSMUSG00000040648	-0.215658	0	TRUE	0.0247189	no	ENSMUSG00000040648	-0.202316	0	TRUE	0.0562503	yes
Azin2	ENSMUSG00000028789	protein_coding	antizyme inhibitor 2 [Source:MGI Symbol;Acc:MGI:2442093]	0.302765	1	0.00398248	ENSMUSG00000028789	0.293514	1	TRUE	0.0346802	no	ENSMUSG00000028789	0.269251	1	TRUE	0.0555506	yes
Obscn	ENSMUSG00000061462	protein_coding	obscurin, cytoskeletal calmodulin and titin-interacting RhoGEF [Source:MGI Symbol;Acc:MGI:2681862]	-0.705771	0	0.00349134	ENSMUSG00000061462	-0.795886	0	TRUE	0.00115614	no	ENSMUSG00000061462	-0.627056	0	TRUE	0.055152	yes
Ep400	ENSMUSG00000029505	protein_coding	E1A binding protein p400 [Source:MGI Symbol;Acc:MGI:1276124]	-0.178378	0	0.00284507	ENSMUSG00000029505	-0.239839	0	TRUE	0.0356305	no	ENSMUSG00000029505	-0.220881	0	TRUE	0.0550428	yes
Tnrc18	ENSMUSG00000039477	protein_coding	trinucleotide repeat containing 18 [Source:MGI Symbol;Acc:MGI:3648294]	-0.152363	0	0.0255274	ENSMUSG00000039477	-0.275921	0	TRUE	7.60138e-05	no	ENSMUSG00000039477	-0.295676	0	TRUE	0.0543921	yes
Sdhd	ENSMUSG00000000171	protein_coding	succinate dehydrogenase complex, subunit D, integral membrane protein [Source:MGI Symbol;Acc:MGI:1914175]	0.17495	1	0.00127533	ENSMUSG00000000171	0.195965	1	TRUE	0.0339554	no	ENSMUSG00000000171	0.155474	1	TRUE	0.0543288	yes
Utp20	ENSMUSG00000004356	protein_coding	UTP20 small subunit processome component [Source:MGI Symbol;Acc:MGI:1917933]	-0.343507	0	0.000279407	ENSMUSG00000004356	-0.236319	0	TRUE	0.0359437	no	ENSMUSG00000004356	-0.22895	0	TRUE	0.0541829	yes
Adgrl3	ENSMUSG00000037605	protein_coding	adhesion G protein-coupled receptor L3 [Source:MGI Symbol;Acc:MGI:2441950]	-0.269373	0	7.14e-06	ENSMUSG00000037605	-0.318597	0	TRUE	0.00893462	no	ENSMUSG00000037605	-0.319682	0	TRUE	0.0538697	yes
Chga	ENSMUSG00000021194	protein_coding	chromogranin A [Source:MGI Symbol;Acc:MGI:88394]	0.294558	1	3.68e-07	ENSMUSG00000021194	0.300934	1	TRUE	0.00105936	no	ENSMUSG00000021194	0.276066	1	TRUE	0.0532274	yes
Tcea2	ENSMUSG00000059540	protein_coding	transcription elongation factor A (SII), 2 [Source:MGI Symbol;Acc:MGI:107368]	0.64244	1	2.18e-13	ENSMUSG00000059540	0.31478	1	TRUE	0.0445014	no	ENSMUSG00000059540	0.264068	1	TRUE	0.0529502	yes
Htra1	ENSMUSG00000006205	protein_coding	HtrA serine peptidase 1 [Source:MGI Symbol;Acc:MGI:1929076]	1.26524	1	4.85e-58	ENSMUSG00000006205	0.430689	1	TRUE	0.000227265	no	ENSMUSG00000006205	0.304136	1	TRUE	0.0517939	yes
Tbc1d7	ENSMUSG00000021368	protein_coding	TBC1 domain family, member 7 [Source:MGI Symbol;Acc:MGI:1914296]	0.265711	1	0.0354754	ENSMUSG00000021368	0.348155	1	TRUE	0.0254426	no	ENSMUSG00000021368	0.344315	1	TRUE	0.0516131	yes
4930447C04Rik	ENSMUSG00000021098	protein_coding	RIKEN cDNA 4930447C04 gene [Source:MGI Symbol;Acc:MGI:1923051]	-0.700657	0	0.000134014	ENSMUSG00000021098	-0.536703	0	TRUE	0.0183702	no	ENSMUSG00000021098	-0.599555	0	TRUE	0.051567	yes
Syngr3	ENSMUSG00000007021	protein_coding	synaptogyrin 3 [Source:MGI Symbol;Acc:MGI:1341881]	0.153387	1	0.0160499	ENSMUSG00000007021	0.27189	1	TRUE	0.0200601	no	ENSMUSG00000007021	0.195178	1	TRUE	0.0506739	yes
Nwd2	ENSMUSG00000090061	protein_coding	NACHT and WD repeat domain containing 2 [Source:MGI Symbol;Acc:MGI:1920464]	-0.236636	0	0.012947	ENSMUSG00000090061	-0.366374	0	TRUE	0.0097584	no	ENSMUSG00000090061	-0.340399	0	TRUE	0.0503167	yes
Arl6ip4	ENSMUSG00000029404	protein_coding	ADP-ribosylation factor-like 6 interacting protein 4 [Source:MGI Symbol;Acc:MGI:1929500]	0.336459	1	1.54e-05	ENSMUSG00000029404	0.27264	1	TRUE	0.0171504	no	ENSMUSG00000029404	0.232099	1	TRUE	0.0503167	yes
