# Supplementary material for: PRMT inhibitor promotes SMN2 exon 7 inclusion and synergizes with nusinersen to rescue SMA mice
Source: EMBO Mol Med. 2023 Sep 19;15(11):e17683. doi: 10.15252/emmm.202317683 (PMC10630883; doi:10.15252/emmm.202317683)
Supplement: Supplementary file 8 — Dataset EV3 [file EMMM-15-e17683-s008.xlsx]

## Sheet: Sheet 1
Dataset EV3 - combination treatment off target transcripts - transcripts intact in SMA mice but affected by the combination treatment
COMBINATION OFF TARGETS (160)	gene_id	gene_biotype	gene_description	log2FoldChange	padj
Gria2	ENSMUSG00000033981	protein_coding	glutamate receptor, ionotropic, AMPA2 (alpha 2) [Source:MGI Symbol;Acc:MGI:95809]	-0.279909	9.20537e-09
Apln	ENSMUSG00000037010	protein_coding	apelin [Source:MGI Symbol;Acc:MGI:1353624]	0.655812	4.58513e-07
Pdzd2	ENSMUSG00000022197	protein_coding	PDZ domain containing 2 [Source:MGI Symbol;Acc:MGI:1922394]	-0.438602	1.24929e-05
Pkd1	ENSMUSG00000032855	protein_coding	polycystin 1, transient receptor poteintial channel interacting [Source:MGI Symbol;Acc:MGI:97603]	-0.247435	5.34577e-05
Hoxd8	ENSMUSG00000027102	protein_coding	homeobox D8 [Source:MGI Symbol;Acc:MGI:96209]	0.388324	5.6113e-05
Usp24	ENSMUSG00000028514	protein_coding	ubiquitin specific peptidase 24 [Source:MGI Symbol;Acc:MGI:1919936]	-0.23012	5.74824e-05
Insr	ENSMUSG00000005534	protein_coding	insulin receptor [Source:MGI Symbol;Acc:MGI:96575]	-0.28796	7.84165e-05
Szt2	ENSMUSG00000033253	protein_coding	seizure threshold 2 [Source:MGI Symbol;Acc:MGI:3033336]	-0.276858	8.04847e-05
Baz2b	ENSMUSG00000026987	protein_coding	bromodomain adjacent to zinc finger domain, 2B [Source:MGI Symbol;Acc:MGI:2442782]	-0.335002	0.000130958
Dcx	ENSMUSG00000031285	protein_coding	doublecortin [Source:MGI Symbol;Acc:MGI:1277171]	-0.628873	0.000387463
Nos1	ENSMUSG00000029361	protein_coding	nitric oxide synthase 1, neuronal [Source:MGI Symbol;Acc:MGI:97360]	-0.377589	0.000414551
Tenm3	ENSMUSG00000031561	protein_coding	teneurin transmembrane protein 3 [Source:MGI Symbol;Acc:MGI:1345183]	-0.574368	0.000414551
Plcb1	ENSMUSG00000051177	protein_coding	phospholipase C, beta 1 [Source:MGI Symbol;Acc:MGI:97613]	-0.263471	0.00054458
Plxnb1	ENSMUSG00000053646	protein_coding	plexin B1 [Source:MGI Symbol;Acc:MGI:2154238]	-0.242505	0.000779775
Samd8	ENSMUSG00000021770	protein_coding	sterile alpha motif domain containing 8 [Source:MGI Symbol;Acc:MGI:1914880]	-0.237407	0.000956198
D030047H15Rik	ENSMUSG00000085886	antisense	RIKEN cDNA D030047H15 gene [Source:MGI Symbol;Acc:MGI:3698136]	-0.4926	0.000956198
Eml5	ENSMUSG00000051166	protein_coding	echinoderm microtubule associated protein like 5 [Source:MGI Symbol;Acc:MGI:2442513]	-0.251988	0.00168012
Trrap	ENSMUSG00000045482	protein_coding	transformation/transcription domain-associated protein [Source:MGI Symbol;Acc:MGI:2153272]	-0.269807	0.00220204
Zfp652	ENSMUSG00000075595	protein_coding	zinc finger protein 652 [Source:MGI Symbol;Acc:MGI:2442221]	-0.279407	0.00222303
Trio	ENSMUSG00000022263	protein_coding	triple functional domain (PTPRF interacting) [Source:MGI Symbol;Acc:MGI:1927230]	-0.186299	0.00225455
Tshz2	ENSMUSG00000047907	protein_coding	teashirt zinc finger family member 2 [Source:MGI Symbol;Acc:MGI:2153084]	-0.358147	0.0023095
Fat4	ENSMUSG00000046743	protein_coding	FAT atypical cadherin 4 [Source:MGI Symbol;Acc:MGI:3045256]	-0.554655	0.00256809
Mib1	ENSMUSG00000024294	protein_coding	mindbomb E3 ubiquitin protein ligase 1 [Source:MGI Symbol;Acc:MGI:2443157]	-0.217597	0.00260358
Sdk2	ENSMUSG00000041592	protein_coding	sidekick cell adhesion molecule 2 [Source:MGI Symbol;Acc:MGI:2443847]	-0.355239	0.00261664
Dync1h1	ENSMUSG00000018707	protein_coding	dynein cytoplasmic 1 heavy chain 1 [Source:MGI Symbol;Acc:MGI:103147]	-0.23309	0.00279976
Ppp1r9a	ENSMUSG00000032827	protein_coding	protein phosphatase 1, regulatory subunit 9A [Source:MGI Symbol;Acc:MGI:2442401]	-0.231962	0.00330696
Ar	ENSMUSG00000046532	protein_coding	androgen receptor [Source:MGI Symbol;Acc:MGI:88064]	0.710738	0.00431364
Dbp	ENSMUSG00000059824	protein_coding	D site albumin promoter binding protein [Source:MGI Symbol;Acc:MGI:94866]	0.461723	0.00447815
Grin2b	ENSMUSG00000030209	protein_coding	glutamate receptor, ionotropic, NMDA2B (epsilon 2) [Source:MGI Symbol;Acc:MGI:95821]	-0.428981	0.00494587
Tulp4	ENSMUSG00000034377	protein_coding	tubby like protein 4 [Source:MGI Symbol;Acc:MGI:1916092]	-0.197035	0.00505478
Sbf2	ENSMUSG00000038371	protein_coding	SET binding factor 2 [Source:MGI Symbol;Acc:MGI:1921831]	-0.306215	0.00535412
Ank2	ENSMUSG00000032826	protein_coding	ankyrin 2, brain [Source:MGI Symbol;Acc:MGI:88025]	-0.251364	0.00565536
Htt	ENSMUSG00000029104	protein_coding	huntingtin [Source:MGI Symbol;Acc:MGI:96067]	-0.219267	0.00589521
Ankrd11	ENSMUSG00000035569	protein_coding	ankyrin repeat domain 11 [Source:MGI Symbol;Acc:MGI:1924337]	-0.170207	0.00589521
Flnb	ENSMUSG00000025278	protein_coding	filamin, beta [Source:MGI Symbol;Acc:MGI:2446089]	-0.252039	0.00601507
Cacna1d	ENSMUSG00000015968	protein_coding	calcium channel, voltage-dependent, L type, alpha 1D subunit [Source:MGI Symbol;Acc:MGI:88293]	-0.30379	0.00621855
Gsta4	ENSMUSG00000032348	protein_coding	glutathione S-transferase, alpha 4 [Source:MGI Symbol;Acc:MGI:1309515]	0.353029	0.0066935
Gm47134	ENSMUSG00000111143	lincRNA	predicted gene, 47134 [Source:MGI Symbol;Acc:MGI:6095890]	-2.70881	0.00672595
Polr2a	ENSMUSG00000005198	protein_coding	polymerase (RNA) II (DNA directed) polypeptide A [Source:MGI Symbol;Acc:MGI:98086]	-0.255117	0.00713958
Hist1h2bc	ENSMUSG00000018102	protein_coding	histone cluster 1, H2bc [Source:MGI Symbol;Acc:MGI:1915274]	0.731042	0.00783591
Dicer1	ENSMUSG00000041415	protein_coding	dicer 1, ribonuclease type III [Source:MGI Symbol;Acc:MGI:2177178]	-0.176575	0.00812457
mt-Atp6	ENSMUSG00000064357	protein_coding	mitochondrially encoded ATP synthase 6 [Source:MGI Symbol;Acc:MGI:99927]	0.359552	0.00866776
Pdgfra	ENSMUSG00000029231	protein_coding	platelet derived growth factor receptor, alpha polypeptide [Source:MGI Symbol;Acc:MGI:97530]	-0.23668	0.00882148
Gpr162	ENSMUSG00000038390	protein_coding	G protein-coupled receptor 162 [Source:MGI Symbol;Acc:MGI:1315214]	0.189466	0.0095879
Prg3	ENSMUSG00000027072	protein_coding	proteoglycan 3 [Source:MGI Symbol;Acc:MGI:1858200]	4.99501	0.009737
Hoxaas3	ENSMUSG00000085696	antisense	Hoxa cluster antisense RNA 3 [Source:MGI Symbol;Acc:MGI:1919878]	-0.691439	0.0102177
Vps13d	ENSMUSG00000020220	protein_coding	vacuolar protein sorting 13D [Source:MGI Symbol;Acc:MGI:2448530]	-0.282407	0.0107254
Mrpl38	ENSMUSG00000020775	protein_coding	mitochondrial ribosomal protein L38 [Source:MGI Symbol;Acc:MGI:1926269]	0.285661	0.0109313
Srxn1	ENSMUSG00000032802	protein_coding	sulfiredoxin 1 homolog (S. cerevisiae) [Source:MGI Symbol;Acc:MGI:104971]	0.282921	0.0111903
Cacna1e	ENSMUSG00000004110	protein_coding	calcium channel, voltage-dependent, R type, alpha 1E subunit [Source:MGI Symbol;Acc:MGI:106217]	-0.290356	0.0117978
Myt1	ENSMUSG00000010505	protein_coding	myelin transcription factor 1 [Source:MGI Symbol;Acc:MGI:1100535]	-0.299816	0.0119738
Chchd10	ENSMUSG00000049422	protein_coding	coiled-coil-helix-coiled-coil-helix domain containing 10 [Source:MGI Symbol;Acc:MGI:2143558]	0.310749	0.0125992
Ttc6	ENSMUSG00000046782	protein_coding	tetratricopeptide repeat domain 6 [Source:MGI Symbol;Acc:MGI:2684915]	-1.20099	0.0128189
Nsd1	ENSMUSG00000021488	protein_coding	nuclear receptor-binding SET-domain protein 1 [Source:MGI Symbol;Acc:MGI:1276545]	-0.207933	0.0136428
Dcaf12l1	ENSMUSG00000045284	protein_coding	DDB1 and CUL4 associated factor 12-like 1 [Source:MGI Symbol;Acc:MGI:2444462]	0.281405	0.0138197
Ramp1	ENSMUSG00000034353	protein_coding	receptor (calcitonin) activity modifying protein 1 [Source:MGI Symbol;Acc:MGI:1858418]	0.289682	0.0146657
Gm765	ENSMUSG00000090667	protein_coding	predicted gene 765 [Source:MGI Symbol;Acc:MGI:2685611]	2.02295	0.0146657
Tmem255a	ENSMUSG00000036502	protein_coding	transmembrane protein 255A [Source:MGI Symbol;Acc:MGI:3045722]	0.253677	0.0154672
Tmem50b	ENSMUSG00000022964	protein_coding	transmembrane protein 50B [Source:MGI Symbol;Acc:MGI:1925225]	0.25678	0.0157007
Cadm2	ENSMUSG00000064115	protein_coding	cell adhesion molecule 2 [Source:MGI Symbol;Acc:MGI:2442722]	-0.216355	0.0158334
Rcor3	ENSMUSG00000037395	protein_coding	REST corepressor 3 [Source:MGI Symbol;Acc:MGI:2441920]	-0.307344	0.0158837
Itm2c	ENSMUSG00000026223	protein_coding	integral membrane protein 2C [Source:MGI Symbol;Acc:MGI:1927594]	0.23824	0.0165656
Pthlh	ENSMUSG00000048776	protein_coding	parathyroid hormone-like peptide [Source:MGI Symbol;Acc:MGI:97800]	0.490269	0.0168311
Ptprt	ENSMUSG00000053141	protein_coding	protein tyrosine phosphatase, receptor type, T [Source:MGI Symbol;Acc:MGI:1321152]	-0.317416	0.0169276
Tbc1d16	ENSMUSG00000039976	protein_coding	TBC1 domain family, member 16 [Source:MGI Symbol;Acc:MGI:2652878]	-0.365072	0.0173953
Hbb-bs	ENSMUSG00000052305	protein_coding	hemoglobin, beta adult s chain [Source:MGI Symbol;Acc:MGI:5474852]	-0.89411	0.0174055
Cdh8	ENSMUSG00000036510	protein_coding	cadherin 8 [Source:MGI Symbol;Acc:MGI:107434]	-0.297281	0.0176341
Hddc3	ENSMUSG00000030532	protein_coding	HD domain containing 3 [Source:MGI Symbol;Acc:MGI:1915945]	0.337439	0.0181311
Gm46123	ENSMUSG00000111443	lincRNA	predicted gene, 46123 [Source:MGI Symbol;Acc:MGI:5825760]	-2.12056	0.0184733
Nhsl1	ENSMUSG00000039835	protein_coding	NHS-like 1 [Source:MGI Symbol;Acc:MGI:106390]	-0.199629	0.0186626
Ear2	ENSMUSG00000072596	protein_coding	eosinophil-associated, ribonuclease A family, member 2 [Source:MGI Symbol;Acc:MGI:108020]	4.49067	0.0189585
Sucla2	ENSMUSG00000022110	protein_coding	succinate-Coenzyme A ligase, ADP-forming, beta subunit [Source:MGI Symbol;Acc:MGI:1306775]	0.215869	0.019446
Srek1	ENSMUSG00000032621	protein_coding	splicing regulatory glutamine/lysine-rich protein 1 [Source:MGI Symbol;Acc:MGI:2145245]	-0.188246	0.0202286
Kif1b	ENSMUSG00000063077	protein_coding	kinesin family member 1B [Source:MGI Symbol;Acc:MGI:108426]	-0.217231	0.0202286
Exoc3l4	ENSMUSG00000021280	protein_coding	exocyst complex component 3-like 4 [Source:MGI Symbol;Acc:MGI:1921363]	1.01701	0.0204653
Wee1	ENSMUSG00000031016	protein_coding	WEE 1 homolog 1 (S. pombe) [Source:MGI Symbol;Acc:MGI:103075]	0.404111	0.0205308
Plxna2	ENSMUSG00000026640	protein_coding	plexin A2 [Source:MGI Symbol;Acc:MGI:107684]	-0.33649	0.0205641
Pla2g5	ENSMUSG00000041193	protein_coding	phospholipase A2, group V [Source:MGI Symbol;Acc:MGI:101899]	1.2868	0.0208297
Fancm	ENSMUSG00000055884	protein_coding	Fanconi anemia, complementation group M [Source:MGI Symbol;Acc:MGI:2442306]	-0.290207	0.0211688
Hsd11b1	ENSMUSG00000016194	protein_coding	hydroxysteroid 11-beta dehydrogenase 1 [Source:MGI Symbol;Acc:MGI:103562]	0.668324	0.0211785
Erbin	ENSMUSG00000021709	protein_coding	Erbb2 interacting protein [Source:MGI Symbol;Acc:MGI:1890169]	-0.251794	0.021252
Dhrs7	ENSMUSG00000021094	protein_coding	dehydrogenase/reductase (SDR family) member 7 [Source:MGI Symbol;Acc:MGI:1913625]	0.300274	0.0214428
Gpr161	ENSMUSG00000040836	protein_coding	G protein-coupled receptor 161 [Source:MGI Symbol;Acc:MGI:2685054]	-0.359179	0.0216523
Itgb8	ENSMUSG00000025321	protein_coding	integrin beta 8 [Source:MGI Symbol;Acc:MGI:1338035]	-0.374804	0.0218797
Hmgn2	ENSMUSG00000003038	protein_coding	high mobility group nucleosomal binding domain 2 [Source:MGI Symbol;Acc:MGI:96136]	1.37512	0.0222272
Necab3	ENSMUSG00000027489	protein_coding	N-terminal EF-hand calcium binding protein 3 [Source:MGI Symbol;Acc:MGI:1861721]	0.42194	0.0235695
Suclg1	ENSMUSG00000052738	protein_coding	succinate-CoA ligase, GDP-forming, alpha subunit [Source:MGI Symbol;Acc:MGI:1927234]	0.268782	0.0235695
Ubr3	ENSMUSG00000044308	protein_coding	ubiquitin protein ligase E3 component n-recognin 3 [Source:MGI Symbol;Acc:MGI:1861100]	-0.135314	0.0241155
Plpp4	ENSMUSG00000070366	protein_coding	phospholipid phosphatase 4 [Source:MGI Symbol;Acc:MGI:2685936]	0.283297	0.0245086
E130308A19Rik	ENSMUSG00000045071	protein_coding	RIKEN cDNA E130308A19 gene [Source:MGI Symbol;Acc:MGI:2442164]	-0.248017	0.0246305
1700037H04Rik	ENSMUSG00000027327	protein_coding	RIKEN cDNA 1700037H04 gene [Source:MGI Symbol;Acc:MGI:1914576]	0.286982	0.0246365
Grik2	ENSMUSG00000056073	protein_coding	glutamate receptor, ionotropic, kainate 2 (beta 2) [Source:MGI Symbol;Acc:MGI:95815]	-0.27225	0.0249615
Idh3a	ENSMUSG00000032279	protein_coding	isocitrate dehydrogenase 3 (NAD+) alpha [Source:MGI Symbol;Acc:MGI:1915084]	0.253741	0.0249879
Egfl6	ENSMUSG00000000402	protein_coding	EGF-like-domain, multiple 6 [Source:MGI Symbol;Acc:MGI:1858599]	0.409643	0.0251468
Draxin	ENSMUSG00000029005	protein_coding	dorsal inhibitory axon guidance protein [Source:MGI Symbol;Acc:MGI:1917683]	-0.579262	0.0256083
Sigmar1	ENSMUSG00000036078	protein_coding	sigma non-opioid intracellular receptor 1 [Source:MGI Symbol;Acc:MGI:1195268]	0.237349	0.0258589
Otof	ENSMUSG00000062372	protein_coding	otoferlin [Source:MGI Symbol;Acc:MGI:1891247]	-0.222886	0.0258589
Arxes2	ENSMUSG00000048040	protein_coding	adipocyte-related X-chromosome expressed sequence 2 [Source:MGI Symbol;Acc:MGI:1924226]	0.214543	0.0268001
Cplane1	ENSMUSG00000039801	protein_coding	ciliogenesis and planar polarity effector 1 [Source:MGI Symbol;Acc:MGI:1920942]	-0.181939	0.0284557
Olfm3	ENSMUSG00000027965	protein_coding	olfactomedin 3 [Source:MGI Symbol;Acc:MGI:2387329]	0.283901	0.0288201
Mrpl4	ENSMUSG00000003299	protein_coding	mitochondrial ribosomal protein L4 [Source:MGI Symbol;Acc:MGI:2137210]	0.238919	0.0290995
Ndufa12	ENSMUSG00000020022	protein_coding	NADH:ubiquinone oxidoreductase subunit A12 [Source:MGI Symbol;Acc:MGI:1913664]	0.607575	0.0292902
Gm26711	ENSMUSG00000097904	lincRNA	predicted gene, 26711 [Source:MGI Symbol;Acc:MGI:5477205]	-0.863938	0.0292902
Gm4969	ENSMUSG00000085601	protein_coding	predicted gene 4969 [Source:MGI Symbol;Acc:MGI:3647482]	-0.743177	0.0293271
Nphp3	ENSMUSG00000032558	protein_coding	nephronophthisis 3 (adolescent) [Source:MGI Symbol;Acc:MGI:1921275]	-0.272716	0.0294201
Snx20	ENSMUSG00000031662	protein_coding	sorting nexin 20 [Source:MGI Symbol;Acc:MGI:1918857]	1.08458	0.0296979
Cmtm7	ENSMUSG00000032436	protein_coding	CKLF-like MARVEL transmembrane domain containing 7 [Source:MGI Symbol;Acc:MGI:2447166]	0.8464	0.0299438
Zkscan2	ENSMUSG00000030757	protein_coding	zinc finger with KRAB and SCAN domains 2 [Source:MGI Symbol;Acc:MGI:2444060]	-0.247125	0.0315289
Aldh1a1	ENSMUSG00000053279	protein_coding	aldehyde dehydrogenase family 1, subfamily A1 [Source:MGI Symbol;Acc:MGI:1353450]	0.595353	0.0315289
C130073E24Rik	ENSMUSG00000110246	lincRNA	RIKEN cDNA C130073E24 gene [Source:MGI Symbol;Acc:MGI:2442759]	-0.807067	0.0315289
Apc2	ENSMUSG00000020135	protein_coding	adenomatosis polyposis coli 2 [Source:MGI Symbol;Acc:MGI:1346052]	-0.253507	0.0324731
Cyc1	ENSMUSG00000022551	protein_coding	cytochrome c-1 [Source:MGI Symbol;Acc:MGI:1913695]	0.22423	0.0333365
Haghl	ENSMUSG00000061046	protein_coding	hydroxyacylglutathione hydrolase-like [Source:MGI Symbol;Acc:MGI:1919877]	0.231391	0.0337192
Pcp4l1	ENSMUSG00000038370	protein_coding	Purkinje cell protein 4-like 1 [Source:MGI Symbol;Acc:MGI:1913675]	0.264414	0.0345917
Cep295	ENSMUSG00000046111	protein_coding	centrosomal protein 295 [Source:MGI Symbol;Acc:MGI:2442521]	-0.220222	0.0348527
Phb2	ENSMUSG00000004264	protein_coding	prohibitin 2 [Source:MGI Symbol;Acc:MGI:102520]	0.188496	0.034853
Igf1r	ENSMUSG00000005533	protein_coding	insulin-like growth factor I receptor [Source:MGI Symbol;Acc:MGI:96433]	-0.240599	0.034853
Sh3bgrl2	ENSMUSG00000032261	protein_coding	SH3 domain binding glutamic acid-rich protein like 2 [Source:MGI Symbol;Acc:MGI:1915350]	0.270673	0.034853
Mypop	ENSMUSG00000048481	protein_coding	Myb-related transcription factor, partner of profilin [Source:MGI Symbol;Acc:MGI:2446472]	0.358845	0.034853
Babam2	ENSMUSG00000052139	protein_coding	BRISC and BRCA1 A complex member 2 [Source:MGI Symbol;Acc:MGI:1333875]	0.286947	0.034853
Setx	ENSMUSG00000043535	protein_coding	senataxin [Source:MGI Symbol;Acc:MGI:2443480]	-0.201669	0.0350674
Ccng1	ENSMUSG00000020326	protein_coding	cyclin G1 [Source:MGI Symbol;Acc:MGI:102890]	0.209478	0.0358994
Trip12	ENSMUSG00000026219	protein_coding	thyroid hormone receptor interactor 12 [Source:MGI Symbol;Acc:MGI:1309481]	-0.155283	0.0359011
Gm26703	ENSMUSG00000097877	antisense	predicted gene, 26703 [Source:MGI Symbol;Acc:MGI:5477197]	-0.574582	0.0361433
Raph1	ENSMUSG00000026014	protein_coding	Ras association (RalGDS/AF-6) and pleckstrin homology domains 1 [Source:MGI Symbol;Acc:MGI:1924550]	-0.272815	0.0362743
Pgp	ENSMUSG00000043445	protein_coding	phosphoglycolate phosphatase [Source:MGI Symbol;Acc:MGI:1914328]	0.254073	0.0367328
Dopey1	ENSMUSG00000034973	protein_coding	dopey family member 1 [Source:MGI Symbol;Acc:MGI:1289294]	-0.21998	0.0369416
Vsx2	ENSMUSG00000021239	protein_coding	visual system homeobox 2 [Source:MGI Symbol;Acc:MGI:88401]	0.930484	0.0371326
Gm43915	ENSMUSG00000108171	antisense	predicted gene, 43915 [Source:MGI Symbol;Acc:MGI:5690307]	-2.12244	0.0395794
Cdh12	ENSMUSG00000040452	protein_coding	cadherin 12 [Source:MGI Symbol;Acc:MGI:109503]	-0.308107	0.0396
Trim67	ENSMUSG00000036913	protein_coding	tripartite motif-containing 67 [Source:MGI Symbol;Acc:MGI:3045323]	-0.49932	0.0400877
Capzb	ENSMUSG00000028745	protein_coding	capping protein (actin filament) muscle Z-line, beta [Source:MGI Symbol;Acc:MGI:104652]	0.167892	0.0409361
Idh3g	ENSMUSG00000002010	protein_coding	isocitrate dehydrogenase 3 (NAD+), gamma [Source:MGI Symbol;Acc:MGI:1099463]	0.206023	0.0412711
Dennd4c	ENSMUSG00000038024	protein_coding	DENN/MADD domain containing 4C [Source:MGI Symbol;Acc:MGI:1914769]	-0.316636	0.0417202
Kif26b	ENSMUSG00000026494	protein_coding	kinesin family member 26B [Source:MGI Symbol;Acc:MGI:2447076]	-0.372887	0.0420099
Cxxc5	ENSMUSG00000046668	protein_coding	CXXC finger 5 [Source:MGI Symbol;Acc:MGI:1914643]	0.200005	0.0420099
Fan1	ENSMUSG00000033458	protein_coding	FANCD2/FANCI-associated nuclease 1 [Source:MGI Symbol;Acc:MGI:3045266]	-0.36343	0.0421186
Hspbp1	ENSMUSG00000063802	protein_coding	HSPA (heat shock 70kDa) binding protein, cytoplasmic cochaperone 1 [Source:MGI Symbol;Acc:MGI:1913495]	0.230704	0.0425437
Tagln3	ENSMUSG00000022658	protein_coding	transgelin 3 [Source:MGI Symbol;Acc:MGI:1926784]	0.285493	0.0425655
Trappc12	ENSMUSG00000020628	protein_coding	trafficking protein particle complex 12 [Source:MGI Symbol;Acc:MGI:2445089]	0.217913	0.0431007
Cdt1	ENSMUSG00000006585	protein_coding	chromatin licensing and DNA replication factor 1 [Source:MGI Symbol;Acc:MGI:1914427]	0.379187	0.0437877
Mtfp1	ENSMUSG00000004748	protein_coding	mitochondrial fission process 1 [Source:MGI Symbol;Acc:MGI:1916686]	0.366271	0.0438144
Thop1	ENSMUSG00000004929	protein_coding	thimet oligopeptidase 1 [Source:MGI Symbol;Acc:MGI:1354165]	0.216845	0.0441062
Apoa4	ENSMUSG00000032080	protein_coding	apolipoprotein A-IV [Source:MGI Symbol;Acc:MGI:88051]	-5.12322	0.044544
Bach2	ENSMUSG00000040270	protein_coding	BTB and CNC homology, basic leucine zipper transcription factor 2 [Source:MGI Symbol;Acc:MGI:894679]	-0.268661	0.0446279
Aldh1l2	ENSMUSG00000020256	protein_coding	aldehyde dehydrogenase 1 family, member L2 [Source:MGI Symbol;Acc:MGI:2444680]	-0.332335	0.044659
Hyou1	ENSMUSG00000032115	protein_coding	hypoxia up-regulated 1 [Source:MGI Symbol;Acc:MGI:108030]	0.181397	0.044659
Scn2b	ENSMUSG00000070304	protein_coding	sodium channel, voltage-gated, type II, beta [Source:MGI Symbol;Acc:MGI:106921]	0.360769	0.044776
1700007K13Rik	ENSMUSG00000026831	protein_coding	RIKEN cDNA 1700007K13 gene [Source:MGI Symbol;Acc:MGI:1916577]	0.494337	0.0449504
Lcp1	ENSMUSG00000021998	protein_coding	lymphocyte cytosolic protein 1 [Source:MGI Symbol;Acc:MGI:104808]	0.383993	0.0462104
Ank	ENSMUSG00000022265	protein_coding	progressive ankylosis [Source:MGI Symbol;Acc:MGI:3045421]	0.211749	0.0466482
Dele1	ENSMUSG00000024442	protein_coding	DAP3 binding cell death enhancer 1 [Source:MGI Symbol;Acc:MGI:1914089]	0.24937	0.0466851
M6pr	ENSMUSG00000007458	protein_coding	mannose-6-phosphate receptor, cation dependent [Source:MGI Symbol;Acc:MGI:96904]	0.178877	0.0477995
Prr12	ENSMUSG00000046574	protein_coding	proline rich 12 [Source:MGI Symbol;Acc:MGI:2679002]	-0.223128	0.0481929
Dnajc15	ENSMUSG00000022013	protein_coding	DnaJ heat shock protein family (Hsp40) member C15 [Source:MGI Symbol;Acc:MGI:1913398]	0.209855	0.048347
Snta1	ENSMUSG00000027488	protein_coding	syntrophin, acidic 1 [Source:MGI Symbol;Acc:MGI:101772]	0.268184	0.0487131
Tsc22d2	ENSMUSG00000027806	protein_coding	TSC22 domain family, member 2 [Source:MGI Symbol;Acc:MGI:1919283]	-0.185453	0.0488715
Fndc5	ENSMUSG00000001334	protein_coding	fibronectin type III domain containing 5 [Source:MGI Symbol;Acc:MGI:1917614]	0.324492	0.0488718
Cyp2d26	ENSMUSG00000022445	protein_coding	cytochrome P450, family 2, subfamily d, polypeptide 26 [Source:MGI Symbol;Acc:MGI:1923529]	-3.12601	0.0496128
Adcy1	ENSMUSG00000020431	protein_coding	adenylate cyclase 1 [Source:MGI Symbol;Acc:MGI:99677]	-0.377124	0.0496802
