# Supplementary material for: PRMT inhibitor promotes SMN2 exon 7 inclusion and synergizes with nusinersen to rescue SMA mice
Source: EMBO Mol Med. 2023 Sep 19;15(11):e17683. doi: 10.15252/emmm.202317683 (PMC10630883; doi:10.15252/emmm.202317683)
Supplement: Supplementary file 10 — Source Data for Figure 1 [file EMMM-15-e17683-s005.zip]

Archive with 8 entries (7 files):
- Fig 1 source data/
- __MACOSX/._Fig 1 source data
- Fig 1 source data/1B.xlsx
- __MACOSX/Fig 1 source data/._1B.xlsx
- Fig 1 source data/1C.xlsx
- __MACOSX/Fig 1 source data/._1C.xlsx
- Fig 1 source data/1A.xlsx
- __MACOSX/Fig 1 source data/._1A.xlsx
