# Supplementary material for: PRMT inhibitor promotes SMN2 exon 7 inclusion and synergizes with nusinersen to rescue SMA mice
Source: EMBO Mol Med. 2023 Sep 19;15(11):e17683. doi: 10.15252/emmm.202317683 (PMC10630883; doi:10.15252/emmm.202317683)
Supplement: Supplementary file 10 — Source Data for Figure 1 [file EMMM-15-e17683-s005.zip › Fig 1 source data/1C.xlsx]

## Sheet: 1C
Untreated	DMSO 0.1%	A-196	A-366	A-395	A-485	BAY-299	BAY-598	BAY-6035	BAY-678	BAY-876	BAY-850	BAZ2-ICR	BI-9564	BSP	GSK2801	GSK343	GSK4027	GSK484	GSK591	GSK6853	GSK864	GSK8814	GSK-J1	GSK-LSD	I-BRD9	I-CBP112	IOX1	IOX2	JQ1	LLY-283	L-MOSES	LP99	MS023	MS049	NI-57	NVS-CECR2-1	NVS-PAK1-1	OF-1	OICR-9424	PFI-1	PFI-2	PFI-3	PFI-4	PFI-5	SGC0946	SGC3027	SGC707	SGC-CBP30	T-26c
1	0.98564	0.875211	0.889986	1.04174	1.11197	2.35738	0.64582	1.00297	0.724487	1.59299	1.4178	0.608136	3.04747	0.75726	1.4336	0.949177	1.06898	1.08347	0.524695	0.986188	1.15545	0.928349	1.94778	1.7586	0.884201	0.968461	0.852171	2.01668	1.4585	1.02783	0.646331	0.769834	1.24735	1.32625	0.793763	1.38783	1.05941	0.608719	0.944122	0.72233	1.82766	1.12321	1.64572	1.10862	1.25417	0.822632	1.14	0.695189	1.57397
1	1.0352	0.939207	0.914293	1.22772	0.94348	2.11921	0.665369	1.03605	0.760173	1.44428	1.16397	0.728014	1.18551	1.14387	1.23994	1.26902	0.621839	1.06214	0.412627	1.0822	1.26966	0.959338	1.05132	1.55896	0.72374	1.06978	0.760398	1.78205	2.00502	0.871545	0.586576	0.8672	1.44044	1.30026	0.87892	1.10958	1.04611	0.534946	0.903566	0.844556	1.41206	0.166579	1.2584	0.97094	0.642314	0.725964	1.29058	0.840735	2.5114
																													1.25841				1.50305	1.2352							1.82296				1.30238
																													1.53055				1.66689	1.24735							1.12437				0.291239
[truncated: 7 more columns]
