# Supplementary material for: PRMT inhibitor promotes SMN2 exon 7 inclusion and synergizes with nusinersen to rescue SMA mice
Source: EMBO Mol Med. 2023 Sep 19;15(11):e17683. doi: 10.15252/emmm.202317683 (PMC10630883; doi:10.15252/emmm.202317683)
Supplement: Supplementary file 11 — Source Data for Figure 2 [file EMMM-15-e17683-s009.zip]

Archive with 10 entries (9 files):
- Fig 2 source data/
- __MACOSX/._Fig 2 source data
- Fig 2 source data/2D.xlsx
- __MACOSX/Fig 2 source data/._2D.xlsx
- Fig 2 source data/2B.xlsx
- __MACOSX/Fig 2 source data/._2B.xlsx
- Fig 2 source data/2F.xlsx
- __MACOSX/Fig 2 source data/._2F.xlsx
- Fig 2 source data/2G.xlsx
- __MACOSX/Fig 2 source data/._2G.xlsx
