# Supplementary material for: PRMT inhibitor promotes SMN2 exon 7 inclusion and synergizes with nusinersen to rescue SMA mice
Source: EMBO Mol Med. 2023 Sep 19;15(11):e17683. doi: 10.15252/emmm.202317683 (PMC10630883; doi:10.15252/emmm.202317683)
Supplement: Supplementary file 11 — Source Data for Figure 2 [file EMMM-15-e17683-s009.zip › Fig 2 source data/2D.xlsx]

## Sheet: 2D
		MS023
	untreated	100 nM	250 nM	500 nM	1 µM	2.5 µM
	1	1.65138	2.34027	1.73665	1.27754	1.07131
	1	1.52362	1.78379	0.915856	1.33833	1.33677
	1	1.2244	1.7492	1.59231	2.14726	2.28257
	1				2.36042
