# Supplementary material for: PRMT inhibitor promotes SMN2 exon 7 inclusion and synergizes with nusinersen to rescue SMA mice
Source: EMBO Mol Med. 2023 Sep 19;15(11):e17683. doi: 10.15252/emmm.202317683 (PMC10630883; doi:10.15252/emmm.202317683)
Supplement: Supplementary file 11 — Source Data for Figure 2 [file EMMM-15-e17683-s009.zip › Fig 2 source data/2B.xlsx]

## Sheet: 2B
	untreated	1	1	1	1
MS023	100 nm	1.26784	1.97465	1.10395
	1 μM	1.59517	1.5349	1.52752
	5 μM	2.00676	1.50187	1.44768
	10 μM	1.93507	1.98937	2.45562	2.7544
