# Supplementary material for: PRMT inhibitor promotes SMN2 exon 7 inclusion and synergizes with nusinersen to rescue SMA mice
Source: EMBO Mol Med. 2023 Sep 19;15(11):e17683. doi: 10.15252/emmm.202317683 (PMC10630883; doi:10.15252/emmm.202317683)
Supplement: Supplementary file 11 — Source Data for Figure 2 [file EMMM-15-e17683-s009.zip › Fig 2 source data/2F.xlsx]

## Sheet: 2F
	ADMA	SDMA	MMA
Untreated	1	1	1
MS023 100 nM	0.772478	0.985919	1.02622
MS023 250 nM	0.834862	0.924514	1.10877
MS023 1 µM	0.620486	1.10601	1.29677
