# Supplementary material for: PRMT inhibitor promotes SMN2 exon 7 inclusion and synergizes with nusinersen to rescue SMA mice
Source: EMBO Mol Med. 2023 Sep 19;15(11):e17683. doi: 10.15252/emmm.202317683 (PMC10630883; doi:10.15252/emmm.202317683)
Supplement: Supplementary file 11 — Source Data for Figure 2 [file EMMM-15-e17683-s009.zip › Fig 2 source data/2G.xlsx]

## Sheet: 2G
	untreated	MS094	MS023 100nM	MS023 250 nM	MS023 1 μM	IgG
	1	0.836262	0.364628	0.766278	0.659218	0.266362
	1	0.853676	0.639441	0.847496	0.473083	0.12032
	1		0.471988	0.359078	0.422	0.002398
	1		0.867575	0.274632	0.038491	0.000115
