# Supplementary material for: PRMT inhibitor promotes SMN2 exon 7 inclusion and synergizes with nusinersen to rescue SMA mice
Source: EMBO Mol Med. 2023 Sep 19;15(11):e17683. doi: 10.15252/emmm.202317683 (PMC10630883; doi:10.15252/emmm.202317683)
Supplement: Supplementary file 12 — Source Data for Figure 3 [file EMMM-15-e17683-s006.zip]

Archive with 20 entries (19 files):
- Fig 3 source data/
- __MACOSX/._Fig 3 source data
- Fig 3 source data/3B.xlsx
- __MACOSX/Fig 3 source data/._3B.xlsx
- Fig 3 source data/3C.xlsx
- __MACOSX/Fig 3 source data/._3C.xlsx
- Fig 3 source data/3D.xlsx
- __MACOSX/Fig 3 source data/._3D.xlsx
- Fig 3 source data/3E SC SMN.png
- __MACOSX/Fig 3 source data/._3E SC SMN.png
- Fig 3 source data/3F.xlsx
- __MACOSX/Fig 3 source data/._3F.xlsx
- Fig 3 source data/3E SC TOTAL.png
- __MACOSX/Fig 3 source data/._3E SC TOTAL.png
- Fig 3 source data/3E with indicated lanes.png
- __MACOSX/Fig 3 source data/._3E with indicated lanes.png
- Fig 3 source data/3E SK MUSCLE TOTAL.png
- __MACOSX/Fig 3 source data/._3E SK MUSCLE TOTAL.png
- Fig 3 source data/3E SK MUSCLE SMN.png
- __MACOSX/Fig 3 source data/._3E SK MUSCLE SMN.png
