# Supplementary material for: PRMT inhibitor promotes SMN2 exon 7 inclusion and synergizes with nusinersen to rescue SMA mice
Source: EMBO Mol Med. 2023 Sep 19;15(11):e17683. doi: 10.15252/emmm.202317683 (PMC10630883; doi:10.15252/emmm.202317683)
Supplement: Supplementary file 12 — Source Data for Figure 3 [file EMMM-15-e17683-s006.zip › Fig 3 source data/3B.xlsx]

## Sheet: 3B
		Smn+/- SMN2 +/-	vehicle	untreated	2 mg/kg MS023	5 mg/kg MS023	40 mg/kg MS023
	5		1
	6		1
	6		1
	6		1
	6		1
	5			1
	5			1
	7			1
	7			1
	7			1
	7			1
	7			1
	5				1
	6				1
	6				1
	6				1
	6				1
	7				1
	8				1
	11				1
	11				1
	10				1
	10				1
	11				1
	11				1
	12				1
	12				1
	12				1
	9				1
	9				1
	9				1
	9				1
	10				1
	10				1
	10				1
	11				1
	11				1
	11				1
	5		1
	6		1
	6		1
	6		1
	6		1
	6		1
	6		1
	7		1
	6			1
	7			1
	7			1
	8			1
	7					1
	7					1
	7					1
	10					1
	6						1
	6						1
	6						1
	6						1
	12	0
	12	0
	12	0
	12	0
	12	0
