# Supplementary material for: PRMT inhibitor promotes SMN2 exon 7 inclusion and synergizes with nusinersen to rescue SMA mice
Source: EMBO Mol Med. 2023 Sep 19;15(11):e17683. doi: 10.15252/emmm.202317683 (PMC10630883; doi:10.15252/emmm.202317683)
Supplement: Supplementary file 12 — Source Data for Figure 3 [file EMMM-15-e17683-s006.zip › Fig 3 source data/3C.xlsx]

## Sheet: 3C
	Day	Smn +/- SMN2 +/-												vehicle					2 mg/kg MS023
	0	1.4	1.5	1.6	1.6	1.7	1.5	1.7	1.6	1.4	1.4	1.3		1.3	1.4	1.4	1.6	1.6	1.2	1.2	1.2	1.3	1.2	1.1	1.2	0.9	1	1	1.1	1.1	1.1	1.1	1.1	1.1	1.2	1.2
	1	1.8	1.7	1.8	1.7	1.4	1.5	1.9	1.9	1.7	1.6	1.8		1.5	1.5	1.6	1.8	1.8	1.3	1.4	1.4	1.4	1.3	1.2	1.3	1.1	1.2	1.3	1.3	1.4	1.4	1.4	1.1	1.3	1.3	1.4
	2	2.4	2.2	2.1	1.5	1.4	2	2.1	2.2	1.7	1.7	1.6	1.9	1.7	1.8	1.9	2	2	1.6	1.7	1.7	1.8	1.6	1.7	1.7	1.3	1.5	1.6	1.6	1.6	1.6	1.6	1.4	1.6	1.6	1.7
	3	2.8	2.1	2.6				2.6	2.7					1.7	1.9	1.9	2	2.2	1.9	2.1	2.2	2.2	1.9	2	2	1.5	1.5	1.8	1.9	1.9	2.1	2.2	1.6	1.6	1.9	2
	4	3.3	3.2	2.4				2.7	2.7					1.6	1.8	1.8	1.9	2	2.2	2.3	2.5	2.6	2.2	2.2	2.3	1.6	1.7	1.7	1.9	2	2	2.2	1.7	2.1	2.2	2.4
	5	3.9	4	3.9				2.9	2.7						1.5	1.6	1.7	1.7	2.4	2.7	2.8	3	2.4	2.3	2.5	1.4	1.7	1.8	1.9	1.9	1.9	2.1	1.5	2	2.2	2.8
	6	4.4	4.6	4.4				3.2	3.1						1.4	1.6	1.6	1.6	2.6	2.7	3	3.3	2.6	2.4	2.8		1.7	1.6	1.4	1.9	1.7	1.7	1.5	2.2	2.3	2.9
	7	5	5.3	5				3.5	3.8									1.4	2.6	3	3.3	3.6	2.6	2.6	3.1		1.6			1.9			1.4	2	2.1	3
	8	5.8	5.6	5.6				3.8	3.9										2.9	3.2	3.6	3.9	2.9	2.8	3.6					1.6				1.9	1.9	3.1
	9	6.2	5.9	6.2				3.8	4.1										3.1	3.4	3.8	3.9	3.1	3	3.7									1.7	1.8	2.9
	10	6.8	6.5	6.8				4.4	4.5										3	3.4	3.8	3.9	3	2.8	3.9									1.6	1.6	2.6
	11	7.5	7.2	7.4				4.9	5.2										3	3.5			3	2.7	3.7
	12	8	7.6	7.7				5.5	5.3										2.8	3			3
