# Supplementary material for: PRMT inhibitor promotes SMN2 exon 7 inclusion and synergizes with nusinersen to rescue SMA mice
Source: EMBO Mol Med. 2023 Sep 19;15(11):e17683. doi: 10.15252/emmm.202317683 (PMC10630883; doi:10.15252/emmm.202317683)
Supplement: Supplementary file 12 — Source Data for Figure 3 [file EMMM-15-e17683-s006.zip › Fig 3 source data/3D.xlsx]

## Sheet: 3D
	tissue	untreated					MS023 2 mg/kg
	Spinal cord	1.04973	0.98722	1.16942	0.92107	0.87257		0.89056	1.05777	0.90186	0.90036	0.90229	0.92379	0.95657
	Brain	0.96666	1.02856	1.00477			1.09404	0.93094	0.92044	0.96857	1.11981	0.97472	0.88742	0.97532	0.76362
	Skeletal muscle	1.00772	1.12186	0.87042			2.20674	2.24546	2.34957	2.152	2.77431	1.90692	1.74626	1.36216	1.64842
	Kidney	0.9785	1.04958	0.97192			1.42421	1.31784	1.32091	1.31679	1.35065	1.17093	0.91213	1.01973	0.81379
	Liver	0.86775	0.91907	1.21318			1.06234	1.20624	1.25526	0.80841	1.25079	1.25126	1.0265	1.40553	1.11661
