# Supplementary material for: PRMT inhibitor promotes SMN2 exon 7 inclusion and synergizes with nusinersen to rescue SMA mice
Source: EMBO Mol Med. 2023 Sep 19;15(11):e17683. doi: 10.15252/emmm.202317683 (PMC10630883; doi:10.15252/emmm.202317683)
Supplement: Supplementary file 12 — Source Data for Figure 3 [file EMMM-15-e17683-s006.zip › Fig 3 source data/3F.xlsx]

## Sheet: 3F
			untreated			2 mg/kg MS023
		Spinal cord	0.901466	1.00897	1.08956	1.66559	1.69391	1.88092	1.91076	1.9465
		Skeletal muscle	0.829867	1.25818	0.911952	1.73663	1.39055	1.93484	1.47258	1.76399
