# Supplementary material for: PRMT inhibitor promotes SMN2 exon 7 inclusion and synergizes with nusinersen to rescue SMA mice
Source: EMBO Mol Med. 2023 Sep 19;15(11):e17683. doi: 10.15252/emmm.202317683 (PMC10630883; doi:10.15252/emmm.202317683)
Supplement: Supplementary file 13 — Source Data for Figure 4 [file EMMM-15-e17683-s007.zip]

Archive with 16 entries (15 files):
- Fig 4 source data/
- __MACOSX/._Fig 4 source data
- Fig 4 source data/4D.xlsx
- __MACOSX/Fig 4 source data/._4D.xlsx
- Fig 4 source data/4C with indicated lanes.png
- __MACOSX/Fig 4 source data/._4C with indicated lanes.png
- Fig 4 source data/4B.xlsx
- __MACOSX/Fig 4 source data/._4B.xlsx
- Fig 4 source data/4G.xlsx
- __MACOSX/Fig 4 source data/._4G.xlsx
- Fig 4 source data/4C TOTAL.png
- __MACOSX/Fig 4 source data/._4C TOTAL.png
- Fig 4 source data/4C SMN.png
- __MACOSX/Fig 4 source data/._4C SMN.png
- Fig 4 source data/4F.xlsx
- __MACOSX/Fig 4 source data/._4F.xlsx
