# Supplementary material for: PRMT inhibitor promotes SMN2 exon 7 inclusion and synergizes with nusinersen to rescue SMA mice
Source: EMBO Mol Med. 2023 Sep 19;15(11):e17683. doi: 10.15252/emmm.202317683 (PMC10630883; doi:10.15252/emmm.202317683)
Supplement: Supplementary file 13 — Source Data for Figure 4 [file EMMM-15-e17683-s007.zip › Fig 4 source data/4D.xlsx]

## Sheet: 4D
Tissue	DMSO + saline													MS023 + saline												DMSO + ASO													MS023 + ASO
Spinal cord	0.962866	0.916254	1.00374	0.590877	0.767465	1.45838	0.635158	0.934535	0.945602	0.981408	1.1663	1.22703	1.41039	1.69208	1.78952	2.05532	2.14642	0.772555	0.681301	1.51997	1.00306	1.2446	1.61383	1.66634	1.06881	2.38976	1.92268	2.09063	2.45951	2.13621	1.94554	2.12964	2.18911	2.09034	2.00799	1.93429	1.88749	1.86695	1.82977	1.75496	1.71279	1.74209	1.63907	1.4288	1.70811	1.88108	1.70363	1.44549	1.46803
Brain	1.33734	0.826407	1.17792	1.20381	0.745416	1.03756	0.618547	1.01884	0.64626	0.976536	1.15694		1.25442	1.47285	1.53796	1.4006	1.33812	0.634998	0.586132	1.35984	0.52003	0.913717	1.21037	1.05899	0.938568	1.63409	1.44342	1.64973	1.32822	1.45888	1.45382	1.00522	1.25775	1.92735	1.74586	1.78206	1.39293	1.35368	1.47497	1.38156	1.27164	1.60278	1.72821	1.33067	1.32139	1.13857	0.967223	0.822578	1.98994
Skeletal muscle	0.938346	1.46459	1.10202	0.99747	0.669135	0.82844	0.920411	1.09016	1.44779	0.76369	0.72248	1.0749	0.980568	0.770818	1.10901	0.908709	1.04166	1.31702	0.801675	1.0154	0.885647	1.09579				0.786703	1.31988	1.04533	0.892372	2.08743	1.68662	1.47039	2.07932	2.23476	2.51928				1.46276	1.44819	1.48168	2.0262	3.84393	1.28753	1.42254
Kidney	1.04179	0.876498	0.828206	1.20014	0.926582	0.970042	1.03702	1.12442	0.852462	1.05664	1.03068	1.05551	1.41486	0.716383	1.24896	1.55197	1.95029	1.68424	0.98099	1.02289	1.1912	1.05496	1.19947			1.46508	1.19214	1.42261	1.56208	1.07643	1.99343	1.30351	1.16867	1.43927	1.20042	1.07282			0.829321	1.24396	1.04701	1.0189	1.00195	0.888606	2.65033	2.085	3.20826	2.4948	3.59967
Liver	0.432359	0.895535	2.0491	0.848676	0.349301	0.552913	0.952522	0.646858	1.26898	1.20996	2.18651	0.60728	2.11662	0.859161	0.788525	0.769631	0.310102	0.273374	2.55339	0.407977	0.534499	0.36166	1.3397	0.757381		2.62433	1.83173	2.62333	1.86136	2.15046	2.32592	1.7846	0.927278	0.866565	1.02591	1.31544	1.32807	1.31938	1.76163	0.555818	1.72143	1.16753	1.99198	2.1454	1.80182	2.22396	2.19724	2.11701	1.53982
[truncated: 2 more columns]
