# Supplementary material for: PRMT inhibitor promotes SMN2 exon 7 inclusion and synergizes with nusinersen to rescue SMA mice
Source: EMBO Mol Med. 2023 Sep 19;15(11):e17683. doi: 10.15252/emmm.202317683 (PMC10630883; doi:10.15252/emmm.202317683)
Supplement: Supplementary file 13 — Source Data for Figure 4 [file EMMM-15-e17683-s007.zip › Fig 4 source data/4B.xlsx]

## Sheet: 4B
	tissue	DMSO + saline												MS023 + saline											DMSO + ASO												MS023 + ASO
	Spinal cord	1.32536	1.27317	1.25121	1.2725	0.516925	1.16819	0.439672	0.509602	0.712133	0.857267	1.25254	1.42142	1.40558	1.58432	1.4245	1.48808	0.591809	0.638376	0.892083	0.787025	1.16426	1.17526	1.12105	2.10638	1.8829	1.90951	1.84459	2.13605	1.87549	1.44988	1.51633	1.59479	1.75229	1.66183	1.49211	2.68142	1.906	2.09328	2.16668	2.15486	2.06333	2.5241	2.29764	1.67584	1.86678
	Brain	1.38678	1.19256	1.20087	1.41978	1.29871	0.415489	0.41795	0.605902	0.574052	1.19643	1.29147		1.20934	1.48354	1.06377	0.48887	0.539813	0.911181	0.775848	1.20466	1.24255	1.22273		1.15387	1.43188	1.35068	1.38996	1.39133	1.41886	1.30622	1.59966	1.37316	1.46226			1.58979	1.76691	1.72448	1.92242	1.53165	1.90842	1.62896	1.39352	1.69399
	Skeletal muscle	1.10071	1.26925	1.53259	0.496944	0.994369	0.502092	0.757052	0.816842	1.26726	1.26289			1.65562	1.97993	1.43172	1.81333	0.400792	0.587556	0.87704	0.698367	1.12674	1.2224	1.22853	3.2896	3.66869	3.81804	3.77008	3.63026	3.37715	2.51068	2.46963	2.37819	2.59039	2.47254	2.89857	5.26338	2.85818	4.05017	3.92251	4.11409	4.21596	5.28444	4.03724	3.30759	3.17078
	Kidney	1.39607	1.49808	1.38082	0.746838	0.949773	0.492224	0.594605	0.686304	0.915212	1.34008			1.40975	1.67806	1.63183	1.42083	0.61084	0.621472	0.897887	0.818465	1.00147	1.08338	1.01483	2.04409	1.96313	1.86962	1.60972	2.03728	1.93462	1.88471	1.89226	2.46871	1.5696	1.52788	1.80547	2.80189	2.56961	2.531	2.42833	2.74422	1.95728	2.3704	1.86226	1.77685	3.55445	2.47989
	Liver	1.43799	1.50842	1.16797	1.24989	0.572475	1.05912	0.394107	0.636663	0.84017	0.859741	1.04882	1.22463	1.36981	1.68755	1.4328	2.23759	0.763509	0.662355	1.14802	0.717836	0.953791	0.94062	0.99114	7.41592	7.568	8.85505	7.91735	7.54772	7.94604	7.57337	5.68402	6.38022	3.44687	6.54255	3.75961	10.7315	5.9951	5.71171	8.24183	6.06958	10.1554	13.5751	12.742	8.1128	5.65653	5.80209
