# Supplementary material for: PRMT inhibitor promotes SMN2 exon 7 inclusion and synergizes with nusinersen to rescue SMA mice
Source: EMBO Mol Med. 2023 Sep 19;15(11):e17683. doi: 10.15252/emmm.202317683 (PMC10630883; doi:10.15252/emmm.202317683)
Supplement: Supplementary file 13 — Source Data for Figure 4 [file EMMM-15-e17683-s007.zip › Fig 4 source data/4G.xlsx]

## Sheet: 4G
day	DMSO + saline							MS023 + saline																						DMSO +ASO													MS023 + ASO
0	1.2	1.3	1.3	1.4	1.4	1.6	1.6	1.2	1.2	1.2	1.4	1.2	1.2	1.2	1.3	1.2	1.1	1.2	0.9	1	1	1.1	1.1	1.1	1.1	1.1	1.1	1.2	1.2	1.1	1.3	1.3	1.3	1.3	1.3	1.4	1.4	1.4	1.4	1.4	1.5	1.5	0.9						1.3
1	1.4	1.5	1.5	1.5	1.6	1.8	1.8	1.3	1.4	1.4	1.6	1.3	1.4	1.4	1.4	1.3	1.2	1.3	1.1	1.2	1.3	1.3	1.4	1.4	1.4	1.1	1.3	1.3	1.4	1.4	1.5	1.6	1.6					1.5	1.5	1.5	1.6	1.6	0.9	1	1.2	1.2	1.2	1.2	1.3
2	1.8	1.9	1.7	1.8	1.9	2	2	1.7	1.8	1.9	1.9	1.6	1.7	1.7	1.8	1.6	1.7	1.7	1.3	1.5	1.6	1.6	1.6	1.6	1.6	1.4	1.6	1.6	1.7	1.7	1.8	1.9	1.9	1.6	2	2	2.1	1.7	1.8	1.8	1.9	1.9	1	1	1.2	1.2	1.2	1.2	1.5
3	2	2.2	1.7	1.9	1.9	2	2.2	1.9	2	2	2.1	1.9	2.1	2.2	2.2	1.9	2	2	1.5	1.5	1.8	1.9	1.9	2.1	2.2	1.6	1.6	1.9	2	2.2	2.2	2.2	2.2	1.9	2.2	2.4	2.4	2.2	2.2	2.3	2.3	2.3	1.2						1.7
4	2.2	2.3	1.6	1.8	1.8	1.9	2	2.4	2.4	2.5	2.6	2.2	2.3	2.5	2.6	2.2	2.2	2.3	1.6	1.7	1.7	1.9	2	2	2.2	1.7	2.1	2.2	2.4	2.4	2.4	2.5	2.6					2.5	2.6	2.6	2.6	2.7	1.2	1.4	1.4	1.6	1.6	1.6	1.9
5	2.6	2.6		1.5	1.6	1.7	1.7	2.4	2.6	2.8	2.9	2.4	2.7	2.8	3	2.4	2.3	2.5	1.4	1.7	1.8	1.9	1.9	1.9	2.1	1.5	2	2.2	2.8	2.8	2.8	3	3	2.2	2.6	3.3	3.3	3	3	3	3.1	3.2	1.2	1.5	1.7	1.7	1.8	1.8	1.9
6	2.7	2.8		1.4	1.6	1.6	1.6	2.3	2.6	3	3.1	2.6	2.7	3	3.3	2.6	2.4	2.8		1.7	1.6	1.4	1.9	1.7	1.7	1.5	2.2	2.3	2.9	3.2	3.2	3.3	3.5						3.2	3.3	3.4	3.5	1.6	1.8	2	2.1	2.2	2.3	2
7	3	3.1					1.4	2.5	2.7	3.1	3.3	2.6	3	3.3	3.6	2.6	2.6	3.1		1.6			1.9			1.4	2	2.1	3	3.5	3.5	4	4.3	3	3.4	4	4.1		3.9	3.9	4	4	1.8	2.3	2.3	2.3	2.4	2.4	2.3
8	2.9	3						2.5	2.8	3.3	3.5	2.9	3.2	3.6	3.9	2.9	2.8	3.6					1.6				1.9	1.9	3.1	3.8	3.9	3.9	4.5	3.5	3.8	4.5	4.8		4.2	4.2	4.2	4.6	2	2.3	2.5	2.7	2.7	2.8	2.4
9	2.6	2.5						2.4	2.6	3.4	3.4	3.1	3.4	3.8	3.9	3.1	3	3.7									1.7	1.8	2.9	4.3	4.3	4.5	4.9	3.6	3.9	4.7	4.7		4.8	4.9	4.9	5.4	2.3	2.5	2.8	3	3.1	3.2	2.5
10								2.1	2.5	3.1	3.1	3	3.4	3.8	3.9	3	2.8	3.9									1.6	1.6	2.6	4.1	4.3	4.3	5	4.1	4.3	5	5.3		5.1	5.1	5.2	5.5	2.4	2.8	2.9	3.4	3.5	3.5	2.9
11									2.2	2.9	2.9	3	3.5			3	2.7	3.7												4.5	4.5	4.6	5.4	4.4	4.8	5.5	5.7		5.6	5.8	5.9	6.2	2.3	2.8	2.8	3.8	3.8	3.9	2.8
12												2.8	3			3
13
14
15
16
17
18
19
20																																		5.8	6.5	7.2	7.3				7.7	8	3.3	3.6	3.8	4.7	4.8	5.2	4.5
21
22
23
24
25
26
27
28
29
30																																		11.4	11.7		15.3	14.8						4.1	4.3	7	8.5	9.4	7.9
31
32
33
34
35
36
37
38
39
40																																		15.3	14.3		18.1	19						7.5	8.1	12.4	13.7	14.5	13.4
41
42
43
44
45
46
47
48
49
50																																		16.7	14.4		19.2	20.4						10.2	10.5	13	13.9	16.6	13.7
51
52
53
54
55
56
57
58
59
60																																		15.8	14.8		18.7	22.2						12.1	12.6	15.3	15.8	18.4	14.1
61
62
63
64
65
66
67
68
69
70																																		21	20.2			22.6						12.4	13.3	15.7	18.4	18.4	14.4
71
72
73
74
75
76
77
78
79
80																																		19.5	19.7											16.5	17.9	18.4	15
81
82
83
84
85
86
87
88
89
90																																		21			19.8									17.4	18	18.6
91
92
93
94
95
96
97
98
99
100																																		21.5		19.7										17.3	18.1	19.4
101
102
103
104
105
106
107
108
109
110																																		21.9		20.5										17.2	19.3	20.5
111
112
113
114
115
116
117
118
119
120																																		21.7		20.5										17.4	18.9	19.9
121
122
123
124
125
126
127
128
129
130																																		21.2	20.5											18.6	19.9	21.3
131
132
133
134
135
136
137
138
139
140																																			21.5											18.9	20
141
142
143
144
145
146
147
148
149
150																																			21.3											19.6	19
151
152
153
154
155
156
157																																			21.5
158
159
160																																														20.3	19.5
161
162
163
164
165
166
167
168
169
170																																														21.4	19
171
172
173
174
175
176
177
178
179
180																																														20.3	18.7
181
182
183
184
185
186
187
188
189
190																																														21.2
191
192
193
194
195
196
197
198
199
200																																														20.2
201
202
203
204
205
206
207
208
209
210																																														18.9
211
212
213
214
215
216
217
218
219
220																																														21.3
221
222
223
224
225
226
227
228
229
230																																														22.2
231
232
233
234
235
236
237
238
239
240																																														23.1
241
242
243
244
245
246
247
248
249
250																																														21.9
251
252
253
254
255
256
257
258
259
260																																														22.7
261
262
263
264
265
266
267
268
269
270																																														22
271
272
273
274
275
276
277
278
279
280																																														23.1
281
282
283
284
285
286
287
288
289
290																																														23.2
291
292
293
294
295
296
297
298
299
300																																														22
301
302
303
304
305
306																																														21.7
307
308
[truncated: 15 more columns]
