# Supplementary material for: PRMT inhibitor promotes SMN2 exon 7 inclusion and synergizes with nusinersen to rescue SMA mice
Source: EMBO Mol Med. 2023 Sep 19;15(11):e17683. doi: 10.15252/emmm.202317683 (PMC10630883; doi:10.15252/emmm.202317683)
Supplement: Supplementary file 13 — Source Data for Figure 4 [file EMMM-15-e17683-s007.zip › Fig 4 source data/4F.xlsx]

## Sheet: 4F
	day	saline + DMSO	ASO + DMSO	saline + MS023	MS023 + ASO	Smn+/- SMN2+/-
	9	1
	9	1
	19		1
	19		1
	19		1
	19		1
	78		1
	10			1
	11			1
	11			1
	11			1
	25				1
	78				1
	78				1
	130				1
	141				1
	306				1
	89				1
	106				1
	186				1
	11				1
	5	1
	6	1
	6	1
	6	1
	6	1
	6	1
	6	1
	7	1
	22		1
	138		1
	152		1
	60		1
	5		1
	13		1
	17		1
	20		1
	23		1
	5			1
	6			1
	6			1
	6			1
	6			1
	7			1
	8			1
	11			1
	11			1
	10			1
	10			1
	11			1
	11			1
	12			1
	12			1
	12			1
	9			1
	9			1
	9			1
	9			1
	10			1
	10			1
	10			1
	11			1
	11			1
	11			1
	5	1
	6	1
	6	1
	6	1
	6	1
	6	1
	6	1
	7	1
	5	1
	6	1
	6	1
	6	1
	6	1
	200					0
	200					0
	200					0
	200					0
	200					0
